# Supplementary material for: Computational approach to predict species-specific type III secretion system (T3SS) effectors using single and multiple genomes
Source: BMC Genomics. 2016 Dec 19;17:1048. doi: 10.1186/s12864-016-3363-1 (PMC5168842; doi:10.1186/s12864-016-3363-1)
Supplement: Additional file 1: — Statistical analysis of the 21 attributes for the four organisms used in this studies. SD denotes standard deviation. Attribute values that have statistically significant differences between the positive and negative sets are highlighted. (XLSX 25 kb) [file 12864_2016_3363_MOESM1_ESM.xlsx]

## Sheet: Sheet1
Attributes	E. coli				P. syringae				S. dysenteriae				S. Typhimurium
	Positive		Negative		Positive		Negative		Positive		Negative		Positive		Negative
	Average	SD	Average	SD	Average	SD	Average	SD	Average	SD	Average	SD	Average	SD	Average	SD
Tiny	36.2223	11.2594	30.2529	8.87309	41.111	9.44774	30.3175	9.08961	24.2223	10.872	29.1556	9.28612	32.0001	10.3739	27.9556	9.61446
Small	58.6666	8.4328	48.2122	9.21712	64.762	8.2712	48.7302	9.6662	50.8889	8.86105	47.8222	10.7855	53.1111	10.5759	46.3111	9.32586
Alphatic	29.1111	7.28848	34.6567	9.38959	23.9683	5.73677	35.5397	10.3859	24.2222	8.11283	31.9112	9.46238	27.7778	6.38296	34.3334	9.45771
Aromatic	6.44433	4.26632	9.1571	6.09567	7.30152	4.16587	8.68253	5.73286	8.88887	4.98685	10.9334	6.78985	8.88887	4.82506	10.4889	5.58825
Non-polar	48.6667	8.89075	58.4153	10.7	49.0476	8.17471	59.1428	10.5714	45.111	9.07343	56.0889	10.1057	53.7777	8.15204	59.6889	10.8776
Polar	51.3333	8.89075	41.5847	10.7	50.9524	8.17471	40.8572	10.5714	54.889	9.07343	43.9111	10.1057	46.2223	8.15204	40.3111	10.8776
Charged	13.7778	5.32531	21.5134	8.82538	16.0318	4.78637	21.8254	9.48437	22	6.52222	23.4889	8.69862	18.6667	7.84759	21.4445	9.48652
Basic	9.111	4.62339	13.3571	6.13493	10.4761	2.84505	12.5079	6.04397	13.3333	4.71408	14.0889	6.13235	10.8889	4.62332	12.6667	6.54243
Acidic	4.66667	3.28549	8.15632	5.54944	5.55552	3.70192	9.31741	6.46506	8.66667	3.28527	9.39999	5.08059	7.7778	4.48382	8.77775	6.06232
Charge	1.03333	1.61982	1.26667	2.26564	0.928571	1.24786	0.602381	2.4017	1	1.41421	1.04	2.11143	0.6	1.41674	0.86	2.42133
A280 MEC	2093.33	2701.87	3023	3992.8	1637.14	2409.22	2476.9	2839.12	1627.33	3195.06	4930.53	6285.16	2261.33	3200.3	3462.27	4248.78
A280 MEC 1mg/ml	0.640667	0.839567	0.876467	1.14841	0.516048	0.751723	0.731548	0.835644	0.465933	0.905911	1.38678	1.71411	0.6606	0.930639	0.99784	1.21358
PEPIB	0.8608	0.0664801	0.768607	0.140825	0.896	0.111024	0.743176	0.161635	0.8336	0.128826	0.75648	0.146277	0.878333	0.118557	0.739393	0.205154
Instability Index	48.7127	21.8449	42.378	24.0598	48.0476	24.9544	42.7368	24.4562	46.484	24.8781	41.4717	22.0143	65.2127	22.548	38.4288	22.5442
Alphiatic Index	88.8673	23.2281	98.2603	28.0289	61.19	18.3264	100.962	32.151	80.0887	30.0134	90.2937	30.1464	81.156	20.8402	99.007	30.5355
GRAVY Score	-0.140733	0.434607	0.0825933	0.666596	-0.44981	0.273249	0.112595	0.717816	-0.472933	0.52831	-0.105207	0.641718	-0.206933	0.440922	0.15178	0.711504
MW (Da)	31382.8	13765.5	41637.1	24150.7	40572.3	17900.5	40974.4	25998.8	39292.7	19487.3	29993.2	21406.8	43501.7	21228.7	32534.9	21720.5
pI	6.32867	1.91571	7.093	1.81652	7.7419	1.42235	6.70781	1.76033	7.426	1.65549	7.50993	2.07255	5.85667	1.51464	7.09953	1.93191
CAI	0.580933	0.0191925	0.713727	0.0605897	0.512619	0.0620447	0.679181	0.0735584	0.578	0.0262134	0.71266	0.0537289	0.576467	0.0387683	0.685607	0.0548709
G+C Content	39.5928	6.19588	51.306	5.62941	51.6158	5.76703	59.0387	3.91391	34.6177	1.79823	51.65	3.70007	43.99	6.18209	52.1796	5.73654
N30 Disorder	0.534389	0.107086	0.384498	0.128356	0.665892	0.0745924	0.407393	0.144247	0.472243	0.117619	0.221341	0.133865	0.518988	0.158899	0.381295	0.135271
	SD= Standard Deviation
	Attributes showing significant differences between the positive and negative sets
