# Supplementary material for: Computational approach to predict species-specific type III secretion system (T3SS) effectors using single and multiple genomes
Source: BMC Genomics. 2016 Dec 19;17:1048. doi: 10.1186/s12864-016-3363-1 (PMC5168842; doi:10.1186/s12864-016-3363-1)
Supplement: Additional file 2: — Algorithm performance of five organisms using the filtered and unfiltered data sets for GenSET Phase 1 and Phase 2 studies. (PPV: precision value; TPR: sensitivity; SPC: specificity; AUC: area under the curve). (XLSX 1150 kb) [file 12864_2016_3363_MOESM2_ESM.xlsx]

## Sheet: LEGEND
	Unfiltered/Filtered
Algorithm	Confusion Matrix				Class	TP	FP	Precision	Sensitivity	F-Measure	ROC Area
	F	T			FALSE	0.987	0.2	1	0.987	0.993	0.579
	3353	44	F		TRUE	0.8	0.013	0.083	0.8	0.151	0.993
	1	4	T
	Lower = Better
	Higher = Better

## Sheet: Phase 1 E.coli
Algorithm	Unfiltered													Filtered
Bayes Net	Confusion Matrix				Class	TP	FP	Precision	Sensitivity	F-Measure	MCC	ROC Area		Confusion Matrix				Class	TP	FP	Precision	Sensitivity	F-Measure	MCC	ROC Area
	F	T			FALSE	0.987	0.2	1	0.987	0.993		0.579		F	T			FALSE	0.996	0.4	0.999	0.996	0.998		0.554
	3353	44	F		TRUE	0.8	0.013	0.083	0.8	0.151		0.993		3384	13	F		TRUE	0.6	0.004	0.188	0.6	0.286		0.973
	1	4	T								0.255642			2	3	T								0.333812
Naïve Bayes	Confusion Matrix				Class	TP	FP	Precision	Sensitivity	F-Measure	MCC	ROC Area		Confusion Matrix				Class	TP	FP	Precision	Sensitivity	F-Measure	MCC	ROC Area
	F	T			FALSE	0.993	0.2	1	0.993	0.996		0.606		F	T			FALSE	0.986	0.2	1	0.986	0.993		0.647
	3373	24	F		TRUE	0.8	0.007	0.143	0.8	0.242		0.996		3350	47	F		TRUE	0.8	0.014	0.078	0.8	0.143		0.99
	1	4	T								0.336216			1	4	T								0.247841
Logistic Regression	Confusion Matrix				Class	TP	FP	Precision	Sensitivity	F-Measure	MCC	ROC Area		Confusion Matrix				Class	TP	FP	Precision	Sensitivity	F-Measure	MCC	ROC Area
	F	T			FALSE	0.967	0	1	0.967	0.983		0.57		F	T			FALSE	0.987	0	1	0.987	0.994		0.662
	3285	112	F		TRUE	1	0.033	0.043	0.967	0.982		0.997		3354	43	F		TRUE	1	0.013	0.104	1	0.189		0.99
	0	5	T								0.203288			0	5	T								0.320699
Multilayer Perceptron	Confusion Matrix				Class	TP	FP	Precision	Sensitivity	F-Measure	MCC	ROC Area		Confusion Matrix				Class	TP	FP	Precision	Sensitivity	F-Measure	MCC	ROC Area
	F	T			FALSE	0.975	0	1	0.975	0.987		0.597		F	T			FALSE	0.965	0	1	0.965	0.982		0.659
	3311	86	F		TRUE	1	0.025	0.055	1	0.104		0.996		3279	118	F		TRUE	1	0.035	0.041	1	0.078		0.983
	0	5	T								0.231417			0	5	T								0.198087
Support Vector Machine	Confusion Matrix				Class	TP	FP	Precision	Sensitivity	F-Measure	MCC	ROC Area		Confusion Matrix				Class	TP	FP	Precision	Sensitivity	F-Measure	MCC	ROC Area
	F	T			FALSE	0.989	0	1	0.989	0.995		0.509		F	T			FALSE	0.996	1	0.99	0.996	0.997		0.502
	3360	37	F		TRUE	1	0.011	0.119	1	0.213		0.993		3383	14	F		TRUE	0	0.004	0	0	0		0.497
	0	5	T								0.343149			5	0	T								-0.00246621
Voting	Confusion Matrix				Class	TP	FP	Precision	Sensitivity	F-Measure	MCC	ROC Area		Confusion Matrix				Class	TP	FP	Precision	Sensitivity	F-Measure	MCC	ROC Area
	F	T			FALSE	0.98	0	1	0.98	0.99		0.622		F	T			FALSE	0.984	0	1	0.984	0.992		0.66
	3328	69	F		TRUE	1	0.02	0.068	1	0.127		0.998		3341	56	F		TRUE	1	0.016	0.082	1	0.152		0.993
	0	5	T								0.257284			0	5	T								0.28393

## Sheet: Phase 1 P. syringae 
Algorithm	Unfiltered													Filtered
Bayes Net	Confusion Matrix				Class	TP	FP	Precision	Sensitivity	F-Measure	MCC	ROC Area		Confusion Matrix				Class	TP	FP	Precision	Sensitivity	F-Measure	MCC	ROC Area
	F	T			FALSE	0.987	0.208	0.999	0.987	0.993		0.652		F	T			FALSE	0.988	0.25	0.998	0.988	0.993		0.662
	3712	49	F		TRUE	0.792	0.013	0.279	0.792	0.413		0.961		3714	47	F		TRUE	0.75	0.012	0.277	0.75	0.404		0.963
	5	19	T								0.46531			6	18	T								0.450602
Naïve Bayes	Confusion Matrix				Class	TP	FP	Precision	Sensitivity	F-Measure	MCC	ROC Area		Confusion Matrix				Class	TP	FP	Precision	Sensitivity	F-Measure	MCC	ROC Area
	F	T			FALSE	0.983	0.25	0.998	0.983	0.991		0.628		F	T			FALSE	0.992	0.833	0.995	0.992	0.993		0.58
	3698	63	F		TRUE	0.75	0.017	0.222	0.75	0.343		0.904		3730	31	F		TRUE	0.167	0.008	0.114	0.167	0.136		0.597
	6	18	T								0.40219			20	4	T								0.13138
Logistic Regression	Confusion Matrix				Class	TP	FP	Precision	Sensitivity	F-Measure	MCC	ROC Area		Confusion Matrix				Class	TP	FP	Precision	Sensitivity	F-Measure	MCC	ROC Area
	F	T			FALSE	0.966	0.167	0.999	0.966	0.982		0.546		F	T			FALSE	1	0.583	0.996	1	0.998		0.683
	3632	129	F		TRUE	0.833	0.034	0.134	0.833	0.231		0.962		3760	1	F		TRUE	0.417	0	0.909	0.417	0.571		0.973
	4	20	T								0.32615			14	10	T								0.614004
Multilayer Perceptron	Confusion Matrix				Class	TP	FP	Precision	Sensitivity	F-Measure	MCC	ROC Area		Confusion Matrix				Class	TP	FP	Precision	Sensitivity	F-Measure	MCC	ROC Area
	F	T			FALSE	0.981	0.125	0.999	0.981	0.99		0.609		F	T			FALSE	0.999	0.583	0.996	0.999	0.998		0.668
	3691	70	F		TRUE	0.875	0.019	0.231	0.875	0.365		0.987		3757	4	F		TRUE	0.417	0.001	0.714	0.417	0.526		0.981
	3	21	T								0.443771			14	10	T								0.54343
Support Vector Machine	Confusion Matrix				Class	TP	FP	Precision	Sensitivity	F-Measure	MCC	ROC Area		Confusion Matrix				Class	TP	FP	Precision	Sensitivity	F-Measure	MCC	ROC Area
	F	T			FALSE	0.99	0.333	0.998	0.99	0.994		0.517		F	T			FALSE	0.985	0.208	0.999	0.985	0.992		0.528
	3723	38	F		TRUE	0.667	0.01	0.296	0.667	0.41		0.825		3703	58	F		TRUE	0.792	0.015	0.247	0.792	0.376		0.881
	8	16	T								0.439465			5	19	T								0.436457
Voting	Confusion Matrix				Class	TP	FP	Precision	Sensitivity	F-Measure	MCC	ROC Area		Confusion Matrix				Class	TP	FP	Precision	Sensitivity	F-Measure	MCC	ROC Area
	F	T			FALSE	0.989	0.25	0.998	0.989	0.994		0.657		F	T			FALSE	0.997	0.458	0.997	0.997	0.997		0.677
	3719	42	F		TRUE	0.75	0.011	0.3	0.75	0.429		0.988		3749	12	F		TRUE	0.542	0.003	0.52	0.542	0.531		0.97
	6	18	T								0.469531			11	13	T								0.527667

## Sheet: Phase 1 S. dysenteriae
Algorithm	Unfiltered													Filtered
Bayes Net	Confusion Matrix				Class	TP	FP	Precision	Sensitivity	F-Measure	MCC	ROC Area		Confusion Matrix				Class	TP	FP	Precision	Sensitivity	F-Measure	MCC	ROC Area
	F	T			FALSE	0.989	0	1	0.989	0.995		0.568		F	T			FALSE	0.992	0	1	0.992	0.996		0.632
	3181	34	F		TRUE	1	0.011	0.128	1	0.227		0.998		3188	27	F		TRUE	1	0.008	0.156	1	0.27		0.997
	0	5	T								0.356159			0	5	T								0.393621
Naïve Bayes	Confusion Matrix				Class	TP	FP	Precision	Sensitivity	F-Measure	MCC	ROC Area		Confusion Matrix				Class	TP	FP	Precision	Sensitivity	F-Measure	MCC	ROC Area
	F	T			FALSE	0.988	0	1	0.988	0.994		0.578		F	T			FALSE	0.985	0	1	0.985	0.992		0.632
	3176	39	F		TRUE	1	0.012	0.114	1	0.204		0.999		3167	48	F		TRUE	1	0.015	0.094	1	0.172		0.994
	0	5	T								0.335049			0	5	T								0.304846
Logistic Regression	Confusion Matrix				Class	TP	FP	Precision	Sensitivity	F-Measure	MCC	ROC Area		Confusion Matrix				Class	TP	FP	Precision	Sensitivity	F-Measure	MCC	ROC Area
	F	T			FALSE	0.978	0	1	0.978	0.989		0.529		F	T			FALSE	0.988	0	1	0.988	0.994		0.515
	3144	71	F		TRUE	1	0.022	0.066	1	0.123		0.995		3176	39	F		TRUE	1	0.012	0.114	1	0.204		0.995
	0	5	T								0.253647			0	5	T								0.335049
Multilayer Perceptron	Confusion Matrix				Class	TP	FP	Precision	Sensitivity	F-Measure	MCC	ROC Area		Confusion Matrix				Class	TP	FP	Precision	Sensitivity	F-Measure	MCC	ROC Area
	F	T			FALSE	0.985	0	1	0.985	0.992		0.703		F	T			FALSE	0.987	0	1	0.987	0.994		0.707
	3167	48	F		TRUE	1	0.015	0.094	1	0.172		0.999		3174	41	F		TRUE	1	0.013	0.109	1	0.196		0.997
	0	5	T								0.304846			0	5	T								0.327581
Support Vector Machine	Confusion Matrix				Class	TP	FP	Precision	Sensitivity	F-Measure	MCC	ROC Area		Confusion Matrix				Class	TP	FP	Precision	Sensitivity	F-Measure	MCC	ROC Area
	F	T			FALSE	0.985	0	1	0.985	0.993		0.506		F	T			FALSE	0.988	0	1	0.988	0.994		0.51
	3168	47	F		TRUE	1	0.015	0.096	1	0.175		0.992		3175	40	F		TRUE	1	0.012	0.111	1	0.2		0.992
	0	5	T								0.307812			0	5	T								0.331253
Voting	Confusion Matrix				Class	TP	FP	Precision	Sensitivity	F-Measure	MCC	ROC Area		Confusion Matrix				Class	TP	FP	Precision	Sensitivity	F-Measure	MCC	ROC Area
	F	T			FALSE	0.984	0	1	0.984	0.992		0.634		F	T			FALSE	0.987	0	1	0.987	0.993		0.678
	3162	53	F		TRUE	1	0.016	0.086	1	0.159		0.999		3173	42	F		TRUE	1	0.013	0.106	1	0.192		0.997
	0	5	T								0.29118			0	5	T								0.324027

## Sheet: Phase 1 S. Typhimurium
Algorithm	Unfiltered													Filtered
Bayes Net	Confusion Matrix				Class	TP	FP	Precision	Sensitivity	F-Measure	MCC	ROC Area		Confusion Matrix				Class	TP	FP	Precision	Sensitivity	F-Measure	MCC	ROC Area
	F	T			FALSE	0.961	0.25	1	0.961	0.98		0.647		F	T			FALSE	0.961	0.25	1	0.961	0.98		0.647
	3929	161	F		TRUE	0.75	0.039	0.018	0.75	0.036		0.98		3929	161	F		TRUE	0.75	0.039	0.018	0.75	0.036		0.98
	1	3	T								0.113219			1	3	T								0.113219
Naïve Bayes	Confusion Matrix				Class	TP	FP	Precision	Sensitivity	F-Measure	MCC	ROC Area		Confusion Matrix				Class	TP	FP	Precision	Sensitivity	F-Measure	MCC	ROC Area
	F	T			FALSE	0.961	0	1	0.961	0.98		0.579		F	T			FALSE	0.945	0	1	0.945	0.972		0.661
	3929	161	F		TRUE	1	0.039	0.024	1	0.047		0.986		3867	223	F		TRUE	1	0.055	0.018	1	0.035		0.982
	0	4	T								0.152605			0	4	T								0.129075
Logistic Regression	Confusion Matrix				Class	TP	FP	Precision	Sensitivity	F-Measure	MCC	ROC Area		Confusion Matrix				Class	TP	FP	Precision	Sensitivity	F-Measure	MCC	ROC Area
	F	T			FALSE	0.947	0.025	1	0.947	0.973		0.531		F	T			FALSE	0.975	0.25	1	0.975	0.987		0.639
	3874	216	F		TRUE	0.75	0.053	0.014	0.75	0.027		0.965		3988	102	F		TRUE	0.75	0.025	0.029	0.75	0.055		0.982
	1	3	T								0.0968019			1	3	T								0.143298
Multilayer Perceptron	Confusion Matrix				Class	TP	FP	Precision	Sensitivity	F-Measure	MCC	ROC Area		Confusion Matrix				Class	TP	FP	Precision	Sensitivity	F-Measure	MCC	ROC Area
	F	T			FALSE	0.974	0.25	1	0.974	0.987		0.613		F	T			FALSE	0.976	0.25	1	0.976	0.988		0.573
	3984	106	F		TRUE	0.75	0.026	0.028	0.75	0.053		0.983		3990	100	F		TRUE	0.75	0.024	0.029	0.75	0.056		0.987
	1	3	T								0.140525			1	3	T								0.144744
Support Vector Machine	Confusion Matrix				Class	TP	FP	Precision	Sensitivity	F-Measure	MCC	ROC Area		Confusion Matrix				Class	TP	FP	Precision	Sensitivity	F-Measure	MCC	ROC Area
	F	T			FALSE	0.988	0.5	1	0.988	0.994		0.508		F	T			FALSE	1	1	0.999	1	1		0.5
	4042	48	F		TRUE	0.5	0.012	0.04	0.5	0.074		0.744		4090	0	F		TRUE	0	0	0	0	0		0.5
	2	2	T								0.138885			4	0	T								-1
Voting	Confusion Matrix				Class	TP	FP	Precision	Sensitivity	F-Measure	MCC	ROC Area		Confusion Matrix				Class	TP	FP	Precision	Sensitivity	F-Measure	MCC	ROC Area
	F	T			FALSE	0.962	0	1	0.964	0.981		0.656		F	T			FALSE	0.956	0	1	0.956	0.977		0.68
	3936	154	F		TRUE	1	0.038	0.026	1	0.049		0.987		3909	181	F		TRUE	1	0.044	0.022	1	0.042		0.984
	0	4	T								0.156087			0	4	T								0.143752

## Sheet: Phase 2 E. coli
Algorithm	Unfiltered													Filtered
Bayes Net	Confusion Matrix				Class	TP	FP	Precision	Sensitivity	F-Measure	MCC	ROC Area		Confusion Matrix				Class	TP	FP	Precision	Sensitivity	F-Measure	MCC	ROC Area
	F	T			FALSE	0.973	0.263	0.999	0.973	0.986		0.611		F	T			FALSE	0.973	0.263	0.999	0.973	0.986		0.611
	3453	95	F		TRUE	0.75	0.027	0.128	0.75	0.219		0.966		3453	95	F		TRUE	0.75	0.027	0.128	0.75	0.219		0.966
	5	15	T								0.312371			5	15	T								0.312371
Naïve Bayes	Confusion Matrix				Class	TP	FP	Precision	Sensitivity	F-Measure	MCC	ROC Area		Confusion Matrix				Class	TP	FP	Precision	Sensitivity	F-Measure	MCC	ROC Area
	F	T			FALSE	0.972	0.158	0.999	0.972	0.985		0.629		F	T			FALSE	0.968	0.105	0.999	0.968	0.984		0.676
	3449	99	F		TRUE	0.85	0.028	0.139	0.85	0.239		0.988		3435	113	F		TRUE	0.9	0.032	0.131	0.9	0.228		0.981
	3	17	T								0.346071			2	18	T								0.344649
Logistic Regression	Confusion Matrix				Class	TP	FP	Precision	Sensitivity	F-Measure	MCC	ROC Area		Confusion Matrix				Class	TP	FP	Precision	Sensitivity	F-Measure	MCC	ROC Area
	F	T			FALSE	0.887	0.105	0.999	0.887	0.94		0.579		F	T			FALSE	0.978	0.211	0.999	0.978	0.988		0.665
	3146	402	F		TRUE	0.9	0.113	0.041	0.9	0.078		0.965		3471	77	F		TRUE	0.8	0.022	0.163	0.8	0.27		0.979
	2	18	T								0.182252			4	16	T								0.364698
Multilayer Perceptron	Confusion Matrix				Class	TP	FP	Precision	Sensitivity	F-Measure	MCC	ROC Area		Confusion Matrix				Class	TP	FP	Precision	Sensitivity	F-Measure	MCC	ROC Area
	F	T			FALSE	0.956	0.105	0.999	0.956	0.977		0.621		F	T			FALSE	0.979	0.263	0.999	0.979	0.989		0.651
	3393	155	F		TRUE	0.9	0.044	0.099	0.9	0.178		0.985		3474	74	F		TRUE	0.75	0.021	0.159	0.75	0.262		0.958
	2	18	T								0.297644			5	15	T								0.349058
Support Vector Machine	Confusion Matrix				Class	TP	FP	Precision	Sensitivity	F-Measure	MCC	ROC Area		Confusion Matrix				Class	TP	FP	Precision	Sensitivity	F-Measure	MCC	ROC Area
	F	T			FALSE	0.986	0.158	0.999	0.986	0.993		0.52		F	T			FALSE	0.99	0.316	0.998	0.99	0.994		0.519
	3499	49	F		TRUE	0.85	0.014	0.246	0.85	0.381		0.911		3514	34	F		TRUE	0.7	0.01	0.277	0.7	0.394		0.834
	3	17	T								0.46332			6	14	T								0.447431
Voting	Confusion Matrix				Class	TP	FP	Precision	Sensitivity	F-Measure	MCC	ROC Area		Confusion Matrix				Class	TP	FP	Precision	Sensitivity	F-Measure	MCC	ROC Area
	F	T			FALSE	0.957	0.053	1	0.957	0.978		0.631		F	T			FALSE	0.97	0.211	0.999	0.97	0.984		0.648
	3397	151	F		TRUE	0.95	0.043	0.107	0.95	0.191		0.98		3443	105	F		TRUE	0.8	0.03	0.125	0.8	0.216		0.979
	1	19	T								0.318045			4	16	T								0.31777

## Sheet: Phase 2 P. syringae
Algorithm	Unfiltered													Filtered
Bayes Net	Confusion Matrix				Class	TP	FP	Precision	Sensitivity	F-Measure	MCC	ROC Area		Confusion Matrix				Class	TP	FP	Precision	Sensitivity	F-Measure	MCC	ROC Area
	F	T			FALSE	0.969	0.444	0.995	0.969	0.982		0.627		F	T			FALSE	0.969	0.444	0.995	0.969	0.982		0.627
	3847	124	F		TRUE	0.556	0.031	0.168	0.556	0.974		0.935		3847	124	F		TRUE	0.556	0.031	0.168	0.556	0.258		0.935
	20	25	T								0.291998			20	25	T								0.291998
Naïve Bayes	Confusion Matrix				Class	TP	FP	Precision	Sensitivity	F-Measure	MCC	ROC Area		Confusion Matrix				Class	TP	FP	Precision	Sensitivity	F-Measure	MCC	ROC Area
	F	T			FALSE	0.971	0.044	0.999	0.971	0.985		0.657		F	T			FALSE	0.982	0.2	0.998	0.982	0.99		0.709
	3854	117	F		TRUE	0.956	0.029	0.269	0.956	0.42		0.987		3899	72	F		TRUE	0.8	0.018	0.333	0.8	0.471		0.973
	2	43	T								0.498404			9	36	T								0.508746
Logistic Regression	Confusion Matrix				Class	TP	FP	Precision	Sensitivity	F-Measure		ROC Area		Confusion Matrix				Class	TP	FP	Precision	Sensitivity	F-Measure	MCC	ROC Area
	F	T			FALSE	0.979	0.267	0.997	0.979	0.988	MCC	0.593		F	T			FALSE	0.986	0.356	0.996	0.986	0.991		0.658
	3886	85	F		TRUE	0.733	0.021	0.28	0.733	0.405		0.963		3916	55	F		TRUE	0.644	0.014	0.345	0.644	0.45		0.968
	12	33	T								0.443742			16	29	T								0.463831
Multilayer Perceptron	Confusion Matrix				Class	TP	FP	Precision	Sensitivity	F-Measure	MCC	ROC Area		Confusion Matrix				Class	TP	FP	Precision	Sensitivity	F-Measure	MCC	ROC Area
	F	T			FALSE	0.986	0.533	0.994	0.986	0.99		0.598		F	T			FALSE	0.987	0.356	0.996	0.987	0.992		0.591
	3917	54	F		TRUE	0.467	0.014	0.28	0.467	0.35		0.963		3920	51	F		TRUE	0.644	0.013	0.363	0.644	0.464		0.947
	24	21	T								0.352278			16	29	T								0.475802
Support Vector Machine	Confusion Matrix				Class	TP	FP	Precision	Sensitivity	F-Measure	MCC	ROC Area		Confusion Matrix				Class	TP	FP	Precision	Sensitivity	F-Measure	MCC	ROC Area
	F	T			FALSE	0.991	0.4	0.995	0.991	0.993		0.521		F	T			FALSE	0.992	0.4	0.995	0.992	0.994		0.522
	3937	34	F		TRUE	0.6	0.009	0.443	0.6	0.509		0.792		3940	31	F		TRUE	0.6	0.008	0.466	0.6	0.524		0.792
	18	27	T								0.509011			18	27	T								0.522478
Voting	Confusion Matrix				Class	TP	FP	Precision	Sensitivity	F-Measure	MCC	ROC Area		Confusion Matrix				Class	TP	FP	Precision	Sensitivity	F-Measure	MCC	ROC Area
	F	T			FALSE	0.982	0.2	0.998	0.982	0.99		0.649		F	T			FALSE	0.984	0.289	0.997	0.984	0.99		0.655
	3898	73	F		TRUE	0.8	0.018	0.33	0.8	0.468		0.981		3908	63	F		TRUE	0.711	0.016	0.337	0.711	0.457		0.976
	9	36	T								0.506308			13	32	T								0.481542
													0.657
													0.657

## Sheet: Phase 2 S. fredii
Algorithm	Unfiltered												Filtered
Bayes Net	Confusion Matrix				Class	TP	FP	Precision	Sensitivity	F-Measure	ROC Area		Confusion Matrix				Class	TP	FP	Precision	Sensitivity	F-Measure	ROC Area
	F	T			FALSE	0.967	0.333	0.999	0.967	0.983	0.559		F	T			FALSE	0.967	0.333	0.999	0.967	0.983	0.559
	4462	152	F		TRUE	0.667	0.033	0.038	0.667	0.072	0.957		4462	152	F		TRUE	0.667	0.033	0.038	0.667	0.072	0.957
	3	6	T										3	6	T
Naïve Bayes	Confusion Matrix				Class	TP	FP	Precision	Sensitivity	F-Measure	ROC Area		Confusion Matrix				Class	TP	FP	Precision	Sensitivity	F-Measure	ROC Area
	F	T			FALSE	0.982	0.333	0.999	0.982	0.991	0.654		F	T			FALSE	0.995	0.889	0.998	0.995	0.997	0.696
	4532	82	F		TRUE	0.667	0.018	0.068	0.667	0.124	0.956		4593	21	F		TRUE	0.111	0.005	0.045	0.111	0.065	0.943
	3	6	T										8	1	T
Logistic Regression	Confusion Matrix				Class	TP	FP	Precision	Sensitivity	F-Measure	ROC Area		Confusion Matrix				Class	TP	FP	Precision	Sensitivity	F-Measure	ROC Area
	F	T			FALSE	0.996	0.667	0.999	0.996	0.997	0.543		F	T			FALSE	0.998	1	0.998	0.998	0.998	0.621
	4596	18	F		TRUE	0.333	0.004	0.143	0.333	0.2	0.975		4607	7	F		TRUE	0	0.002	0	0	0	0.975
	6	3	T										9	0	T
Multilayer Perceptron	Confusion Matrix				Class	TP	FP	Precision	Sensitivity	F-Measure	ROC Area		Confusion Matrix				Class	TP	FP	Precision	Sensitivity	F-Measure	ROC Area
	F	T			FALSE	0.999	0.778	0.998	0.999	0.999	0.517		F	T			FALSE	0.999	0.889	0.998	0.999	0.998	0.65
	4609	5	F		TRUE	0.222	0.001	0.286	0.222	0.25	0.959		4608	6	F		TRUE	0.111	0.001	0.143	0.111	0.125	0.971
	7	2	T										8	1	T
Support Vector Machine	Confusion Matrix				Class	TP	FP	Precision	Sensitivity	F-Measure	ROC Area		Confusion Matrix				Class	TP	FP	Precision	Sensitivity	F-Measure	ROC Area
	F	T			FALSE	0.999	0.556	0.999	0.999	0.999	0.505		F	T			FALSE	0.999	1	0.998	0.999	0.998	0.504
	4610	4	F		TRUE	0.444	0.001	0.5	0.444	0.471	0.721		4609	5	F		TRUE	0	0.001	0	0	0	0.498
	5	4	T										9	0	T
Voting	Confusion Matrix				Class	TP	FP	Precision	Sensitivity	F-Measure	ROC Area		Confusion Matrix				Class	TP	FP	Precision	Sensitivity	F-Measure	ROC Area
	F	T			FALSE	0.998	0.556	0.999	0.998	0.999	0.572		F	T			FALSE	0.999	1	0.998	0.999	0.999	0.578
	4607	7	F		TRUE	0.444	0.002	0.364	0.444	0.4	0.967		4610	4	F		TRUE	0	0.001	0	0	0	0.955
	5	4	T										9	0	T
												0.657
												0.657

## Sheet: Phase 2 Y. pestis
Algorithm	Unfiltered												Filtered
Bayes Net	Confusion Matrix				Class	TP	FP	Precision	Sensitivity	F-Measure	ROC Area		Confusion Matrix				Class	TP	FP	Precision	Sensitivity	F-Measure	ROC Area
	F	T			FALSE	0.999	0.818	0.997	0.999	0.998	0.486		F	T			FALSE	0.999	0.818	0.997	0.999	0.998	0.486
	2824	2	F		TRUE	0.182	0.001	0.5	0.182	0.267	0.834		2824	2	F		TRUE	0.182	0.001	0.5	0.182	0.267	0.834
	9	2	T										9	2	T
Naïve Bayes	Confusion Matrix				Class	TP	FP	Precision	Sensitivity	F-Measure	ROC Area		Confusion Matrix				Class	TP	FP	Precision	Sensitivity	F-Measure	ROC Area
	F	T			FALSE	0.999	0.909	0.996	0.999	0.998	0.594		F	T			FALSE	0.998	1	0.996	0.998	0.997	0.648
	2822	4	F		TRUE	0.091	0.001	0.2	0.091	0.125	0.958		2819	7	F		TRUE	0	0.002	0	0	0	0.882
	10	1	T										11	0	T
Logistic Regression	Confusion Matrix				Class	TP	FP	Precision	Sensitivity	F-Measure	ROC Area		Confusion Matrix				Class	TP	FP	Precision	Sensitivity	F-Measure	ROC Area
	F	T			FALSE	0.955	0.455	0.998	0.955	0.976	0.543		F	T			FALSE	0.992	0.909	0.996	0.992	0.994	0.575
	2700	126	F		TRUE	0.545	0.045	0.045	0.545	0.084	0.86		2803	23	F		TRUE	0.091	0.008	0.042	0.091	0.057	0.877
	5	6	T										10	1	T
Multilayer Perceptron	Confusion Matrix				Class	TP	FP	Precision	Sensitivity	F-Measure	ROC Area		Confusion Matrix				Class	TP	FP	Precision	Sensitivity	F-Measure	ROC Area
	F	T			FALSE	0.976	0.545	0.998	0.976	0.987	0.537		F	T			FALSE	0.994	1	0.996	0.994	0.995	0.578
	2757	69	F		TRUE	0.455	0.024	0.068	0.455	0.118	0.95		209	17	F		TRUE	0	0.006	0	0	0	0.868
	6	5	T										11	0	T
Support Vector Machine	Confusion Matrix				Class	TP	FP	Precision	Sensitivity	F-Measure	ROC Area		Confusion Matrix				Class	TP	FP	Precision	Sensitivity	F-Measure	ROC Area
	F	T			FALSE	0.998	0.818	0.997	0.998	0.998	0.504		F	T			FALSE	0.999	1	0.996	0.999	0.998	0.5
	2821	5	F		TRUE	0.182	0.002	0.286	0.182	0.222	0.589		2824	2	F		TRUE	0	0.001	0	0	0	0.5
	9	2	T										11	0	T
Voting	Confusion Matrix				Class	TP	FP	Precision	Sensitivity	F-Measure	ROC Area		Confusion Matrix				Class	TP	FP	Precision	Sensitivity	F-Measure	ROC Area
	F	T			FALSE	0.999	0.727	0.997	0.999	0.998	0.512		F	T			FALSE	0.999	1	0.996	0.999	0.997	0.525
	2822	4	F		TRUE	0.273	0.001	0.429	0.273	0.333	0.943		2822	4	F		TRUE	0	0.001	0	0	0	0.882
	8	3	T										11	0	T
												0.657
												0.657
