# Supplementary material for: Computational approach to predict species-specific type III secretion system (T3SS) effectors using single and multiple genomes
Source: BMC Genomics. 2016 Dec 19;17:1048. doi: 10.1186/s12864-016-3363-1 (PMC5168842; doi:10.1186/s12864-016-3363-1)
Supplement: Additional file 3: — Top 40 predictions of T3SS effectors for Phase 1 and Phase 2 by GenSET. Each protein in the testing sets were given a value (true probability) based on the training (voting) algorithm that takes the average of the probabilities given by the five algorithms. The proteins were then ranked based on size of the averaged true probability. Only the top 40 proteins with scores of 0.5 and above are listed. (XLSX 15 kb) [file 12864_2016_3363_MOESM3_ESM.xlsx]

## Sheet: Phase 1 E. coli
	Unfiltered Set		Filtered Set
	Protein Tag	True Prob.	Protein Tag	True Prob.
1	E2348C_1040	0.999	E2348C_3612	0.977
2	E2348C_1444	0.999	E2348_P1_104	0.973
3	E2348C_1041	0.99	E2348C_2108	0.971
4	E2348C_2106	0.989	E2348C_2766	0.969
5	E2348C_2536	0.987	E2348C_0694	0.962
6	E2348C_2917	0.985	E2348C_3902	0.962
7	E2348C_1595	0.984	E2348C_1040	0.958
8	E2348C_2921	0.96	E2348C_0657	0.955
9	E2348C_3902	0.907	E2348C_3947	0.95
10	E2348C_4455	0.895	E2348C_3941	0.943
11	E2348C_0614	0.883	E2348C_1444	0.897
12	E2348C_1098	0.876	E2348C_4527	0.86
13	E2348C_2111	0.871	E2348C_2117	0.853
14	E2348C_0615	0.87	E2348C_2789	0.851
15	E2348C_3942	0.866	E2348C_2791	0.851
16	E2348C_0694	0.857	E2348C_1041	0.846
17	E2348_P1_006	0.848	E2348C_0665	0.843
18	E2348C_2114	0.837	E2348C_0988	0.839
19	E2348C_1839	0.796	E2348C_2536	0.839
20	E2348C_2789	0.789	E2348C_3946	0.837
21	E2348C_0657	0.787	E2348C_1073	0.829
22	E2348C_3941	0.773	E2348C_1393	0.828
23	E2348_P2_05	0.765	E2348C_2114	0.826
24	E2348C_4702	0.762	E2348C_1396	0.815
25	E2348C_0669	0.755	E2348C_0666	0.805
26	E2348C_3946	0.746	E2348C_1239	0.797
27	E2348C_1636	0.706	E2348_P1_033	0.793
28	E2348C_4606	0.698	E2348C_0669	0.787
29	E2348C_2117	0.639	E2348C_2100	0.784
30	E2348C_2108	0.632	E2348C_0800	0.78
31	E2348C_0020	0.62	E2348C_0663	0.774
32	E2348C_3272	0.619	E2348C_2546	0.774
33	E2348C_2225	0.616	E2348C_2539	0.768
34	E2348C_4118	0.607	E2348C_1389	0.758
35	E2348C_1115	0.602	E2348C_4455	0.754
36	E2348C_2762	0.599	E2348C_0318	0.745
37	E2348C_3019	0.596	E2348C_1098	0.741
38	E2348C_1933	0.589	E2348_P1_006	0.73
39	E2348C_2097	0.587	E2348C_2538	0.728
40	E2348C_3947	0.586	E2348C_0660	0.724
			…	…
	Yellow cells denote proteins predicted in both groups		Green cells denote confirmed effectors

## Sheet: Phase 1 P. syringae
	Unfiltered Set		Filtered Set
	Protein Tag	True Prob.	Protein Tag	True Prob.
1	PSPTO_0779	1	PSPTO_1409	0.988
2	PSPTO_907	1	PSPTO_4594	0.901
3	PSPTO_5209	1	PSPTO_1090	0.88
4	PSPTO_5645	1	PSPTO_3961	0.877
5	PSPTO_0044	1	PSPTO_A0012	0.796
6	PSPTO_0474	1	PSPTO_4597	0.795
7	PSPTO_0901	1	PSPTO_1370	0.794
8	PSPTO_4592	1	PSPTO_5209	0.793
9	PSPTO_4594	1	PSPTO_4592	0.781
10	PSPTO_4597	1	PSPTO_4703	0.775
11	PSPTO_4703	1	PSPTO_4724	0.774
12	PSPTO_4724	1	PSPTO_A0005	0.767
13	PSPTO_A0005	1	PSPTO_1036	0.752
14	PSPTO_1370	0.999	PSPTO_4484	0.743
15	PSPTO_2076	0.998	PSPTO_0474	0.735
16	PSPTO_3961	0.998	PSPTO_0044	0.662
17	PSPTO_4722	0.998	PSPTO_0895	0.633
18	PSPTO_4718	0.997	PSPTO_4323	0.6
19	PSPTO_0831	0.996	PSPTO_2320	0.599
20	PSPTO_1932	0.996	PSPTO_3896	0.599
21	PSPTO_A0012	0.995	PSPTO_0877	0.599
22	PSPTO_1090	0.994	PSPTO_4386	0.598
23	PSPTO_5312	0.994	PSPTO_5205	0.591
24	PSPTO_0877	0.994	PSPTO_4720	0.59
25	PSPTO_0878	0.984	PSPTO_4150	0.583
26	PSPTO_0930	0.984	PSPTO_1595	0.582
27	PSPTO_5581	0.972	PSPTO_2027	0.582
28	PSPTO_4018	0.97	PSPTO_4322	0.582
29	PSPTO_1036	0.967	PSPTO_B0028	0.582
30	PSPTO_1570	0.937	PSPTO_4388	0.58
31	PSPTO_4633	0.929	PSPTO_3518	0.578
32	PSPTO_3610	0.925	PSPTO_4677	0.578
33	PSPTO_3650	0.924	PSPTO_B0016	0.578
34	PSPTO_5364	0.924	PSPTO_5645	0.573
35	PSPTO_5392	0.892	PSPTO_3228	0.567
36	PSPTO_5481	0.8	PSPTO_2323	0.56
37	PSPTO_0883	0.8	PSPTO_2224	0.558
38	PSPTO_2320	0.794	PSPTO_3387	0.55
39	PSPTO_0149	0.792	PSPTO_5346	0.545
40	PSPTO_2649	0.771	PSPTO_907	0.537
	…	…	…	…
	Yellow cells denote proteins predicted in both groups		Green cells denote confirmed effectors

## Sheet:  Phase 1 S. dysenteriae
	Unfiltered Set		Filtered Set
	Protein Tag	True Prob.	Protein Tag	True Prob.
1	SDY_P055	1	SDY_P055	0.999
2	SDY_P056	1	SDY_P164	0.999
3	SDY_P164	1	SDY_P165	0.999
4	SDY_P165	1	SDY_0315	0.999
5	SDY_P166	1	SDY_2401	0.999
6	SDY_2401	1	SDY_4027	0.999
7	SDY_4206	0.999	SDY_4028	0.999
8	SDY_4517	0.999	SDY_4517	0.999
9	SDY_P082	0.999	SDY_P194	0.999
10	SDY_P194	0.999	SDY_P056	0.998
11	SDY_P221	0.999	SDY_P166	0.998
12	SDY_P198	0.997	SDY_0020	0.998
13	SDY_4027	0.981	SDY_0241	0.998
14	SDY_4028	0.981	SDY_0679	0.998
15	SDY_0315	0.98	SDY_P082	0.998
16	SDY_0020	0.978	SDY_P221	0.998
17	SDY_1668	0.973	SDY_0977	0.997
18	SDY_0977	0.971	SDY_4206	0.996
19	SDY_1166	0.956	SDY_0238	0.983
20	SDY_4583	0.935	SDY_0313	0.983
21	SDY_0373	0.924	SDY_1166	0.982
22	SDY_2578	0.813	SDY_2399	0.939
23	SDY_0238	0.811	SDY_2578	0.939
24	SDY_0313	0.809	SDY_P198	0.939
25	SDY_0679	0.773	SDY_P015	0.934
26	SDY_0241	0.762	SDY_3539	0.909
27	SDY_2604	0.761	SDY_3553	0.89
28	SDY_2260	0.689	SDY_0803	0.775
29	SDY_1467	0.685	SDY_1033	0.773
30	SDY_3553	0.625	SDY_1770	0.773
31	SDY_1033	0.611	SDY_4583	0.766
32	SDY_2399	0.611	SDY_4191	0.647
33	SDY_PA01	0.598	SDY_0373	0.637
34	SDY_0435	0.58	SDY_1668	0.615
35	SDY_0322	0.576	SDY_2604	0.609
36	SDY_1746	0.575	SDY_0348	0.602
37	SDY_P015	0.573	SDY_3815	0.598
38	SDY_3539	0.551	SDY_1659	0.582
39	SDY_0363	0.536	SDY_3877	0.574
40	SDY_P044	0.534	SDY_2260	0.555
	…	…	…	…
	Yellow cells denote proteins predicted in both groups		Green cells denote confirmed effectors

## Sheet:  Phase 1 S. Typhimurium
	Unfiltered Set		Filtered Set
	Protein Tag	True Prob.	Protein Tag	True Prob.
1	STM2865	0.99	STM1402	0.988
2	STM5020	0.989	STM2735	0.987
3	STM1583	0.936	STM5020	0.967
4	STM2614	0.934	STM2585	0.952
5	STM3720	0.926	STM1650	0.947
6	STM2724	0.924	STM3471	0.946
7	STM2011_1N	0.91	STM2865	0.931
8	STM2703	0.908	STM1021_1N	0.918
9	STM2137	0.907	STM2011_1N	0.908
10	STM1051	0.854	STM5010	0.877
11	PSLT037	0.838	STM6000	0.819
12	STM2584	0.838	STM1024	0.814
13	STM1055	0.827	STM1051	0.808
14	STM2735	0.805	STM4630	0.807
15	STM2883	0.775	STM3720	0.801
16	STM2585	0.774	STM4870	0.799
17	STM1668	0.771	STM2724	0.798
18	PSLT024	0.761	STM2726	0.747
19	STM1024	0.748	PSLT024	0.74
20	STM4157	0.736	STM2754	0.735
21	STM2738	0.713	STM2733	0.734
22	STM2734	0.683	STM0897	0.721
23	STM0373	0.62	STM5225	0.72
24	STM2882	0.652	STM4890	0.717
25	STM2420_1N	0.611	STM5530	0.717
26	STM1699	0.608	STM2703	0.715
27	STM2884	0.602	STM2614	0.711
28	STM2945	0.594	STM2584	0.686
29	STM5010	0.592	STM1668	0.674
30	STM5530	0.591	STM2137	0.672
31	STM1650	0.59	STM2420_1N	0.672
32	STM3650	0.585	STM4257	0.661
33	STM0654	0.583	PSLT037	0.648
34	STM0897	0.573	STM1023	0.635
35	STM2726	0.541	STM1583	0.632
36	STM4630	0.537	STM1809	0.623
37	STM4257	0.535	STM1699	0.579
38	STM0275_S	0.53	STM5040	0.549
39	STM0904	0.53	PSLT050_1N	0.538
40	STM1023	0.53	STM1018	0.538
	…	…	…	…
	Yellow cells denote proteins predicted in both groups		Green cells denote confirmed SPI-2 effectors
	Blue cells denote the ranking of confirmed SPI-1 effectors

## Sheet: Phase 2 E. coli
	Unfiltered Set		Filtered Set
	Protein Tag	True Prob.	Protein Tag	True Prob.
1	E2348C_0723	1	E2348C_0723	0.999
2	E2348C_1041	1	E2348C_1041	0.999
3	E2348C_2916	1	E2348C_0834	0.999
4	E2348C_0615	1	E2348C_3959	0.999
5	E2348C_3959	1	E2348C_3230	0.998
6	E2348C_3230	0.998	E2348C_2100	0.998
7	E2348C_3232	0.998	E2348C_2916	0.997
8	E2348C_1595	0.998	E2348C_0613	0.997
9	E2348C_2100	0.998	E2348C_1232	0.996
10	E2348C_4455	0.998	E2348C_4455	0.996
11	E2348C_0718	0.997	E2348C_3947	0.995
12	E2348C_0613	0.997	E2348C_1595	0.994
13	E2348C_0800	0.997	E2348C_0718	0.993
14	E2348C_3944	0.996	E2348C_3944	0.99
15	E2348C_2789	0.996	E2348C_0800	0.99
16	E2348C_2225	0.995	E2348C_2097	0.99
17	E2348C_2921	0.99	E2348C_2108	0.989
18	E2348C_3947	0.988	E2348C_2101	0.986
19	E2348C_1444	0.987	E2348C_3231	0.984
20	E2348C_3231	0.987	E2348C_3232	0.981
21	E2348C_0815	0.986	E2348C_2105	0.979
22	E2348C_2737	0.986	E2348C_1080	0.976
23	E2348C_1401	0.985	E2348C_0815	0.973
24	E2348C_1080	0.983	E2348C_1839	0.973
25	E2348C_1839	0.98	E2348C_1444	0.971
26	E2348C_1044	0.968	E2348C_2921	0.97
27	E2348C_3902	0.967	E2348C_0669	0.968
28	E2348C_1636	0.964	E2348C_2790	0.968
29	E2348C_2118	0.951	E2348C_4689	0.967
30	E2348C_1445	0.93	E2348C_2225	0.965
31	E2348C_2106	0.93	E2348C_2098	0.962
32	E2348C_2918	0.93	E2348_P1_033	0.956
33	E2348C_4689	0.924	E2348C_2118	0.954
34	E2348C_1098	0.921	E2348C_3902	0.954
35	E2348C_2917	0.918	E2348C_1044	0.946
36	E2348C_1442	0.902	E2348C_1445	0.928
37	E2348C_1042	0.901	E2348C_2789	0.928
38	E2348C_1529	0.898	E2348C_4590	0.927
39	E2348C_2536	0.894	E2348C_0615	0.924
40	E2348C_2114	0.893	E2348C_2106	0.922
	…	…	…	…
	Yellow cells denote proteins predicted in both groups		Green cells denote confirmed effectors

## Sheet: Phase 2 P. syringae
	Unfiltered Set		Filtered Set
	Protein Tag	True Prob.	Protein Tag	True Prob.
1	PSPTO_1022	0.998	PSPTO_1022	0.997
2	PSPTO_A0005	0.998	PSPTO_A0005	0.997
3	PSPTO_3961	0.98	PSPTO_0608	0.995
4	PSPTO_1090	0.979	PSPTO_3961	0.977
5	PSPTO_4189	0.968	PSPTO_1090	0.975
6	PSPTO_0501	0.968	PSPTO_4189	0.968
7	PSPTO_0502	0.968	PSPTO_0877	0.967
8	PSPTO_0876	0.968	PSPTO_1568	0.964
9	PSPTO_0877	0.968	PSPTO_0876	0.956
10	PSPTO_0883	0.968	PSPTO_1370	0.955
11	PSPTO_1370	0.968	PSPTO_1455	0.951
12	PSPTO_3292	0.968	PSPTO_0501	0.949
13	PSPTO_5481	0.966	PSPTO_5373	0.946
14	PSPTO_1568	0.966	PSPTO_0502	0.945
15	PSPTO_1455	0.961	PSPTO_0831	0.939
16	PSPTO_3853	0.94	PSPTO_4718	0.925
17	PSPTO_0589	0.902	PSPTO_0883	0.92
18	PSPTO_4691	0.902	PSPTO_3292	0.916
19	PSPTO_4727	0.902	PSPTO_4967	0.915
20	PSPTO_0907	0.901	PSPTO_4727	0.899
21	PSPTO_1167	0.899	PSPTO_2224	0.897
22	PSPTO_5312	0.899	PSPTO_4691	0.896
23	PSPTO_A0012	0.899	PSPTO_A0018	0.89
24	PSPTO_4186	0.896	PSPTO_0454	0.89
25	PSPTO_A0018	0.894	PSPTO_5645	0.888
26	PSPTO_4722	0.89	PSPTO_0589	0.881
27	PSPTO_3707	0.888	PSPTO_0907	0.88
28	PSPTO_4594	0.883	PSPTO_0044	0.871
29	PSPTO_0149	0.881	PSPTO_4722	0.864
30	PSPTO_2317	0.875	PSPTO_0875	0.864
31	PSPTO_0478	0.872	PSPTO_4322	0.864
32	PSPTO_5209	0.828	PSPTO_4186	0.859
33	PSPTO_2076	0.822	PSPTO_A0019	0.855
34	PSPTO_4724	0.822	PSPTO_2323	0.845
35	PSPTO_4732	0.821	PSPTO_5481	0.845
36	PSPTO_5373	0.82	PSPTO_B0016	0.845
37	PSPTO_3650	0.819	PSPTO_3896	0.842
38	PSPTO_0930	0.814	PSPTO_2431	0.832
39	PSPTO_5645	0.811	PSPTO_1406	0.831
40	PSPTO_5354	0.808	PSPTO_2317	0.831
	Yellow cells denote proteins predicted in both groups		Green cells denote confirmed effectors

## Sheet: Phase 2 S. fredii
	Unfiltered Set		Filtered Set
	Protein Tag	True Prob.	Protein Tag	True Prob.
1	NGR_a05459	0.957	NGR_a02980	0.866
2	NGR_a00555	0.93	NGR_a03500	0.803
3	NGR_a06624	0.831	NGR_c06770	0.767
4	NGR_a00880	0.789	NGR_c22240	0.671
5	NGR_a00886	0.763	NGR_b12100	0.538
6	NGR_a00490	0.759	NGR_c13530	0.527
7	NGR_a01771	0.755	NGR_b08380	0.504
8	NGR_a01874	0.703
9	NGR_a00841	0.694
10	NGR_a02140	0.68
11	NGR_a00556	0.668
12	NGR_a00644	0.605
13	NGR_a01997	0.554
14	NGR_a00552	0.533
15	NGR_a00919	0.531
	The rest of the scores were below 0.500
	…	…	…	…
	Yellow cells denote proteins predicted in both groups		Green cells denote confirmed effectors

## Sheet: Phase 2 Y. pestis
	Unfiltered Set		Filtered Set
	Protein Tag	True Prob.	Protein Tag	True Prob.
1	YPCD1.22c	0.816	YPCD1.22c	0.608
2	YPCD1_91n	0.815
3	YPO1500	0.814
4	YPO1174	0.797
5	YPO1996	0.791
6	YPO2794	0.791
7	YPCD1.26c	0.767
8	YPCD1.71c	0.722
9	YPO0392	0.661
10	YPO1097	0.569
11	YPO1994	0.551
12	YPO2686a	0.516
13	YPO2963	0.508
	The rest of the scores were below 0.500
	Yellow cells denote proteins predicted in both groups		Green cells denote confirmed effectors
