# Supplementary material for: Computational approach to predict species-specific type III secretion system (T3SS) effectors using single and multiple genomes
Source: BMC Genomics. 2016 Dec 19;17:1048. doi: 10.1186/s12864-016-3363-1 (PMC5168842; doi:10.1186/s12864-016-3363-1)
Supplement: Additional file 4: — Comparison of top 40 predictions of T3SS effectors in S. Typhimurium, E. coli, P. syringae, and S. dysenteriae by EffectiveT3, T3MM, BPBAac, and GenSET 1. EffectiveT3 program was from Arnold et al. 2009 [10]; T3MM program was from Wang et al., 2013 [16]; and BPBAac program was from Wang et al., 2011 [12]; GenSET data was from this study. (XLSX 47 kb) [file 12864_2016_3363_MOESM4_ESM.xlsx]

## Sheet: S. dysenteriae
S. dysenteriae T3MM					S. dysenteriae BPBAac					S. dysenteriae EffectiveT3					S. dysenteriae GenSET					Effector gene	Protein Tag
Protein Tag	Gene	Score	Effector		Protein Tag	Gene	Score	Effector		Protein Tag	Gene	Score	Effector		Protein Tag	Gene	Score	Effector		ospB	SDY_P003
SDY_p164	ipaD	0.769199	Yes		SDY_p164	ipaD	1.72031	YES		SDY_p211	virA	1	Yes		SDY_P055	ospC1	1	Yes		ospD2	SDY_P010
SDY_2941	nlpD	0.722213			SDY_p038		1.5665	YES		SDY_p165	ipaC	1	Yes		SDY_P056	ospD3	1	Yes		ospF	SDY_P013
SDY_p055	ospC1	0.717198	Yes		SDY_p163	ipaA	1.46872	YES		SDY_p164	ipaD	1	Yes		SDY_P164	ipaD	1	Yes		ospD1	SDY_P023
SDY_p163	ipaA	0.702759	Yes		SDY_p180	ipaA	1.46575			SDY_p038	ipaH7.8	1	Yes		SDY_P165	ipaC	1	Yes		ipgB2	SDY_P025
SDY_1664		0.666115			SDY_2076		1.35076			SDY_4035		1			SDY_P166	ipaB	1	Yes		ipaH4.5	SDY_P037
SDY_1556		0.660904			SDY_2604		1.33985			SDY_3308	TdcC	1			SDY_2401		1			ipaH7.8	SDY_P038
SDY_p166	ipaB	0.594821	Yes		SDY_p025	ipgB2	1.29262	YES		SDY_2604		1			SDY_4206		0.999			ipaH1.4	SDY_P045
SDY_2076		0.573316			SDY_p055	ospC1	1.22076	YES		SDY_2076		1			SDY_4517		0.999			ospE1	SDY_P046
SDY_p070	ospC2	0.565068	Yes		SDY_p211	virA	1.11639	YES		SDY_1632		1			SDY_P082		0.999			ospC1	SDY_P055
SDY_4222		0.553883			SDY_2391		1.11182			SDY_1132		1			SDY_P194		0.999			ospD3	SDY_P056
SDY_p151	ospC3	0.546205	Yes		SDY_0912		1.07387			SDY_p163	ipaA	1	Yes		SDY_P221		0.999			ospC2	SDY_P070
SDY_1091		0.544522			SDY_p171	ipgD	0.939713	YES		SDY_p010	ospD2	1	Yes		SDY_P198		0.997			ipaH9.8	SDY_P099
SDY_p165	ipaC	0.513068	Yes		SDY_1675		0.938795			SDY_4404		1			SDY_4027		0.981			ospG	SDY_P101
SDY_2991		0.486438			SDY_2003		0.88689			SDY_0421		1			SDY_4028		0.981			ospC3	SDY_P151
SDY_2604		0.470265			SDY_1429		0.816827			SDY_1657		1			SDY_0315		0.98			ipaJ	SDY_P160
SDY_1881		0.464337			SDY_1157		0.816827			SDY_2001		1			SDY_0020		0.978			ipaA	SDY_P163
SDY_2081	flgM	0.460454			SDY_p045	ipaH1.4	0.800158	YES		SDY_4415	HflK	1			SDY_1668		0.973			ipaD	SDY_P164
SDY_1634		0.436945			SDY_p160	ipaJ	0.794955	YES		SDY_1429		1			SDY_0977		0.971			ipaC	SDY_P165
SDY_4035		0.429849			SDY_p165	ipaC	0.781605	YES		SDY_1157		1			SDY_1166		0.956			ipaB	SDY_P166
SDY_1755		0.400812			SDY_p003	ospB	0.778626	YES		SDY_2948		1			SDY_4583		0.935			ipgB1	SDY_P168
SDY_p010	ospD2	0.396882	Yes		SDY_3581		0.752529			SDY_0577		1			SDY_0373		0.924			icsB	SDY_P170
SDY_p211	virA	0.395043	Yes		SDY_0744		0.714774			SDY_3256		1			SDY_2578		0.813			ipgD	SDY_P171
SDY_0892	yejL	0.390693			SDY_1091		0.70442			SDY_p124		1			SDY_0238		0.811			virA	SDY_P211
SDY_1027		0.384416			SDY_1607		0.699409			SDY_1559		1			SDY_0313		0.809
SDY_pa05	rfpA	0.376335			SDY_0551		0.687381			SDY_0912		1			SDY_0679		0.773
SDY_p045	ipaH1.4	0.373825	Yes		SDY_0679		0.673209			SDY_1402		1			SDY_0241		0.762
SDY_p221		0.363328			SDY_1972		0.656107			SDY_3967		1			SDY_2604		0.761
SDY_0484		0.349504			SDY_1985		0.645561			SDY_4517		1			SDY_2260		0.689
SDY_p038	ipaH7.8	0.347011	Yes		SDY_p101	ospG	0.631015	YES		SDY_p055	ospC1	1	Yes		SDY_1467		0.685
SDY_p168	ipgB1	0.346689	Yes		SDY_3877		0.62181			SDY_2374		1			SDY_3553		0.625
SDY_p170	icsB	0.34646	Yes		SDY_4136		0.616221			SDY_2520		1			SDY_1033		0.611
SDY_3967		0.345195			SDY_1724		0.60744			SDY_3013		1			SDY_2399		0.611
SDY_3776		0.334683			SDY_2678		0.607233			SDY_3438	fis	1			SDY_PA01		0.598
SDY_p186	spa15	0.33049			SDY_3134		0.602477			SDY_2003		1			SDY_0435		0.58
SDY_4646		0.32966			SDY_2048		0.588021			SDY_0407		1			SDY_0322		0.576
SDY_p023	ospD1	0.322132	Yes		SDY_p189	spa32	0.585361			SDY_0664		1			SDY_1746		0.575
SDY_p180	mxiL	0.312755			SDY_1980		0.577879			SDY_p175	mxiH	1			SDY_P015		0.573
SDY_0001		0.311711			SDY_p168	ipgB1	0.548574	YES		SDY_4589		1			SDY_3539		0.551
SDY_0215		0.310177			SDY_1853	rnfD	0.548182			SDY_4525		1			SDY_0363		0.536
SDY_p046	ospE1	0.309846	Yes		SDY_3822		0.542812			SDY_2401		1			SDY_P044		0.534
			Effector					Effector					Effector					Effector
		Found	15				Found	13				Found	7				Found	5
		Total	24				Total	24				Total	24				Total	9
		Percent	62.5				Percent	54.1667				Percent	29.1667				Percent	55.5556
Green cells denote confirmed effectors

## Sheet: E. coli
E. coli T3MM					E. coli BPBAac					E. coli EffectiveT3					E. coli GenSET					Effector gene	Protein Tag
Protein Tag	Gene	Score	Effector		Protein Tag	Gene	Score	Effector		Protein Tag	Gene	Score	Effector		Protein Tag	Gene	Score	Effector		nleH-like	E2348C_0718
E2348C_3930	espF	0.74193	Yes		E2348C_3231	nleB-like	1.5093	Yes		E2348C_1115		1			E2348C_1040	nleI/nleG-like	0.999	Yes		espJ-like	E2348C_0723
E2348C_3935	espD	0.71319			E2348C_1165	flgD	1.31729			E2348C_1165	flgD	1			E2348C_1444	nleH-like	0.999	Yes		nleI/nleG-like	E2348C_1040
E2348C_3012	nlpD	0.695536			E2348C_0869	hcr	1.22099			E2348C_1971	yebE	1			E2348C_1041	nleB-like	0.99	Yes		nleB-like	E2348C_1041
E2348C_2041	fliC	0.659709			E2348C_3941	tir	1.18844	Yes		E2348C_3406	tdcC	1			E2348C_2106		0.989			nleC-like	E2348C_1042
E2348C_4018	tanC	0.624111			E2348C_3970	espG	1.11235	Yes		E2348C_3934	espB	1	Yes		E2348C_2536		0.987			nleD-like	E2348C_1044
E2348C_2114		0.621231			E2348C_2594	yfeR	1.08816			E2348C_2041	fliC	1			E2348C_2917		0.985			nleE-like	E2348C_1080
E2348C_2042	fliD	0.614018			E2348C_3930	esp	1.03952	Yes		E2348C_3944	espH	1	Yes		E2348C_1595		0.984			nleA/espI-like	E2348C_1442
E2348C_1681	asr	0.610871			E2348C_3935	esp	0.982549			E2348C_3999	yidR	1			E2348C_2921		0.96			nleH-like	E2348C_1444
E2348C_0575	uof	0.572103			E2348C_3232	nleB-like	0.977902	Yes		E2348C_1442	nleA/espI-like	1	Yes		E2348C_3902		0.907			nleF-like	E2348C_1445
E2348C_1165	flgD	0.564923			E2348C_2042	fliD	0.97418			E2348_P1_062	trbI	1			E2348C_4455		0.895			espG-like	E2348C_2916
E2348C_4341	yjbE	0.553883			E2348C_1772	ydiJ	0.945256			E2348C_3365	aer	1			E2348C_0614		0.883			espL-like	E2348C_3230
E2348C_0723	espJ-like	0.494582	Yes		E2348C_3934	espB	0.869301	Yes		E2348C_0210	yafE	1			E2348C_1098		0.876			nleB-like	E2348C_3231
E2348C_1056	ymdF	0.493071			E2348C_4274		0.829385			E2348C_3936	espA	1			E2348C_2111		0.871			nleE-like	E2348C_3232
E2348C_3936	espA	0.473188			E2348C_1194	fhuE	0.803889			E2348C_3019	ygbE	1			E2348C_0615		0.87			espF	E2348C_3930
E2348C_4353	malM	0.463246			E2348C_2787		0.794691			E2348C_4510	aidB	1			E2348C_3942	map	0.866	Yes		espB	E2348C_3934
E2348C_1161	flgM	0.460454			E2348C_2698	talA	0.793782			E2348C_1080	nleE-like	1	Yes		E2348C_0694		0.857			tir	E2348C_3941
E2348C_3934	espB	0.458882	Yes		E2348C_0723	espJ-like	0.792154	Yes		E2348C_0718	nleH-like	1	Yes		E2348_P1_006		0.848			map	E2348C_3942
E2348C_2787		0.45796			E2348C_1444	nleH-like	0.777724	Yes		E2348C_1230		1			E2348C_2114		0.837			espH	E2348C_3944
E2348C_1741	ydhO	0.446948			E2348C_0718	nleH-like	0.773986	Yes		E2348C_1444	nleH-like	1			E2348C_1839		0.796			espZ	E2348C_3951
E2348C_1113		0.435408			E2348C_3238		0.756682			E2348C_1860	katE	1			E2348C_2789		0.789			espG	E2348C_3970
E2348C_0657		0.427653			E2348C_1873	astB	0.753202			E2348C_0365	cyoC	1			E2348C_0657		0.787
E2348C_1860	katE	0.427552			E2348C_4593		0.738388			E2348C_4497	hflK	1			E2348C_3941	tir	0.773	Yes
E2348C_3972		0.403744			E2348C_4033	bglG	0.729433			E2348C_2787		1			E2348_P2_05		0.765
E2348C_3231	nleB-like	0.385441	Yes		E2348C_1103		0.719449			E2348C_1041	nleB-like	1	Yes		E2348C_4702		0.762
E2348C_2334	yejL	0.381349			E2348C_0848	nfsA	0.714774			E2348C_0614		1			E2348C_0669		0.755
E2348C_2223	yegP	0.372158			E2348C_1445	nleF-like	0.690555	Yes		E2348_P1_041	traX	1			E2348C_3946		0.746
E2348C_1044	nleD-like	0.370625	Yes		E2348C_0191	ldcC	0.672281			E2348C_1680	ynfM	1			E2348C_1636		0.706
E2348C_3952	rorf8	0.366154			E2348C_3271	yghR	0.668268			E2348C_1517	tpx	1			E2348C_4606		0.698
E2348C_0972	gfcA	0.359388			E2348C_3230	espL-like	0.653234	Yes		E2348C_4082	rhoL	1			E2348C_2117		0.639
E2348C_4082	rhoL	0.345195			E2348C_2041	fliC	0.642484			E2348C_3020	cysC	1			E2348C_2108		0.632
E2348C_0225	mbhA	0.341765			E2348C_2712	ypfJ	0.641533			E2348C_3780	bcsG	1			E2348C_0020		0.62
E2348C_1168	flgG	0.338931			E2348C_0832		0.639469			E2348C_1044	nleD-like	1	Yes		E2348C_3272		0.619
E2348C_1134	csgC	0.33759			E2348C_0944	sulA	0.621355			E2348C_3232	nleE-like	1	Yes		E2348C_2225		0.616
E2348C_4250	metF	0.335562			E2348C_1080	nleE-like	0.61994			E2348C_1646	yneI	1			E2348C_4118		0.607
E2348_P2_05		0.334582			E2348C_1646	yneI	0.613906			E2348C_2916		1	Yes		E2348C_1115		0.602
E2348C_1614	rpsV	0.331015			E2348C_0962	hyaF	0.611862			E2348C_0883	cydD	1			E2348C_2762		0.599
E2348C_4683		0.327871			E2348C_3191	speA	0.602477			E2348C_1445	nleF-like	1	Yes		E2348C_3019		0.596
E2348C_2733		0.325673			E2348C_3652	yhgF	0.587967			E2348C_0605	sucA	1			E2348C_1933		0.589
E2348C_1172	flgK	0.324636			E2348C_1949	yebO	0.556461			E2348C_2461	flk	1			E2348C_2097		0.587
E2348C_0714		0.318438			E2348C_1717	rnfD	0.548182			E2348C_3063	sdaC	1			E2348C_3947		0.586
			Effector					Effector					Effector					Effector
		Found	5				Found	12				Found	11				Found	5
		Total	21				Total	21				Total	21				Total	6
		Percent	23.8095				Percent	57.1429				Percent	52.381				Percent	83.3333
Green cells denote confirmed effectors

## Sheet: P. syringae
P. syringae T3MM					P. syringae BPBAac					P. syringae EffectiveT3					P. syringae GenSET					Effector gene	Protein Tag
Protein Tag	Gene	Score	Effector		Protein Tag	Gene	Score	Effector		Protein Tag	Gene	Score	Effector		Protein Tag	Gene	Score	Effector		hopK1	PSPTO_0044
PSPTO_4592	hopO1-3	0.793855	Yes		PSPTO_0877	hopQ1-1	1.61605	Yes		PSPTO_0905	hopAH1	1	Yes		PSPTO_0044	hopK1	1	Yes		hopY1	PSPTO_0061
PSPTO_1377	avrE1	0.757824	Yes		PSPTO_0044	hopK1	1.51604	Yes		PSPTO_1398	hrpP	1			PSPTO_0474	hopAS1	1	Yes		hopAS1	PSPTO_0474
PSPTO_4594	hopO1-2	0.719255	Yes		PSPTO_0588	hopH1	1.45576	Yes		PSPTO_3151		1			PSPTO_0901	hopAG1	1	Yes		hopU1	PSPTO_0501
PSPTO_2727		0.705908			PSPTO_4101	hopAK1	1.40967	Yes		PSPTO_4594	hopO1-2	1	Yes		PSPTO_0907		1	Yes		hopF2	PSPTO_0502
PSPTO_3087	hopAB2	0.702239	Yes		PSPTO_1373	hrpW1	1.4017	Yes		PSPTO_5279	cadA-1	1			PSPTO_4592	hopO1-3	1	Yes		hopH1	PSPTO_0588
PSPTO_3571		0.606684			PSPTO_A0018	hopO1-1	1.39054	Yes		PSPTO_4597	hopS1	1	Yes		PSPTO_4594	hopO1-2	1	Yes		hopC1	PSPTO_0589
PSPTO_5364		0.600532			PSPTO_4592	hopO1-3	1.28838	Yes		PSPTO_A0018	hopO1-1	1	Yes		PSPTO_4597	hopS1	1	Yes		hopD1	PSPTO_0876
PSPTO_4673		0.594453			PSPTO_1568	hopAF1	1.22977	Yes		PSPTO_0044	hopK1	1	Yes		PSPTO_4703	hopAQ1	1	Yes		hopQ1-1	PSPTO_0877
PSPTO_2678	hopP1	0.575711	Yes		PSPTO_4331	hopE1	1.21976	Yes		PSPTO_4703	hopAQ1	1	Yes		PSPTO_4724	hopD	1	Yes		hopR1	PSPTO_0883
PSPTO_5635		0.570634			PSPTO_1377	avrE1	1.1971	Yes		PSPTO_0808		1			PSPTO_A0005	hopAM1-2	1	Yes		hopAG1	PSPTO_0901
PSPTO_4703	hopAQ1	0.566128	Yes		PSPTO_3917		1.12166			PSPTO_1570		1			PSPTO_0779		1			hopAH1	PSPTO_0905
PSPTO_4101	hopAK1	0.560572	Yes		PSPTO_2678	hopP1	1.0897	Yes		PSPTO_3130	glgX	1			PSPTO_5209		1			hopAI1	PSPTO_0906
PSPTO_2759		0.558313			PSPTO_1370	hopN1	1.08856	Yes		PSPTO_4343		1			PSPTO_5645		1				PSPTO_0907
PSPTO_4722	hopAO1	0.556654	Yes		PSPTO_1027	wssB	1.03612			PSPTO_0049		1			PSPTO_1370	hopN1	0.999	Yes		hopAM1-1	PSPTO_1022
PSPTO_2443		0.552081			PSPTO_0589	hopC1	1.03441	Yes		PSPTO_1935	flgD	1			PSPTO_4722	hopAO1	0.998	Yes		hopN1	PSPTO_1370
PSPTO_0876	hopD1	0.53351	Yes		PSPTO_4594	hopO1-2	1.03252	Yes		PSPTO_2660		1			PSPTO_2076		0.998			hopAA1-1	PSPTO_1372
PSPTO_1090		0.530443			PSPTO_0061	hopY1	0.997168	Yes		PSPTO_2239		1			PSPTO_3961		0.998			hrpW1	PSPTO_1373
PSPTO_0044	hopK1	0.523137	Yes		PSPTO_1836	astB	0.919847			PSPTO_5635		1			PSPTO_4718	hopAA1-2	0.997	Yes		hopM1	PSPTO_1375
PSPTO_0907		0.510248	Yes		PSPTO_4593	hopT1-2	0.916744	Yes		PSPTO_1453	lsc-1	1			PSPTO_0831		0.996			avrE1	PSPTO_1377
PSPTO_A0018	hopO1-1	0.506362	Yes		PSPTO_4278		0.915729			PSPTO_2069		1			PSPTO_1932		0.996			hrpA1	PSPTO_1381
PSPTO_4597	hopS1	0.506227	Yes		PSPTO_3408		0.913487			PSPTO_4699		1			PSPTO_A0012	hopX1	0.995	Yes		hrpZ1	PSPTO_1382
PSPTO_1607		0.505648			PSPTO_4724	hopD	0.902332	Yes		PSPTO_1382	hrpZ1	1			PSPTO_0877	hopQ1-1	0.994	Yes		hrpJ	PSPTO_1403
PSPTO_4727	hopG1	0.490292	Yes		PSPTO_4093		0.890784			PSPTO_4852		1			PSPTO_1090		0.994			hrpK1	PSPTO_1405
PSPTO_1373	hrpW1	0.483448	Yes		PSPTO_2126		0.882334			PSPTO_1342		1			PSPTO_5312		0.994			hopB1	PSPTO_1406
PSPTO_A0052	traN-2	0.472147			PSPTO_3915		0.878878			PSPTO_2180		1			PSPTO_0878		0.984			hopAF1	PSPTO_1568
PSPTO_B0060	traN-1	0.472147			PSPTO_5279	cadA-1	0.871472			PSPTO_5481		1			PSPTO_0930		0.984			hopP1	PSPTO_2678
PSPTO_0474	hopAS1	0.469124	Yes		PSPTO_0457	soxG-1	0.868529			PSPTO_1966	fliK	1			PSPTO_5581		0.972			hopAB2	PSPTO_3087
PSPTO_0906	hopAI1	0.468288	Yes		PSPTO_0007		0.84587			PSPTO_0922		1			PSPTO_4018		0.97			hopAH2-1	PSPTO_3292
PSPTO_3270		0.444697			PSPTO_2765		0.844576			PSPTO_0482		1			PSPTO_1036		0.967			hopAH2-2	PSPTO_3293
PSPTO_1872		0.442097			PSPTO_A0008		0.825845			PSPTO_0907		1	Yes		PSPTO_1570		0.937			avrPto1	PSPTO_4001
PSPTO_0061	hopY1	0.427869	Yes		PSPTO_2344		0.825474			PSPTO_1592		1			PSPTO_4633		0.929			hopAK1	PSPTO_4101
PSPTO_0905	hopAH1	0.424843	Yes		PSPTO_1405	hrpK1	0.824198	Yes		PSPTO_5406	fdhD	1			PSPTO_3610		0.925			hopE1	PSPTO_4331
PSPTO_1925		0.417607			PSPTO_0052		0.823734			PSPTO_3006		1			PSPTO_3650		0.924			hopS2	PSPTO_4588
PSPTO_1382	hrpZ1	0.414201	Yes		PSPTO_1795		0.818392			PSPTO_1022	hopAM1-1	1	Yes		PSPTO_5364		0.924			hopO1-3	PSPTO_4592
PSPTO_3292	hopAH2-1	0.413747	Yes		PSPTO_1375	hopM1	0.808472			PSPTO_A0005	hopAM1-2	1	Yes		PSPTO_5392		0.892			hopT1-2	PSPTO_4593
PSPTO_1949	fliC	0.412083			PSPTO_0474	hopAS1	0.803761	Yes		PSPTO_5475		1			PSPTO_0883	hopR1	0.8	Yes		hopO1-2	PSPTO_4594
PSPTO_3169		0.407372			PSPTO_5354	hopA1	0.802468	Yes		PSPTO_3799	fsr	1			PSPTO_5481		0.8			hopS1	PSPTO_4597
PSPTO_1570		0.406738			PSPTO_1787		0.795718			PSPTO_3703		1			PSPTO_2320		0.794			hopAD1	PSPTO_4691
PSPTO_0271		0.405284			PSPTO_4691	hopAD1	0.774563			PSPTO_3542		1			PSPTO_0149		0.792			hopAQ1	PSPTO_4703
PSPTO_5620		0.400403			PSPTO_4683	cfa3	0.766157			PSPTO_A0032	lsc-3	1			PSPTO_2649		0.771			hopAA1-2	PSPTO_4718
																				hopV1	PSPTO_4720
			Effector					Effector					Effector					Effector		hopAO1	PSPTO_4722
		Found	21				Found	20				Found	9				Found	16		hopD	PSPTO_4724
		Total	51				Total	51				Total	51				Total	30		hopG1	PSPTO_4727
		Percent	41.1765				Percent	39.2157				Percent	17.6471				Percent	53.3333		hopI1	PSPTO_4776
																				hopA1	PSPTO_5354
Green cells denote confirmed effectors																				hopAM1-2	PSPTO_A0005
																				HopX1	PSPTO_A0012
																				hopO1-1	PSPTO_A0018
																				hopT1-1	PSPTO_A0019

## Sheet: S. Typhimurium
S. Typhimurium T3MM						S. Typhimurium BPBAac						S. Typhimurium EffectiveT3						S. Typhimurium GenSET						SPI-1 Effector gene	Protein Tag		SPI-2 Effector gene	Protein Tag
Protein Tag	Gene	Score	SPI-1	SPI-2		Protein Tag	Gene	Score	SPI-1	SPI-2		Protein Tag	Gene	Score	SPI-1	SPI-2		Protein Tag	Gene	Score	SPI-1	SPI-2		sopB	STM1091		spvD	PSLT037
STM2925	nlpD	0.776375				STM0800	slrP	1.76043		Yes		STM3243	tdcC	1				STM2865	avrA	0.99		Yes		sopE2	STM1855		spvC	PSLT038
STM2884	sipC	0.691482	Yes			STM1402	sseE	1.47595				STM2727		1				STM5020		0.989				sopA	STM2066		spvB	PSLT039
STM1485		0.658208				STM0289		1.30886				STM2633_S		1				STM1583	steA	0.936		Yes		sipA	STM2882		slrP	STM0800
STM2883	sipD	0.652648	Yes			STM1855	sopE2	1.26293	Yes			STM1008_S		1				STM2614		0.934				sipD	STM2883		sopD2	STM0972
STM4222_S	yjbE	0.628882				STM1631	sseJ	1.21311		Yes		STM0800	slrP	1		Yes		STM3720		0.926				sipC	STM2884		sseI	STM1051
STM0800	slrP	0.561821		Yes		STM2884	sipC	1.20033	Yes			STM4363	hflK	1				STM2724		0.924				sipB	STM2885		gtgE	STM1055
STM1432	ydhO	0.544658				STM1176	flgD	1.1466				STM0504	ybbN	1				STM2011_1N		0.91				sopD	STM2945		pipB	STM1088
STM2771	fljB	0.526064				STM1404	sseF	1.09772		Yes		STM3811	yidR	1				STM2703		0.908							sifA	STM1224
STM1959	fliC	0.526064				STM2727		1.07282				STM2771	fljB	1				STM2137	sseK2	0.907		Yes					sseF	STM1404
STM4313		0.521592				STM1224	sifA	1.04993		Yes		STM1959	fliC	1				STM1051	sseI	0.854		Yes					sseG	STM1405
STM2897	invE	0.520592				STM2945	sopD	1.04202	Yes			STM0441	cyoC	1				PSLT037	spvD	0.838		Yes					steA	STM1583
STM2066	sopA	0.506825	Yes			STM1306	astB	0.977273				PSLT037	spvD	1		Yes		STM2584	gogB	0.838		Yes					sifB	STM1602
STM1960	fliD	0.495633				STM1393	ssaB	0.976236				STM3217	aer	1				STM1055	gtgE	0.827		Yes					sseJ	STM1631
STM1121	ymdF	0.48491				STM1960	fliD	0.969028				STM3625	yhjV	1				STM2735		0.805							steC	STM1698
STM4302		0.472054				STM2882	sipA	0.948598	Yes			STM0736	sucA	1				STM2883	sipD	0.775	Yes						sseK2	STM2137
PSLT037	spvD	0.450972		Yes		STM1401	sseD	0.942234				STM3624	bcsG	1				STM2585		0.774							sspH2	STM2241
STM1172	flgM	0.45015				STM2865	avrA	0.937104		Yes		STM1176	flgD	1				STM1668		0.771							sseL	STM2287
STM0001	thrL	0.445866				STM2473	talA	0.926096				STM2616		1				PSLT024		0.761							gogB	STM2584
STM1318	katE	0.445591				STM0234	ldcC	0.914826				STM4377	aidB	1				STM1024		0.748							pipB2	STM2780
STM1400	sseC	0.429124				PSLT039	spvB	0.908229		Yes		STM0785	ybhE	1				STM4157	sseK1	0.736		Yes					avrA	STM2865
STM4040	yiiG	0.423375				STM4421		0.895436				STM1184	flgL	1				STM2738		0.713							sptp	STM2878
STM4191		0.387231				STM1365	ydiJ	0.892566				STM1107	hpaX	1				STM2734		0.683							cigR	STM3762
STM1855	sopE2	0.384411	Yes			STM1091	sopB	0.88867	Yes			STM2970	sdaC	1				STM2882	sipA	0.652	Yes						sseK1	STM4157
STM0759		0.372084				STM3086	speA	0.847444				STM2178		1				STM0373		0.62
STM1397	sseA	0.371748				STM2066	sopA	0.822767	Yes			STM1071	sulA	1				STM2420_1N		0.611
STM1025		0.365584				STM1071	sulA	0.790401				STM2884	sipC	1	Yes			STM1699		0.608
STM2227		0.362331				STM2371	flk	0.787385				STM1089		1				STM2884	sipC	0.602	Yes
STM0827	ybiO	0.360891				STM2897	invE	0.740644				PSLT010	srgB	1				STM2945	sopD	0.594	Yes
STM1176	flgD	0.358192				STM2241	sspH2	0.683075		Yes		STM0259	yafE	1				STM5010		0.592
STM2878	sptP	0.348484				STM2083	rfbK	0.66652				STM1408	ssaI	1				STM5530		0.591
STM2904		0.346831				STM1318	katE	0.644097				STM0289		1				STM1650		0.59
STM1179	flgG	0.338931				STM2048	pduM	0.636317				STM3385	fis	1				STM3650		0.585
STM4261		0.334147				STM1041		0.619394				STM2810	proW	1				STM0654		0.583
STM1513		0.33373				STM2579	recO	0.619169				STM1701	yciW	1				STM0897		0.573
PSLT024		0.332005				PSLT044	rlgA	0.615355				STM1172	flgM	1				STM2726		0.541
STM0927		0.316882				STM2201	yeiE	0.60963				STM0957	cydD	1				STM4630		0.537
STM1859		0.308711				STM0030		0.606078				STM4420		1				STM4257		0.535
STM1055	gtgE	0.306917		Yes		STM2424	yfeR	0.598964				STM0214	glnD	1				STM0275_S		0.53
STM4232	malM	0.305641				STM2466	eutD	0.591979				STM1318	katE	1				STM0904		0.53
STM2882	sipA	0.302214	Yes			STM2646	yfiD	0.585987				STM4312		1				STM1023		0.53
			SPI-1	SPI-2					SPI-1	SPI-2					SPI-1	SPI-2					SPI-1	SPI-2
		Found	5	4				Found	6	7				Found	1	2				Found	4	8
		Total	8	24				Total	8	24				Tota	8	24				Tota	8	9
		Percent	62.5	16.6667				Percent	75	29.1667				Percent	12.5	8.33333				Percent	50	88.8889
Green cells denote confirmed SPI-2 effectors
Blue cells denote the ranking of confirmed SPI-1 effectors
