# Supplementary material for: Computational approach to predict species-specific type III secretion system (T3SS) effectors using single and multiple genomes
Source: BMC Genomics. 2016 Dec 19;17:1048. doi: 10.1186/s12864-016-3363-1 (PMC5168842; doi:10.1186/s12864-016-3363-1)
Supplement: Additional file 6: — Positive (effectors), negative (non-effectors), and testing sets of the five organisms that we used in the GenSET studies. (ALL Tags denotes all proteins encoded in the genome; Positive Set denotes known effector proteins used for training; Negative Set denotes non-effector proteins used for training; Testing Set denotes all proteins in the bacteria minus the Positive and Negative Sets; Positives in Testing Set denotes known effector proteins included in the Testing Set). (XLSX 48 kb) [file 12864_2016_3363_MOESM6_ESM.xlsx]

## Sheet: Phase 1 E. coli E2348-69
	ALL TAGs	Positive Set	Negative Set	Testing Set	Positives in Testing Set
1	E2348C_0001	E2348C_0718	E2348C_0056	E2348C_0001	E2348C_1040
2	E2348C_0002	E2348C_0723	E2348C_0057	E2348C_0002	E2348C_1041
3	E2348C_0003	E2348C_1042	E2348C_0206	E2348C_0003	E2348C_1444
4	E2348C_0004	E2348C_1044	E2348C_0222	E2348C_0004	E2348C_3941
5	E2348C_0005	E2348C_1080	E2348C_0337	E2348C_0007	E2348C_3942
6	E2348C_0006	E2348C_1442	E2348C_0338	E2348C_0008	E2348C_3934
7	E2348C_0007	E2348C_1445	E2348C_0384	E2348C_0009
8	E2348C_0008	E2348C_2916	E2348C_0399	E2348C_0010
9	E2348C_0009	E2348C_3230	E2348C_0441	E2348C_0014
10	E2348C_0010	E2348C_3231	E2348C_0443	E2348C_0015
11	E2348C_0011	E2348C_3232	E2348C_0474	E2348C_0016
12	E2348C_0012	E2348C_3930	E2348C_0488	E2348C_0017
13	E2348C_0013	E2348C_3944	E2348C_0506	E2348C_0019
14	E2348C_0014	E2348C_3951	E2348C_0541	E2348C_0021
15	E2348C_0015	E2348C_3970	E2348C_0570	E2348C_0022
16	E2348C_0017		E2348C_0600	E2348C_0023
17	E2348C_0016		E2348C_0601	E2348C_0025
18	E2348C_0018		E2348C_0650	E2348C_0026
19	E2348C_0019		E2348C_0704	E2348C_0027
20	E2348C_0020		E2348C_0751	E2348C_0028
21	E2348C_0021		E2348C_0848	E2348C_0029
22	E2348C_0022		E2348C_0861	E2348C_0030
23	E2348C_0023		E2348C_0872	E2348C_0031
24	E2348C_0024		E2348C_0897	E2348C_0032
25	E2348C_0025		E2348C_0904	E2348C_0033
26	E2348C_0026		E2348C_0953	E2348C_0035
27	E2348C_0027		E2348C_0990	E2348C_0036
28	E2348C_0028		E2348C_1020	E2348C_0037
29	E2348C_0029		E2348C_1035	E2348C_0038
30	E2348C_0030		E2348C_1047	E2348C_0040
31	E2348C_0031		E2348C_1137	E2348C_0041
32	E2348C_0032		E2348C_1151	E2348C_0042
33	E2348C_0033		E2348C_1163	E2348C_0043
34	E2348C_0034		E2348C_1250	E2348C_0044
35	E2348C_0035		E2348C_1320	E2348C_0045
36	E2348C_0036		E2348C_1384	E2348C_0046
37	E2348C_0037		E2348C_1419	E2348C_0047
38	E2348C_0038		E2348C_1422	E2348C_0048
39	E2348C_0039		E2348C_1438	E2348C_0049
40	E2348C_0040		E2348C_1499	E2348C_0050
41	E2348C_0041		E2348C_1505	E2348C_0051
42	E2348C_0042		E2348C_1549	E2348C_0052
43	E2348C_0043		E2348C_1577	E2348C_0053
44	E2348C_0044		E2348C_1591	E2348C_0054
45	E2348C_0045		E2348C_1614	E2348C_0055
46	E2348C_0046		E2348C_1638	E2348C_0058
47	E2348C_0047		E2348C_1654	E2348C_0059
48	E2348C_0048		E2348C_1702	E2348C_0060
49	E2348C_0049		E2348C_1708	E2348C_0061
50	E2348C_0050		E2348C_1719	E2348C_0062
51	E2348C_0051		E2348C_1744	E2348C_0063
52	E2348C_0052		E2348C_1750	E2348C_0064
53	E2348C_0053		E2348C_1766	E2348C_0065
54	E2348C_0054		E2348C_1769	E2348C_0066
55	E2348C_0055		E2348C_1772	E2348C_0067
56	E2348C_0056		E2348C_1778	E2348C_0072
57	E2348C_0057		E2348C_1807	E2348C_0073
58	E2348C_0058		E2348C_1811	E2348C_0074
59	E2348C_0059		E2348C_1814	E2348C_0075
60	E2348C_0060		E2348C_1815	E2348C_0076
61	E2348C_0061		E2348C_2017	E2348C_0077
62	E2348C_0062		E2348C_2057	E2348C_0078
63	E2348C_0063		E2348C_2145	E2348C_0079
64	E2348C_0064		E2348C_2183	E2348C_0080
65	E2348C_0065		E2348C_2187	E2348C_0081
66	E2348C_0066		E2348C_2192	E2348C_0082
67	E2348C_0067		E2348C_2313	E2348C_0083
68	E2348C_0068		E2348C_2385	E2348C_0085
69	E2348C_0069		E2348C_2401	E2348C_0086
70	E2348C_0070		E2348C_2424	E2348C_0087
71	E2348C_0071		E2348C_2458	E2348C_0088
72	E2348C_0072		E2348C_2475	E2348C_0089
73	E2348C_0073		E2348C_2591	E2348C_0090
74	E2348C_0074		E2348C_2611	E2348C_0091
75	E2348C_0075		E2348C_2627	E2348C_0092
76	E2348C_0076		E2348C_2680	E2348C_0093
77	E2348C_0077		E2348C_2738	E2348C_0094
78	E2348C_0078		E2348C_2802	E2348C_0095
79	E2348C_0079		E2348C_2823	E2348C_0096
80	E2348C_0080		E2348C_2824	E2348C_0097
81	E2348C_0081		E2348C_2856	E2348C_0098
82	E2348C_0082		E2348C_2888	E2348C_0099
83	E2348C_0083		E2348C_2893	E2348C_0100
84	E2348C_0085		E2348C_2896	E2348C_0101
85	E2348C_0086		E2348C_2915	E2348C_0102
86	E2348C_0087		E2348C_3037	E2348C_0103
87	E2348C_0088		E2348C_3043	E2348C_0104
88	E2348C_0089		E2348C_3052	E2348C_0105
89	E2348C_0090		E2348C_3063	E2348C_0107
90	E2348C_0091		E2348C_3064	E2348C_0108
91	E2348C_0092		E2348C_3083	E2348C_0109
92	E2348C_0093		E2348C_3115	E2348C_0111
93	E2348C_0094		E2348C_3126	E2348C_0112
94	E2348C_0095		E2348C_3200	E2348C_0113
95	E2348C_0096		E2348C_3222	E2348C_0114
96	E2348C_0097		E2348C_3354	E2348C_0115
97	E2348C_0098		E2348C_3365	E2348C_0116
98	E2348C_0099		E2348C_3421	E2348C_0117
99	E2348C_0100		E2348C_3449	E2348C_0118
100	E2348C_0101		E2348C_3481	E2348C_0119
101	E2348C_0102		E2348C_3507	E2348C_0121
102	E2348C_0103		E2348C_3569	E2348C_0123
103	E2348C_0104		E2348C_3613	E2348C_0124
104	E2348C_0105		E2348C_3678	E2348C_0126
105	E2348C_0106		E2348C_3683	E2348C_0127
106	E2348C_0107		E2348C_3687	E2348C_0128
107	E2348C_0108		E2348C_3703	E2348C_0129
108	E2348C_0109		E2348C_3740	E2348C_0130
109	E2348C_0110		E2348C_3743	E2348C_0131
110	E2348C_0111		E2348C_3754	E2348C_0132
111	E2348C_0112		E2348C_3769	E2348C_0133
112	E2348C_0113		E2348C_3793	E2348C_0134
113	E2348C_0114		E2348C_3798	E2348C_0135
114	E2348C_0115		E2348C_3883	E2348C_0136
115	E2348C_0116		E2348C_3933	E2348C_0137
116	E2348C_0117		E2348C_3957	E2348C_0139
117	E2348C_0118		E2348C_3963	E2348C_0142
118	E2348C_0119		E2348C_3965	E2348C_0144
119	E2348C_0120		E2348C_3966	E2348C_0145
120	E2348C_0121		E2348C_3982	E2348C_0146
121	E2348C_0122		E2348C_3983	E2348C_0147
122	E2348C_0123		E2348C_3988	E2348C_0148
123	E2348C_0124		E2348C_4011	E2348C_0149
124	E2348C_0125		E2348C_4075	E2348C_0150
125	E2348C_0126		E2348C_4153	E2348C_0151
126	E2348C_0127		E2348C_4159	E2348C_0152
127	E2348C_0128		E2348C_4263	E2348C_0153
128	E2348C_0129		E2348C_4264	E2348C_0155
129	E2348C_0130		E2348C_4305	E2348C_0156
130	E2348C_0131		E2348C_4317	E2348C_0157
131	E2348C_0132		E2348C_4320	E2348C_0158
132	E2348C_0133		E2348C_4361	E2348C_0159
133	E2348C_0134		E2348C_4365	E2348C_0160
134	E2348C_0135		E2348C_4370	E2348C_0161
135	E2348C_0136		E2348C_4402	E2348C_0162
136	E2348C_0137		E2348C_4443	E2348C_0163
137	E2348C_0139		E2348C_4456	E2348C_0165
138	E2348C_0142		E2348C_4481	E2348C_0166
139	E2348C_0144		E2348C_4484	E2348C_0167
140	E2348C_0145		E2348C_4583	E2348C_0168
141	E2348C_0146		E2348C_4601	E2348C_0169
142	E2348C_0147		E2348C_4602	E2348C_0171
143	E2348C_0148		E2348C_4647	E2348C_0172
144	E2348C_0149		E2348C_4672	E2348C_0173
145	E2348C_0150		E2348_P1_011	E2348C_0174
146	E2348C_0151		E2348_P1_045	E2348C_0175
147	E2348C_0152		E2348_P1_061	E2348C_0176
148	E2348C_0153		E2348_P1_106	E2348C_0177
149	E2348C_0155		E2348_P2_06	E2348C_0178
150	E2348C_0156		E2348C_0039	E2348C_0179
151	E2348C_0157			E2348C_0180
152	E2348C_0158			E2348C_0181
153	E2348C_0159			E2348C_0182
154	E2348C_0160			E2348C_0183
155	E2348C_0161			E2348C_0184
156	E2348C_0162			E2348C_0185
157	E2348C_0163			E2348C_0186
158	E2348C_0164			E2348C_0187
159	E2348C_0165			E2348C_0188
160	E2348C_0166			E2348C_0189
161	E2348C_0167			E2348C_0190
162	E2348C_0168			E2348C_0191
163	E2348C_0169			E2348C_0193
164	E2348C_0170			E2348C_0194
165	E2348C_0171			E2348C_0197
166	E2348C_0172			E2348C_0198
167	E2348C_0173			E2348C_0200
168	E2348C_0174			E2348C_0202
169	E2348C_0175			E2348C_0203
170	E2348C_0176			E2348C_0204
171	E2348C_0177			E2348C_0205
172	E2348C_0178			E2348C_0207
173	E2348C_0179			E2348C_0208
174	E2348C_0180			E2348C_0210
175	E2348C_0181			E2348C_0211
176	E2348C_0182			E2348C_0212
177	E2348C_0183			E2348C_0213
178	E2348C_0184			E2348C_0214
179	E2348C_0185			E2348C_0215
180	E2348C_0186			E2348C_0217
181	E2348C_0187			E2348C_0218
182	E2348C_0188			E2348C_0219
183	E2348C_0189			E2348C_0220
184	E2348C_0190			E2348C_0226
185	E2348C_0191			E2348C_0229
186	E2348C_0192			E2348C_0230
187	E2348C_0193			E2348C_0231
188	E2348C_0194			E2348C_0232
189	E2348C_0195			E2348C_0233
190	E2348C_0196			E2348C_0234
191	E2348C_0197			E2348C_0235
192	E2348C_0198			E2348C_0236
193	E2348C_0199			E2348C_0238
194	E2348C_0200			E2348C_0240
195	E2348C_0201			E2348C_0244
196	E2348C_0202			E2348C_0245
197	E2348C_0203			E2348C_0247
198	E2348C_0204			E2348C_0248
199	E2348C_0205			E2348C_0249
200	E2348C_0206			E2348C_0250
201	E2348C_0207			E2348C_0253
202	E2348C_0208			E2348C_0254
203	E2348C_0209			E2348C_0255
204	E2348C_0210			E2348C_0256
205	E2348C_0211			E2348C_0257
206	E2348C_0212			E2348C_0258
207	E2348C_0213			E2348C_0259
208	E2348C_0214			E2348C_0260
209	E2348C_0215			E2348C_0261
210	E2348C_0216			E2348C_0262
211	E2348C_0217			E2348C_0263
212	E2348C_0218			E2348C_0266
213	E2348C_0219			E2348C_0267
214	E2348C_0220			E2348C_0268
215	E2348C_0221			E2348C_0269
216	E2348C_0222			E2348C_0270
217	E2348C_0223			E2348C_0273
218	E2348C_0225			E2348C_0274
219	E2348C_0226			E2348C_0275
220	E2348C_0227			E2348C_0276
221	E2348C_0228			E2348C_0277
222	E2348C_0229			E2348C_0278
223	E2348C_0230			E2348C_0280
224	E2348C_0231			E2348C_0282
225	E2348C_0232			E2348C_0285
226	E2348C_0233			E2348C_0286
227	E2348C_0234			E2348C_0288
228	E2348C_0235			E2348C_0290
229	E2348C_0236			E2348C_0291
230	E2348C_0238			E2348C_0292
231	E2348C_0240			E2348C_0293
232	E2348C_0243			E2348C_0294
233	E2348C_0244			E2348C_0295
234	E2348C_0245			E2348C_0296
235	E2348C_0246			E2348C_0297
236	E2348C_0247			E2348C_0298
237	E2348C_0248			E2348C_0299
238	E2348C_0249			E2348C_0300
239	E2348C_0250			E2348C_0301
240	E2348C_0251			E2348C_0302
241	E2348C_0253			E2348C_0303
242	E2348C_0254			E2348C_0304
243	E2348C_0255			E2348C_0305
244	E2348C_0256			E2348C_0306
245	E2348C_0257			E2348C_0307
246	E2348C_0258			E2348C_0308
247	E2348C_0259			E2348C_0309
248	E2348C_0260			E2348C_0311
249	E2348C_0261			E2348C_0312
250	E2348C_0262			E2348C_0313
251	E2348C_0263			E2348C_0317
252	E2348C_0264			E2348C_0319
253	E2348C_0265			E2348C_0321
254	E2348C_0266			E2348C_0322
255	E2348C_0267			E2348C_0324
256	E2348C_0268			E2348C_0329
257	E2348C_0269			E2348C_0330
258	E2348C_0270			E2348C_0331
259	E2348C_0271			E2348C_0332
260	E2348C_0273			E2348C_0333
261	E2348C_0274			E2348C_0334
262	E2348C_0275			E2348C_0335
263	E2348C_0276			E2348C_0336
264	E2348C_0277			E2348C_0339
265	E2348C_0278			E2348C_0340
266	E2348C_0279			E2348C_0341
267	E2348C_0280			E2348C_0342
268	E2348C_0281			E2348C_0343
269	E2348C_0282			E2348C_0344
270	E2348C_0283			E2348C_0346
271	E2348C_0284			E2348C_0348
272	E2348C_0285			E2348C_0349
273	E2348C_0286			E2348C_0350
274	E2348C_0288			E2348C_0351
275	E2348C_0289			E2348C_0352
276	E2348C_0290			E2348C_0353
277	E2348C_0291			E2348C_0354
278	E2348C_0292			E2348C_0355
279	E2348C_0293			E2348C_0356
280	E2348C_0294			E2348C_0357
281	E2348C_0295			E2348C_0358
282	E2348C_0296			E2348C_0359
283	E2348C_0297			E2348C_0360
284	E2348C_0298			E2348C_0361
285	E2348C_0299			E2348C_0362
286	E2348C_0300			E2348C_0363
287	E2348C_0301			E2348C_0364
288	E2348C_0302			E2348C_0365
289	E2348C_0303			E2348C_0366
290	E2348C_0304			E2348C_0367
291	E2348C_0305			E2348C_0368
292	E2348C_0306			E2348C_0370
293	E2348C_0307			E2348C_0371
294	E2348C_0308			E2348C_0372
295	E2348C_0309			E2348C_0373
296	E2348C_0311			E2348C_0374
297	E2348C_0312			E2348C_0375
298	E2348C_0313			E2348C_0376
299	E2348C_0315			E2348C_0379
300	E2348C_0316			E2348C_0380
301	E2348C_0317			E2348C_0381
302	E2348C_0318			E2348C_0382
303	E2348C_0319			E2348C_0383
304	E2348C_0320			E2348C_0385
305	E2348C_0321			E2348C_0386
306	E2348C_0322			E2348C_0387
307	E2348C_0323			E2348C_0388
308	E2348C_0324			E2348C_0389
309	E2348C_0325			E2348C_0390
310	E2348C_0326			E2348C_0395
311	E2348C_0327			E2348C_0397
312	E2348C_0328			E2348C_0398
313	E2348C_0329			E2348C_0400
314	E2348C_0330			E2348C_0402
315	E2348C_0331			E2348C_0404
316	E2348C_0332			E2348C_0405
317	E2348C_0333			E2348C_0407
318	E2348C_0334			E2348C_0408
319	E2348C_0335			E2348C_0409
320	E2348C_0336			E2348C_0410
321	E2348C_0337			E2348C_0411
322	E2348C_0338			E2348C_0412
323	E2348C_0339			E2348C_0413
324	E2348C_0340			E2348C_0414
325	E2348C_0341			E2348C_0415
326	E2348C_0342			E2348C_0418
327	E2348C_0343			E2348C_0419
328	E2348C_0344			E2348C_0420
329	E2348C_0345			E2348C_0421
330	E2348C_0346			E2348C_0422
331	E2348C_0347			E2348C_0425
332	E2348C_0348			E2348C_0428
333	E2348C_0349			E2348C_0429
334	E2348C_0350			E2348C_0431
335	E2348C_0351			E2348C_0432
336	E2348C_0352			E2348C_0433
337	E2348C_0353			E2348C_0434
338	E2348C_0354			E2348C_0436
339	E2348C_0355			E2348C_0437
340	E2348C_0356			E2348C_0438
341	E2348C_0357			E2348C_0439
342	E2348C_0358			E2348C_0440
343	E2348C_0359			E2348C_0442
344	E2348C_0360			E2348C_0444
345	E2348C_0361			E2348C_0445
346	E2348C_0362			E2348C_0446
347	E2348C_0363			E2348C_0447
348	E2348C_0364			E2348C_0449
349	E2348C_0365			E2348C_0450
350	E2348C_0366			E2348C_0451
351	E2348C_0367			E2348C_0454
352	E2348C_0368			E2348C_0455
353	E2348C_0369			E2348C_0456
354	E2348C_0370			E2348C_0457
355	E2348C_0371			E2348C_0458
356	E2348C_0372			E2348C_0459
357	E2348C_0373			E2348C_0462
358	E2348C_0374			E2348C_0466
359	E2348C_0375			E2348C_0468
360	E2348C_0376			E2348C_0469
361	E2348C_0377			E2348C_0470
362	E2348C_0378			E2348C_0471
363	E2348C_0379			E2348C_0472
364	E2348C_0380			E2348C_0473
365	E2348C_0381			E2348C_0475
366	E2348C_0382			E2348C_0476
367	E2348C_0383			E2348C_0477
368	E2348C_0384			E2348C_0478
369	E2348C_0385			E2348C_0481
370	E2348C_0386			E2348C_0482
371	E2348C_0387			E2348C_0483
372	E2348C_0388			E2348C_0484
373	E2348C_0389			E2348C_0485
374	E2348C_0390			E2348C_0486
375	E2348C_0391			E2348C_0490
376	E2348C_0392			E2348C_0491
377	E2348C_0393			E2348C_0492
378	E2348C_0395			E2348C_0493
379	E2348C_0396			E2348C_0494
380	E2348C_0397			E2348C_0495
381	E2348C_0398			E2348C_0496
382	E2348C_0399			E2348C_0497
383	E2348C_0400			E2348C_0498
384	E2348C_0401			E2348C_0500
385	E2348C_0402			E2348C_0503
386	E2348C_0403			E2348C_0507
387	E2348C_0404			E2348C_0508
388	E2348C_0405			E2348C_0509
389	E2348C_0406			E2348C_0510
390	E2348C_0407			E2348C_0511
391	E2348C_0408			E2348C_0512
392	E2348C_0409			E2348C_0513
393	E2348C_0410			E2348C_0514
394	E2348C_0411			E2348C_0515
395	E2348C_0412			E2348C_0516
396	E2348C_0413			E2348C_0517
397	E2348C_0414			E2348C_0518
398	E2348C_0415			E2348C_0519
399	E2348C_0416			E2348C_0520
400	E2348C_0417			E2348C_0521
401	E2348C_0418			E2348C_0522
402	E2348C_0419			E2348C_0523
403	E2348C_0420			E2348C_0524
404	E2348C_0421			E2348C_0525
405	E2348C_0422			E2348C_0526
406	E2348C_0424			E2348C_0527
407	E2348C_0425			E2348C_0528
408	E2348C_0426			E2348C_0530
409	E2348C_0427			E2348C_0532
410	E2348C_0428			E2348C_0533
411	E2348C_0429			E2348C_0534
412	E2348C_0430			E2348C_0535
413	E2348C_0431			E2348C_0536
414	E2348C_0432			E2348C_0538
415	E2348C_0433			E2348C_0539
416	E2348C_0434			E2348C_0540
417	E2348C_0435			E2348C_0542
418	E2348C_0436			E2348C_0544
419	E2348C_0437			E2348C_0545
420	E2348C_0438			E2348C_0546
421	E2348C_0439			E2348C_0547
422	E2348C_0440			E2348C_0548
423	E2348C_0441			E2348C_0550
424	E2348C_0442			E2348C_0551
425	E2348C_0443			E2348C_0552
426	E2348C_0444			E2348C_0554
427	E2348C_0445			E2348C_0555
428	E2348C_0446			E2348C_0556
429	E2348C_0447			E2348C_0557
430	E2348C_0448			E2348C_0558
431	E2348C_0449			E2348C_0559
432	E2348C_0450			E2348C_0560
433	E2348C_0451			E2348C_0561
434	E2348C_0452			E2348C_0565
435	E2348C_0453			E2348C_0566
436	E2348C_0454			E2348C_0567
437	E2348C_0455			E2348C_0569
438	E2348C_0456			E2348C_0571
439	E2348C_0457			E2348C_0572
440	E2348C_0458			E2348C_0573
441	E2348C_0459			E2348C_0574
442	E2348C_0460			E2348C_0575
443	E2348C_0461			E2348C_0576
444	E2348C_0462			E2348C_0577
445	E2348C_0465			E2348C_0579
446	E2348C_0466			E2348C_0580
447	E2348C_0467			E2348C_0581
448	E2348C_0468			E2348C_0582
449	E2348C_0469			E2348C_0583
450	E2348C_0470			E2348C_0584
451	E2348C_0471			E2348C_0585
452	E2348C_0472			E2348C_0586
453	E2348C_0473			E2348C_0587
454	E2348C_0474			E2348C_0588
455	E2348C_0475			E2348C_0591
456	E2348C_0476			E2348C_0592
457	E2348C_0477			E2348C_0593
458	E2348C_0478			E2348C_0594
459	E2348C_0479			E2348C_0595
460	E2348C_0480			E2348C_0596
461	E2348C_0481			E2348C_0597
462	E2348C_0482			E2348C_0598
463	E2348C_0483			E2348C_0602
464	E2348C_0484			E2348C_0603
465	E2348C_0485			E2348C_0604
466	E2348C_0486			E2348C_0605
467	E2348C_0487			E2348C_0606
468	E2348C_0488			E2348C_0607
469	E2348C_0490			E2348C_0608
470	E2348C_0491			E2348C_0609
471	E2348C_0492			E2348C_0611
472	E2348C_0493			E2348C_0612
473	E2348C_0494			E2348C_0616
474	E2348C_0495			E2348C_0617
475	E2348C_0496			E2348C_0620
476	E2348C_0497			E2348C_0621
477	E2348C_0498			E2348C_0622
478	E2348C_0499			E2348C_0623
479	E2348C_0500			E2348C_0624
480	E2348C_0501			E2348C_0625
481	E2348C_0502			E2348C_0626
482	E2348C_0503			E2348C_0627
483	E2348C_0504			E2348C_0628
484	E2348C_0505			E2348C_0629
485	E2348C_0506			E2348C_0631
486	E2348C_0507			E2348C_0632
487	E2348C_0508			E2348C_0633
488	E2348C_0509			E2348C_0634
489	E2348C_0510			E2348C_0635
490	E2348C_0511			E2348C_0636
491	E2348C_0512			E2348C_0637
492	E2348C_0513			E2348C_0638
493	E2348C_0514			E2348C_0640
494	E2348C_0515			E2348C_0641
495	E2348C_0516			E2348C_0642
496	E2348C_0517			E2348C_0643
497	E2348C_0518			E2348C_0644
498	E2348C_0519			E2348C_0645
499	E2348C_0520			E2348C_0647
500	E2348C_0521			E2348C_0649
501	E2348C_0522			E2348C_0651
502	E2348C_0523			E2348C_0661
503	E2348C_0524			E2348C_0662
504	E2348C_0525			E2348C_0664
505	E2348C_0526			E2348C_0667
506	E2348C_0527			E2348C_0670
507	E2348C_0528			E2348C_0672
508	E2348C_0530			E2348C_0673
509	E2348C_0531			E2348C_0674
510	E2348C_0532			E2348C_0675
511	E2348C_0533			E2348C_0676
512	E2348C_0534			E2348C_0677
513	E2348C_0535			E2348C_0678
514	E2348C_0536			E2348C_0679
515	E2348C_0537			E2348C_0680
516	E2348C_0538			E2348C_0684
517	E2348C_0539			E2348C_0685
518	E2348C_0540			E2348C_0686
519	E2348C_0541			E2348C_0689
520	E2348C_0542			E2348C_0690
521	E2348C_0543			E2348C_0691
522	E2348C_0544			E2348C_0692
523	E2348C_0545			E2348C_0695
524	E2348C_0546			E2348C_0696
525	E2348C_0547			E2348C_0697
526	E2348C_0548			E2348C_0698
527	E2348C_0549			E2348C_0699
528	E2348C_0550			E2348C_0700
529	E2348C_0551			E2348C_0701
530	E2348C_0552			E2348C_0702
531	E2348C_0553			E2348C_0703
532	E2348C_0554			E2348C_0705
533	E2348C_0555			E2348C_0706
534	E2348C_0556			E2348C_0707
535	E2348C_0557			E2348C_0708
536	E2348C_0558			E2348C_0709
537	E2348C_0559			E2348C_0710
538	E2348C_0560			E2348C_0711
539	E2348C_0561			E2348C_0712
540	E2348C_0562			E2348C_0713
541	E2348C_0563			E2348C_0714
542	E2348C_0564			E2348C_0715
543	E2348C_0565			E2348C_0716
544	E2348C_0566			E2348C_0724
545	E2348C_0567			E2348C_0725
546	E2348C_0568			E2348C_0726
547	E2348C_0569			E2348C_0727
548	E2348C_0570			E2348C_0728
549	E2348C_0571			E2348C_0729
550	E2348C_0572			E2348C_0730
551	E2348C_0573			E2348C_0731
552	E2348C_0574			E2348C_0732
553	E2348C_0575			E2348C_0733
554	E2348C_0576			E2348C_0734
555	E2348C_0577			E2348C_0735
556	E2348C_0578			E2348C_0736
557	E2348C_0579			E2348C_0737
558	E2348C_0580			E2348C_0741
559	E2348C_0581			E2348C_0742
560	E2348C_0582			E2348C_0744
561	E2348C_0583			E2348C_0745
562	E2348C_0584			E2348C_0746
563	E2348C_0585			E2348C_0748
564	E2348C_0586			E2348C_0749
565	E2348C_0587			E2348C_0752
566	E2348C_0588			E2348C_0756
567	E2348C_0589			E2348C_0757
568	E2348C_0590			E2348C_0759
569	E2348C_0591			E2348C_0761
570	E2348C_0592			E2348C_0762
571	E2348C_0593			E2348C_0763
572	E2348C_0594			E2348C_0764
573	E2348C_0595			E2348C_0765
574	E2348C_0596			E2348C_0766
575	E2348C_0597			E2348C_0767
576	E2348C_0598			E2348C_0768
577	E2348C_0600			E2348C_0769
578	E2348C_0601			E2348C_0770
579	E2348C_0602			E2348C_0772
580	E2348C_0603			E2348C_0773
581	E2348C_0604			E2348C_0774
582	E2348C_0605			E2348C_0775
583	E2348C_0606			E2348C_0776
584	E2348C_0607			E2348C_0777
585	E2348C_0608			E2348C_0778
586	E2348C_0609			E2348C_0779
587	E2348C_0611			E2348C_0780
588	E2348C_0612			E2348C_0781
589	E2348C_0613			E2348C_0782
590	E2348C_0614			E2348C_0783
591	E2348C_0615			E2348C_0785
592	E2348C_0616			E2348C_0786
593	E2348C_0617			E2348C_0787
594	E2348C_0618			E2348C_0788
595	E2348C_0619			E2348C_0789
596	E2348C_0620			E2348C_0790
597	E2348C_0621			E2348C_0791
598	E2348C_0622			E2348C_0792
599	E2348C_0623			E2348C_0793
600	E2348C_0624			E2348C_0796
601	E2348C_0625			E2348C_0797
602	E2348C_0626			E2348C_0798
603	E2348C_0627			E2348C_0801
604	E2348C_0628			E2348C_0802
605	E2348C_0629			E2348C_0803
606	E2348C_0630			E2348C_0807
607	E2348C_0631			E2348C_0808
608	E2348C_0632			E2348C_0809
609	E2348C_0633			E2348C_0811
610	E2348C_0634			E2348C_0816
611	E2348C_0635			E2348C_0817
612	E2348C_0636			E2348C_0818
613	E2348C_0637			E2348C_0819
614	E2348C_0638			E2348C_0820
615	E2348C_0639			E2348C_0821
616	E2348C_0640			E2348C_0822
617	E2348C_0641			E2348C_0823
618	E2348C_0642			E2348C_0824
619	E2348C_0643			E2348C_0825
620	E2348C_0644			E2348C_0826
621	E2348C_0645			E2348C_0827
622	E2348C_0646			E2348C_0829
623	E2348C_0647			E2348C_0830
624	E2348C_0648			E2348C_0831
625	E2348C_0649			E2348C_0832
626	E2348C_0650			E2348C_0833
627	E2348C_0651			E2348C_0835
628	E2348C_0652			E2348C_0836
629	E2348C_0653			E2348C_0837
630	E2348C_0654			E2348C_0838
631	E2348C_0655			E2348C_0839
632	E2348C_0656			E2348C_0840
633	E2348C_0657			E2348C_0841
634	E2348C_0658			E2348C_0842
635	E2348C_0659			E2348C_0843
636	E2348C_0660			E2348C_0846
637	E2348C_0661			E2348C_0849
638	E2348C_0662			E2348C_0850
639	E2348C_0663			E2348C_0851
640	E2348C_0664			E2348C_0852
641	E2348C_0665			E2348C_0853
642	E2348C_0666			E2348C_0854
643	E2348C_0667			E2348C_0856
644	E2348C_0668			E2348C_0857
645	E2348C_0669			E2348C_0858
646	E2348C_0670			E2348C_0859
647	E2348C_0671			E2348C_0860
648	E2348C_0672			E2348C_0862
649	E2348C_0673			E2348C_0864
650	E2348C_0674			E2348C_0865
651	E2348C_0675			E2348C_0867
652	E2348C_0676			E2348C_0868
653	E2348C_0677			E2348C_0869
654	E2348C_0678			E2348C_0870
655	E2348C_0679			E2348C_0871
656	E2348C_0680			E2348C_0875
657	E2348C_0681			E2348C_0876
658	E2348C_0682			E2348C_0877
659	E2348C_0683			E2348C_0878
660	E2348C_0684			E2348C_0879
661	E2348C_0685			E2348C_0880
662	E2348C_0686			E2348C_0881
663	E2348C_0687			E2348C_0882
664	E2348C_0688			E2348C_0883
665	E2348C_0689			E2348C_0884
666	E2348C_0690			E2348C_0885
667	E2348C_0691			E2348C_0886
668	E2348C_0692			E2348C_0887
669	E2348C_0693			E2348C_0888
670	E2348C_0694			E2348C_0889
671	E2348C_0695			E2348C_0891
672	E2348C_0696			E2348C_0892
673	E2348C_0697			E2348C_0894
674	E2348C_0698			E2348C_0895
675	E2348C_0699			E2348C_0896
676	E2348C_0700			E2348C_0900
677	E2348C_0701			E2348C_0901
678	E2348C_0702			E2348C_0902
679	E2348C_0703			E2348C_0903
680	E2348C_0704			E2348C_0905
681	E2348C_0705			E2348C_0907
682	E2348C_0706			E2348C_0908
683	E2348C_0707			E2348C_0911
684	E2348C_0708			E2348C_0914
685	E2348C_0709			E2348C_0915
686	E2348C_0710			E2348C_0916
687	E2348C_0711			E2348C_0917
688	E2348C_0712			E2348C_0920
689	E2348C_0713			E2348C_0921
690	E2348C_0714			E2348C_0922
691	E2348C_0715			E2348C_0923
692	E2348C_0716			E2348C_0924
693	E2348C_0717			E2348C_0925
694	E2348C_0718			E2348C_0926
695	E2348C_0721			E2348C_0927
696	E2348C_0722			E2348C_0928
697	E2348C_0723			E2348C_0929
698	E2348C_0724			E2348C_0930
699	E2348C_0725			E2348C_0931
700	E2348C_0726			E2348C_0933
701	E2348C_0727			E2348C_0934
702	E2348C_0728			E2348C_0935
703	E2348C_0729			E2348C_0936
704	E2348C_0730			E2348C_0937
705	E2348C_0731			E2348C_0939
706	E2348C_0732			E2348C_0940
707	E2348C_0733			E2348C_0941
708	E2348C_0734			E2348C_0943
709	E2348C_0735			E2348C_0944
710	E2348C_0736			E2348C_0948
711	E2348C_0737			E2348C_0949
712	E2348C_0738			E2348C_0951
713	E2348C_0739			E2348C_0952
714	E2348C_0740			E2348C_0954
715	E2348C_0741			E2348C_0955
716	E2348C_0742			E2348C_0957
717	E2348C_0743			E2348C_0958
718	E2348C_0744			E2348C_0959
719	E2348C_0745			E2348C_0960
720	E2348C_0746			E2348C_0961
721	E2348C_0747			E2348C_0962
722	E2348C_0748			E2348C_0963
723	E2348C_0749			E2348C_0964
724	E2348C_0751			E2348C_0965
725	E2348C_0752			E2348C_0966
726	E2348C_0753			E2348C_0967
727	E2348C_0754			E2348C_0968
728	E2348C_0755			E2348C_0971
729	E2348C_0756			E2348C_0973
730	E2348C_0757			E2348C_0974
731	E2348C_0758			E2348C_0975
732	E2348C_0759			E2348C_0976
733	E2348C_0760			E2348C_0977
734	E2348C_0761			E2348C_0978
735	E2348C_0762			E2348C_0979
736	E2348C_0763			E2348C_0980
737	E2348C_0764			E2348C_0985
738	E2348C_0765			E2348C_0986
739	E2348C_0766			E2348C_0987
740	E2348C_0767			E2348C_0991
741	E2348C_0768			E2348C_0992
742	E2348C_0769			E2348C_0994
743	E2348C_0770			E2348C_0995
744	E2348C_0771			E2348C_0996
745	E2348C_0772			E2348C_0997
746	E2348C_0773			E2348C_0998
747	E2348C_0774			E2348C_0999
748	E2348C_0775			E2348C_1000
749	E2348C_0776			E2348C_1001
750	E2348C_0777			E2348C_1003
751	E2348C_0778			E2348C_1004
752	E2348C_0779			E2348C_1005
753	E2348C_0780			E2348C_1006
754	E2348C_0781			E2348C_1007
755	E2348C_0782			E2348C_1009
756	E2348C_0783			E2348C_1011
757	E2348C_0784			E2348C_1012
758	E2348C_0785			E2348C_1014
759	E2348C_0786			E2348C_1015
760	E2348C_0787			E2348C_1016
761	E2348C_0788			E2348C_1017
762	E2348C_0789			E2348C_1022
763	E2348C_0790			E2348C_1023
764	E2348C_0791			E2348C_1026
765	E2348C_0792			E2348C_1027
766	E2348C_0793			E2348C_1028
767	E2348C_0794			E2348C_1029
768	E2348C_0795			E2348C_1030
769	E2348C_0796			E2348C_1032
770	E2348C_0797			E2348C_1033
771	E2348C_0798			E2348C_1034
772	E2348C_0799			E2348C_1037
773	E2348C_0800			E2348C_1038
774	E2348C_0801			E2348C_1040
775	E2348C_0802			E2348C_1041
776	E2348C_0803			E2348C_1045
777	E2348C_0804			E2348C_1046
778	E2348C_0805			E2348C_1048
779	E2348C_0806			E2348C_1049
780	E2348C_0807			E2348C_1050
781	E2348C_0808			E2348C_1051
782	E2348C_0809			E2348C_1052
783	E2348C_0810			E2348C_1053
784	E2348C_0811			E2348C_1055
785	E2348C_0812			E2348C_1057
786	E2348C_0813			E2348C_1058
787	E2348C_0814			E2348C_1060
788	E2348C_0815			E2348C_1063
789	E2348C_0816			E2348C_1064
790	E2348C_0817			E2348C_1065
791	E2348C_0818			E2348C_1066
792	E2348C_0819			E2348C_1067
793	E2348C_0820			E2348C_1072
794	E2348C_0821			E2348C_1079
795	E2348C_0822			E2348C_1084
796	E2348C_0823			E2348C_1085
797	E2348C_0824			E2348C_1086
798	E2348C_0825			E2348C_1088
799	E2348C_0826			E2348C_1089
800	E2348C_0827			E2348C_1091
801	E2348C_0829			E2348C_1094
802	E2348C_0830			E2348C_1095
803	E2348C_0831			E2348C_1101
804	E2348C_0832			E2348C_1102
805	E2348C_0833			E2348C_1103
806	E2348C_0834			E2348C_1105
807	E2348C_0835			E2348C_1106
808	E2348C_0836			E2348C_1123
809	E2348C_0837			E2348C_1124
810	E2348C_0838			E2348C_1127
811	E2348C_0839			E2348C_1128
812	E2348C_0840			E2348C_1129
813	E2348C_0841			E2348C_1130
814	E2348C_0842			E2348C_1132
815	E2348C_0843			E2348C_1133
816	E2348C_0844			E2348C_1134
817	E2348C_0845			E2348C_1138
818	E2348C_0846			E2348C_1139
819	E2348C_0847			E2348C_1140
820	E2348C_0848			E2348C_1143
821	E2348C_0849			E2348C_1144
822	E2348C_0850			E2348C_1147
823	E2348C_0851			E2348C_1149
824	E2348C_0852			E2348C_1150
825	E2348C_0853			E2348C_1152
826	E2348C_0854			E2348C_1154
827	E2348C_0855			E2348C_1155
828	E2348C_0856			E2348C_1156
829	E2348C_0857			E2348C_1158
830	E2348C_0858			E2348C_1160
831	E2348C_0859			E2348C_1161
832	E2348C_0860			E2348C_1162
833	E2348C_0861			E2348C_1164
834	E2348C_0862			E2348C_1165
835	E2348C_0863			E2348C_1166
836	E2348C_0864			E2348C_1167
837	E2348C_0865			E2348C_1168
838	E2348C_0866			E2348C_1169
839	E2348C_0867			E2348C_1170
840	E2348C_0868			E2348C_1171
841	E2348C_0869			E2348C_1172
842	E2348C_0870			E2348C_1173
843	E2348C_0871			E2348C_1174
844	E2348C_0872			E2348C_1176
845	E2348C_0873			E2348C_1178
846	E2348C_0874			E2348C_1179
847	E2348C_0875			E2348C_1181
848	E2348C_0876			E2348C_1182
849	E2348C_0877			E2348C_1183
850	E2348C_0878			E2348C_1184
851	E2348C_0879			E2348C_1185
852	E2348C_0880			E2348C_1186
853	E2348C_0881			E2348C_1187
854	E2348C_0882			E2348C_1188
855	E2348C_0883			E2348C_1190
856	E2348C_0884			E2348C_1191
857	E2348C_0885			E2348C_1192
858	E2348C_0886			E2348C_1193
859	E2348C_0887			E2348C_1194
860	E2348C_0888			E2348C_1195
861	E2348C_0889			E2348C_1197
862	E2348C_0891			E2348C_1198
863	E2348C_0892			E2348C_1199
864	E2348C_0894			E2348C_1201
865	E2348C_0895			E2348C_1203
866	E2348C_0896			E2348C_1204
867	E2348C_0897			E2348C_1206
868	E2348C_0898			E2348C_1208
869	E2348C_0899			E2348C_1209
870	E2348C_0900			E2348C_1210
871	E2348C_0901			E2348C_1211
872	E2348C_0902			E2348C_1212
873	E2348C_0903			E2348C_1215
874	E2348C_0904			E2348C_1216
875	E2348C_0905			E2348C_1217
876	E2348C_0906			E2348C_1218
877	E2348C_0907			E2348C_1219
878	E2348C_0908			E2348C_1221
879	E2348C_0909			E2348C_1226
880	E2348C_0910			E2348C_1227
881	E2348C_0911			E2348C_1229
882	E2348C_0912			E2348C_1230
883	E2348C_0913			E2348C_1234
884	E2348C_0914			E2348C_1235
885	E2348C_0915			E2348C_1236
886	E2348C_0916			E2348C_1241
887	E2348C_0917			E2348C_1244
888	E2348C_0918			E2348C_1247
889	E2348C_0919			E2348C_1248
890	E2348C_0920			E2348C_1249
891	E2348C_0921			E2348C_1251
892	E2348C_0922			E2348C_1252
893	E2348C_0923			E2348C_1253
894	E2348C_0924			E2348C_1254
895	E2348C_0925			E2348C_1255
896	E2348C_0926			E2348C_1256
897	E2348C_0927			E2348C_1257
898	E2348C_0928			E2348C_1259
899	E2348C_0929			E2348C_1260
900	E2348C_0930			E2348C_1261
901	E2348C_0931			E2348C_1262
902	E2348C_0932			E2348C_1266
903	E2348C_0933			E2348C_1267
904	E2348C_0934			E2348C_1268
905	E2348C_0935			E2348C_1270
906	E2348C_0936			E2348C_1271
907	E2348C_0937			E2348C_1272
908	E2348C_0938			E2348C_1274
909	E2348C_0939			E2348C_1275
910	E2348C_0940			E2348C_1276
911	E2348C_0941			E2348C_1277
912	E2348C_0942			E2348C_1279
913	E2348C_0943			E2348C_1280
914	E2348C_0944			E2348C_1291
915	E2348C_0945			E2348C_1293
916	E2348C_0946			E2348C_1294
917	E2348C_0947			E2348C_1295
918	E2348C_0948			E2348C_1302
919	E2348C_0949			E2348C_1303
920	E2348C_0950			E2348C_1304
921	E2348C_0951			E2348C_1305
922	E2348C_0952			E2348C_1306
923	E2348C_0953			E2348C_1307
924	E2348C_0954			E2348C_1308
925	E2348C_0955			E2348C_1309
926	E2348C_0956			E2348C_1310
927	E2348C_0957			E2348C_1311
928	E2348C_0958			E2348C_1312
929	E2348C_0959			E2348C_1313
930	E2348C_0960			E2348C_1315
931	E2348C_0961			E2348C_1316
932	E2348C_0962			E2348C_1318
933	E2348C_0963			E2348C_1319
934	E2348C_0964			E2348C_1321
935	E2348C_0965			E2348C_1322
936	E2348C_0966			E2348C_1323
937	E2348C_0967			E2348C_1324
938	E2348C_0968			E2348C_1325
939	E2348C_0969			E2348C_1326
940	E2348C_0970			E2348C_1327
941	E2348C_0971			E2348C_1329
942	E2348C_0972			E2348C_1330
943	E2348C_0973			E2348C_1331
944	E2348C_0974			E2348C_1332
945	E2348C_0975			E2348C_1333
946	E2348C_0976			E2348C_1334
947	E2348C_0977			E2348C_1335
948	E2348C_0978			E2348C_1336
949	E2348C_0979			E2348C_1337
950	E2348C_0980			E2348C_1338
951	E2348C_0981			E2348C_1339
952	E2348C_0982			E2348C_1340
953	E2348C_0983			E2348C_1341
954	E2348C_0984			E2348C_1342
955	E2348C_0985			E2348C_1345
956	E2348C_0986			E2348C_1346
957	E2348C_0987			E2348C_1347
958	E2348C_0988			E2348C_1348
959	E2348C_0989			E2348C_1349
960	E2348C_0990			E2348C_1350
961	E2348C_0991			E2348C_1351
962	E2348C_0992			E2348C_1353
963	E2348C_0993			E2348C_1355
964	E2348C_0994			E2348C_1359
965	E2348C_0995			E2348C_1362
966	E2348C_0996			E2348C_1363
967	E2348C_0997			E2348C_1364
968	E2348C_0998			E2348C_1365
969	E2348C_0999			E2348C_1367
970	E2348C_1000			E2348C_1369
971	E2348C_1001			E2348C_1370
972	E2348C_1002			E2348C_1371
973	E2348C_1003			E2348C_1372
974	E2348C_1004			E2348C_1373
975	E2348C_1005			E2348C_1374
976	E2348C_1006			E2348C_1375
977	E2348C_1007			E2348C_1377
978	E2348C_1008			E2348C_1379
979	E2348C_1009			E2348C_1380
980	E2348C_1010			E2348C_1381
981	E2348C_1011			E2348C_1383
982	E2348C_1012			E2348C_1385
983	E2348C_1013			E2348C_1386
984	E2348C_1014			E2348C_1388
985	E2348C_1015			E2348C_1392
986	E2348C_1016			E2348C_1394
987	E2348C_1017			E2348C_1395
988	E2348C_1018			E2348C_1398
989	E2348C_1019			E2348C_1402
990	E2348C_1020			E2348C_1403
991	E2348C_1021			E2348C_1406
992	E2348C_1022			E2348C_1407
993	E2348C_1023			E2348C_1408
994	E2348C_1024			E2348C_1410
995	E2348C_1025			E2348C_1412
996	E2348C_1026			E2348C_1415
997	E2348C_1027			E2348C_1416
998	E2348C_1028			E2348C_1420
999	E2348C_1029			E2348C_1421
1000	E2348C_1030			E2348C_1424
1001	E2348C_1032			E2348C_1425
1002	E2348C_1033			E2348C_1426
1003	E2348C_1034			E2348C_1427
1004	E2348C_1035			E2348C_1428
1005	E2348C_1037			E2348C_1429
1006	E2348C_1038			E2348C_1430
1007	E2348C_1039			E2348C_1431
1008	E2348C_1040			E2348C_1432
1009	E2348C_1041			E2348C_1433
1010	E2348C_1042			E2348C_1434
1011	E2348C_1044			E2348C_1435
1012	E2348C_1045			E2348C_1436
1013	E2348C_1046			E2348C_1437
1014	E2348C_1047			E2348C_1439
1015	E2348C_1048			E2348C_1444
1016	E2348C_1049			E2348C_1448
1017	E2348C_1050			E2348C_1449
1018	E2348C_1051			E2348C_1450
1019	E2348C_1052			E2348C_1451
1020	E2348C_1053			E2348C_1452
1021	E2348C_1054			E2348C_1453
1022	E2348C_1055			E2348C_1454
1023	E2348C_1056			E2348C_1459
1024	E2348C_1057			E2348C_1460
1025	E2348C_1058			E2348C_1461
1026	E2348C_1059			E2348C_1462
1027	E2348C_1060			E2348C_1464
1028	E2348C_1061			E2348C_1465
1029	E2348C_1062			E2348C_1468
1030	E2348C_1063			E2348C_1469
1031	E2348C_1064			E2348C_1470
1032	E2348C_1065			E2348C_1472
1033	E2348C_1066			E2348C_1473
1034	E2348C_1067			E2348C_1474
1035	E2348C_1068			E2348C_1475
1036	E2348C_1069			E2348C_1476
1037	E2348C_1070			E2348C_1478
1038	E2348C_1071			E2348C_1479
1039	E2348C_1072			E2348C_1480
1040	E2348C_1073			E2348C_1481
1041	E2348C_1074			E2348C_1482
1042	E2348C_1075			E2348C_1483
1043	E2348C_1078			E2348C_1484
1044	E2348C_1079			E2348C_1485
1045	E2348C_1080			E2348C_1486
1046	E2348C_1084			E2348C_1487
1047	E2348C_1085			E2348C_1488
1048	E2348C_1086			E2348C_1489
1049	E2348C_1088			E2348C_1490
1050	E2348C_1089			E2348C_1491
1051	E2348C_1090			E2348C_1492
1052	E2348C_1091			E2348C_1493
1053	E2348C_1092			E2348C_1495
1054	E2348C_1093			E2348C_1496
1055	E2348C_1094			E2348C_1497
1056	E2348C_1095			E2348C_1498
1057	E2348C_1096			E2348C_1500
1058	E2348C_1097			E2348C_1501
1059	E2348C_1098			E2348C_1502
1060	E2348C_1099			E2348C_1503
1061	E2348C_1100			E2348C_1504
1062	E2348C_1101			E2348C_1507
1063	E2348C_1102			E2348C_1509
1064	E2348C_1103			E2348C_1510
1065	E2348C_1105			E2348C_1511
1066	E2348C_1106			E2348C_1512
1067	E2348C_1110			E2348C_1513
1068	E2348C_1111			E2348C_1516
1069	E2348C_1112			E2348C_1517
1070	E2348C_1113			E2348C_1518
1071	E2348C_1114			E2348C_1519
1072	E2348C_1115			E2348C_1520
1073	E2348C_1116			E2348C_1521
1074	E2348C_1117			E2348C_1522
1075	E2348C_1118			E2348C_1523
1076	E2348C_1119			E2348C_1526
1077	E2348C_1120			E2348C_1527
1078	E2348C_1121			E2348C_1528
1079	E2348C_1122			E2348C_1530
1080	E2348C_1123			E2348C_1534
1081	E2348C_1124			E2348C_1535
1082	E2348C_1125			E2348C_1536
1083	E2348C_1126			E2348C_1537
1084	E2348C_1127			E2348C_1538
1085	E2348C_1128			E2348C_1539
1086	E2348C_1129			E2348C_1541
1087	E2348C_1130			E2348C_1542
1088	E2348C_1131			E2348C_1544
1089	E2348C_1132			E2348C_1548
1090	E2348C_1133			E2348C_1550
1091	E2348C_1134			E2348C_1551
1092	E2348C_1135			E2348C_1553
1093	E2348C_1136			E2348C_1554
1094	E2348C_1137			E2348C_1555
1095	E2348C_1138			E2348C_1558
1096	E2348C_1139			E2348C_1560
1097	E2348C_1140			E2348C_1562
1098	E2348C_1141			E2348C_1564
1099	E2348C_1142			E2348C_1566
1100	E2348C_1143			E2348C_1568
1101	E2348C_1144			E2348C_1570
1102	E2348C_1145			E2348C_1572
1103	E2348C_1146			E2348C_1573
1104	E2348C_1147			E2348C_1574
1105	E2348C_1148			E2348C_1575
1106	E2348C_1149			E2348C_1576
1107	E2348C_1150			E2348C_1579
1108	E2348C_1151			E2348C_1580
1109	E2348C_1152			E2348C_1581
1110	E2348C_1153			E2348C_1582
1111	E2348C_1154			E2348C_1583
1112	E2348C_1155			E2348C_1584
1113	E2348C_1156			E2348C_1589
1114	E2348C_1157			E2348C_1593
1115	E2348C_1158			E2348C_1598
1116	E2348C_1159			E2348C_1600
1117	E2348C_1160			E2348C_1602
1118	E2348C_1161			E2348C_1603
1119	E2348C_1162			E2348C_1604
1120	E2348C_1163			E2348C_1605
1121	E2348C_1164			E2348C_1606
1122	E2348C_1165			E2348C_1608
1123	E2348C_1166			E2348C_1609
1124	E2348C_1167			E2348C_1610
1125	E2348C_1168			E2348C_1611
1126	E2348C_1169			E2348C_1612
1127	E2348C_1170			E2348C_1613
1128	E2348C_1171			E2348C_1615
1129	E2348C_1172			E2348C_1616
1130	E2348C_1173			E2348C_1617
1131	E2348C_1174			E2348C_1618
1132	E2348C_1175			E2348C_1619
1133	E2348C_1176			E2348C_1620
1134	E2348C_1177			E2348C_1621
1135	E2348C_1178			E2348C_1622
1136	E2348C_1179			E2348C_1623
1137	E2348C_1180			E2348C_1626
1138	E2348C_1181			E2348C_1628
1139	E2348C_1182			E2348C_1629
1140	E2348C_1183			E2348C_1630
1141	E2348C_1184			E2348C_1631
1142	E2348C_1185			E2348C_1632
1143	E2348C_1186			E2348C_1633
1144	E2348C_1187			E2348C_1634
1145	E2348C_1188			E2348C_1637
1146	E2348C_1189			E2348C_1639
1147	E2348C_1190			E2348C_1640
1148	E2348C_1191			E2348C_1642
1149	E2348C_1192			E2348C_1643
1150	E2348C_1193			E2348C_1645
1151	E2348C_1194			E2348C_1646
1152	E2348C_1195			E2348C_1647
1153	E2348C_1196			E2348C_1648
1154	E2348C_1197			E2348C_1649
1155	E2348C_1198			E2348C_1650
1156	E2348C_1199			E2348C_1651
1157	E2348C_1200			E2348C_1653
1158	E2348C_1201			E2348C_1658
1159	E2348C_1202			E2348C_1659
1160	E2348C_1203			E2348C_1660
1161	E2348C_1204			E2348C_1662
1162	E2348C_1205			E2348C_1663
1163	E2348C_1206			E2348C_1664
1164	E2348C_1207			E2348C_1665
1165	E2348C_1208			E2348C_1668
1166	E2348C_1209			E2348C_1671
1167	E2348C_1210			E2348C_1672
1168	E2348C_1211			E2348C_1673
1169	E2348C_1212			E2348C_1674
1170	E2348C_1213			E2348C_1675
1171	E2348C_1214			E2348C_1676
1172	E2348C_1215			E2348C_1677
1173	E2348C_1216			E2348C_1678
1174	E2348C_1217			E2348C_1679
1175	E2348C_1218			E2348C_1680
1176	E2348C_1219			E2348C_1681
1177	E2348C_1221			E2348C_1682
1178	E2348C_1222			E2348C_1683
1179	E2348C_1223			E2348C_1684
1180	E2348C_1224			E2348C_1685
1181	E2348C_1225			E2348C_1686
1182	E2348C_1226			E2348C_1687
1183	E2348C_1227			E2348C_1688
1184	E2348C_1228			E2348C_1690
1185	E2348C_1229			E2348C_1691
1186	E2348C_1230			E2348C_1693
1187	E2348C_1231			E2348C_1694
1188	E2348C_1232			E2348C_1695
1189	E2348C_1234			E2348C_1696
1190	E2348C_1235			E2348C_1697
1191	E2348C_1236			E2348C_1698
1192	E2348C_1238			E2348C_1701
1193	E2348C_1239			E2348C_1703
1194	E2348C_1240			E2348C_1704
1195	E2348C_1241			E2348C_1705
1196	E2348C_1242			E2348C_1706
1197	E2348C_1243			E2348C_1707
1198	E2348C_1244			E2348C_1709
1199	E2348C_1245			E2348C_1710
1200	E2348C_1246			E2348C_1711
1201	E2348C_1247			E2348C_1712
1202	E2348C_1248			E2348C_1714
1203	E2348C_1249			E2348C_1715
1204	E2348C_1250			E2348C_1716
1205	E2348C_1251			E2348C_1717
1206	E2348C_1252			E2348C_1718
1207	E2348C_1253			E2348C_1720
1208	E2348C_1254			E2348C_1721
1209	E2348C_1255			E2348C_1722
1210	E2348C_1256			E2348C_1723
1211	E2348C_1257			E2348C_1724
1212	E2348C_1259			E2348C_1725
1213	E2348C_1260			E2348C_1726
1214	E2348C_1261			E2348C_1727
1215	E2348C_1262			E2348C_1728
1216	E2348C_1263			E2348C_1729
1217	E2348C_1266			E2348C_1731
1218	E2348C_1267			E2348C_1733
1219	E2348C_1268			E2348C_1734
1220	E2348C_1269			E2348C_1736
1221	E2348C_1270			E2348C_1737
1222	E2348C_1271			E2348C_1738
1223	E2348C_1272			E2348C_1739
1224	E2348C_1273			E2348C_1741
1225	E2348C_1274			E2348C_1742
1226	E2348C_1275			E2348C_1743
1227	E2348C_1276			E2348C_1745
1228	E2348C_1277			E2348C_1746
1229	E2348C_1278			E2348C_1747
1230	E2348C_1279			E2348C_1748
1231	E2348C_1280			E2348C_1749
1232	E2348C_1281			E2348C_1755
1233	E2348C_1282			E2348C_1756
1234	E2348C_1283			E2348C_1758
1235	E2348C_1284			E2348C_1761
1236	E2348C_1286			E2348C_1762
1237	E2348C_1288			E2348C_1764
1238	E2348C_1289			E2348C_1765
1239	E2348C_1290			E2348C_1767
1240	E2348C_1291			E2348C_1768
1241	E2348C_1293			E2348C_1775
1242	E2348C_1294			E2348C_1776
1243	E2348C_1295			E2348C_1777
1244	E2348C_1296			E2348C_1779
1245	E2348C_1297			E2348C_1780
1246	E2348C_1298			E2348C_1781
1247	E2348C_1299			E2348C_1782
1248	E2348C_1300			E2348C_1783
1249	E2348C_1302			E2348C_1785
1250	E2348C_1303			E2348C_1786
1251	E2348C_1304			E2348C_1787
1252	E2348C_1305			E2348C_1789
1253	E2348C_1306			E2348C_1793
1254	E2348C_1307			E2348C_1794
1255	E2348C_1308			E2348C_1795
1256	E2348C_1309			E2348C_1796
1257	E2348C_1310			E2348C_1797
1258	E2348C_1311			E2348C_1798
1259	E2348C_1312			E2348C_1806
1260	E2348C_1313			E2348C_1808
1261	E2348C_1314			E2348C_1809
1262	E2348C_1315			E2348C_1810
1263	E2348C_1316			E2348C_1812
1264	E2348C_1317			E2348C_1813
1265	E2348C_1318			E2348C_1816
1266	E2348C_1319			E2348C_1817
1267	E2348C_1320			E2348C_1818
1268	E2348C_1321			E2348C_1819
1269	E2348C_1322			E2348C_1821
1270	E2348C_1323			E2348C_1822
1271	E2348C_1324			E2348C_1823
1272	E2348C_1325			E2348C_1824
1273	E2348C_1326			E2348C_1825
1274	E2348C_1327			E2348C_1826
1275	E2348C_1328			E2348C_1827
1276	E2348C_1329			E2348C_1828
1277	E2348C_1330			E2348C_1829
1278	E2348C_1331			E2348C_1830
1279	E2348C_1332			E2348C_1831
1280	E2348C_1333			E2348C_1832
1281	E2348C_1334			E2348C_1833
1282	E2348C_1335			E2348C_1834
1283	E2348C_1336			E2348C_1835
1284	E2348C_1337			E2348C_1836
1285	E2348C_1338			E2348C_1837
1286	E2348C_1339			E2348C_1838
1287	E2348C_1340			E2348C_1840
1288	E2348C_1341			E2348C_1841
1289	E2348C_1342			E2348C_1842
1290	E2348C_1343			E2348C_1843
1291	E2348C_1344			E2348C_1845
1292	E2348C_1345			E2348C_1846
1293	E2348C_1346			E2348C_1847
1294	E2348C_1347			E2348C_1848
1295	E2348C_1348			E2348C_1852
1296	E2348C_1349			E2348C_1854
1297	E2348C_1350			E2348C_1856
1298	E2348C_1351			E2348C_1858
1299	E2348C_1352			E2348C_1859
1300	E2348C_1353			E2348C_1860
1301	E2348C_1354			E2348C_1862
1302	E2348C_1355			E2348C_1863
1303	E2348C_1356			E2348C_1864
1304	E2348C_1357			E2348C_1865
1305	E2348C_1358			E2348C_1866
1306	E2348C_1359			E2348C_1867
1307	E2348C_1360			E2348C_1868
1308	E2348C_1361			E2348C_1869
1309	E2348C_1362			E2348C_1872
1310	E2348C_1363			E2348C_1873
1311	E2348C_1364			E2348C_1874
1312	E2348C_1365			E2348C_1875
1313	E2348C_1367			E2348C_1876
1314	E2348C_1368			E2348C_1877
1315	E2348C_1369			E2348C_1882
1316	E2348C_1370			E2348C_1883
1317	E2348C_1371			E2348C_1884
1318	E2348C_1372			E2348C_1885
1319	E2348C_1373			E2348C_1886
1320	E2348C_1374			E2348C_1887
1321	E2348C_1375			E2348C_1889
1322	E2348C_1376			E2348C_1890
1323	E2348C_1377			E2348C_1891
1324	E2348C_1378			E2348C_1893
1325	E2348C_1379			E2348C_1894
1326	E2348C_1380			E2348C_1895
1327	E2348C_1381			E2348C_1896
1328	E2348C_1382			E2348C_1897
1329	E2348C_1383			E2348C_1898
1330	E2348C_1384			E2348C_1899
1331	E2348C_1385			E2348C_1900
1332	E2348C_1386			E2348C_1901
1333	E2348C_1387			E2348C_1902
1334	E2348C_1388			E2348C_1903
1335	E2348C_1389			E2348C_1905
1336	E2348C_1390			E2348C_1906
1337	E2348C_1391			E2348C_1908
1338	E2348C_1392			E2348C_1909
1339	E2348C_1393			E2348C_1912
1340	E2348C_1394			E2348C_1913
1341	E2348C_1395			E2348C_1917
1342	E2348C_1396			E2348C_1918
1343	E2348C_1397			E2348C_1921
1344	E2348C_1398			E2348C_1925
1345	E2348C_1399			E2348C_1927
1346	E2348C_1400			E2348C_1928
1347	E2348C_1401			E2348C_1929
1348	E2348C_1402			E2348C_1930
1349	E2348C_1403			E2348C_1935
1350	E2348C_1404			E2348C_1937
1351	E2348C_1405			E2348C_1938
1352	E2348C_1406			E2348C_1939
1353	E2348C_1407			E2348C_1941
1354	E2348C_1408			E2348C_1942
1355	E2348C_1409			E2348C_1943
1356	E2348C_1410			E2348C_1946
1357	E2348C_1411			E2348C_1947
1358	E2348C_1412			E2348C_1948
1359	E2348C_1413			E2348C_1949
1360	E2348C_1414			E2348C_1950
1361	E2348C_1415			E2348C_1951
1362	E2348C_1416			E2348C_1952
1363	E2348C_1417			E2348C_1953
1364	E2348C_1418			E2348C_1954
1365	E2348C_1419			E2348C_1955
1366	E2348C_1420			E2348C_1956
1367	E2348C_1421			E2348C_1957
1368	E2348C_1422			E2348C_1958
1369	E2348C_1423			E2348C_1959
1370	E2348C_1424			E2348C_1960
1371	E2348C_1425			E2348C_1961
1372	E2348C_1426			E2348C_1962
1373	E2348C_1427			E2348C_1963
1374	E2348C_1428			E2348C_1964
1375	E2348C_1429			E2348C_1965
1376	E2348C_1430			E2348C_1966
1377	E2348C_1431			E2348C_1967
1378	E2348C_1432			E2348C_1968
1379	E2348C_1433			E2348C_1969
1380	E2348C_1434			E2348C_1970
1381	E2348C_1435			E2348C_1971
1382	E2348C_1436			E2348C_1972
1383	E2348C_1437			E2348C_1973
1384	E2348C_1438			E2348C_1974
1385	E2348C_1439			E2348C_1975
1386	E2348C_1440			E2348C_1976
1387	E2348C_1441			E2348C_1977
1388	E2348C_1442			E2348C_1978
1389	E2348C_1444			E2348C_1979
1390	E2348C_1445			E2348C_1980
1391	E2348C_1448			E2348C_1981
1392	E2348C_1449			E2348C_1982
1393	E2348C_1450			E2348C_1983
1394	E2348C_1451			E2348C_1984
1395	E2348C_1452			E2348C_1985
1396	E2348C_1453			E2348C_1986
1397	E2348C_1454			E2348C_1987
1398	E2348C_1456			E2348C_1988
1399	E2348C_1457			E2348C_1989
1400	E2348C_1458			E2348C_1990
1401	E2348C_1459			E2348C_1991
1402	E2348C_1460			E2348C_1992
1403	E2348C_1461			E2348C_1993
1404	E2348C_1462			E2348C_1994
1405	E2348C_1463			E2348C_1995
1406	E2348C_1464			E2348C_1996
1407	E2348C_1465			E2348C_1997
1408	E2348C_1466			E2348C_1998
1409	E2348C_1467			E2348C_1999
1410	E2348C_1468			E2348C_2000
1411	E2348C_1469			E2348C_2001
1412	E2348C_1470			E2348C_2002
1413	E2348C_1471			E2348C_2003
1414	E2348C_1472			E2348C_2004
1415	E2348C_1473			E2348C_2005
1416	E2348C_1474			E2348C_2006
1417	E2348C_1475			E2348C_2007
1418	E2348C_1476			E2348C_2008
1419	E2348C_1477			E2348C_2009
1420	E2348C_1478			E2348C_2010
1421	E2348C_1479			E2348C_2011
1422	E2348C_1480			E2348C_2012
1423	E2348C_1481			E2348C_2013
1424	E2348C_1482			E2348C_2014
1425	E2348C_1483			E2348C_2015
1426	E2348C_1484			E2348C_2016
1427	E2348C_1485			E2348C_2018
1428	E2348C_1486			E2348C_2020
1429	E2348C_1487			E2348C_2021
1430	E2348C_1488			E2348C_2022
1431	E2348C_1489			E2348C_2023
1432	E2348C_1490			E2348C_2024
1433	E2348C_1491			E2348C_2025
1434	E2348C_1492			E2348C_2026
1435	E2348C_1493			E2348C_2027
1436	E2348C_1494			E2348C_2028
1437	E2348C_1495			E2348C_2029
1438	E2348C_1496			E2348C_2030
1439	E2348C_1497			E2348C_2031
1440	E2348C_1498			E2348C_2032
1441	E2348C_1499			E2348C_2033
1442	E2348C_1500			E2348C_2034
1443	E2348C_1501			E2348C_2035
1444	E2348C_1502			E2348C_2036
1445	E2348C_1503			E2348C_2037
1446	E2348C_1504			E2348C_2038
1447	E2348C_1505			E2348C_2039
1448	E2348C_1506			E2348C_2040
1449	E2348C_1507			E2348C_2041
1450	E2348C_1509			E2348C_2042
1451	E2348C_1510			E2348C_2043
1452	E2348C_1511			E2348C_2044
1453	E2348C_1512			E2348C_2045
1454	E2348C_1513			E2348C_2047
1455	E2348C_1514			E2348C_2048
1456	E2348C_1515			E2348C_2049
1457	E2348C_1516			E2348C_2050
1458	E2348C_1517			E2348C_2051
1459	E2348C_1518			E2348C_2052
1460	E2348C_1519			E2348C_2053
1461	E2348C_1520			E2348C_2054
1462	E2348C_1521			E2348C_2055
1463	E2348C_1522			E2348C_2056
1464	E2348C_1523			E2348C_2058
1465	E2348C_1524			E2348C_2059
1466	E2348C_1525			E2348C_2060
1467	E2348C_1526			E2348C_2061
1468	E2348C_1527			E2348C_2062
1469	E2348C_1528			E2348C_2063
1470	E2348C_1529			E2348C_2064
1471	E2348C_1530			E2348C_2065
1472	E2348C_1532			E2348C_2066
1473	E2348C_1534			E2348C_2067
1474	E2348C_1535			E2348C_2068
1475	E2348C_1536			E2348C_2070
1476	E2348C_1537			E2348C_2071
1477	E2348C_1538			E2348C_2072
1478	E2348C_1539			E2348C_2073
1479	E2348C_1540			E2348C_2074
1480	E2348C_1541			E2348C_2075
1481	E2348C_1542			E2348C_2076
1482	E2348C_1543			E2348C_2077
1483	E2348C_1544			E2348C_2078
1484	E2348C_1545			E2348C_2079
1485	E2348C_1548			E2348C_2080
1486	E2348C_1549			E2348C_2081
1487	E2348C_1550			E2348C_2082
1488	E2348C_1551			E2348C_2083
1489	E2348C_1552			E2348C_2084
1490	E2348C_1553			E2348C_2085
1491	E2348C_1554			E2348C_2087
1492	E2348C_1555			E2348C_2088
1493	E2348C_1556			E2348C_2089
1494	E2348C_1558			E2348C_2090
1495	E2348C_1560			E2348C_2091
1496	E2348C_1562			E2348C_2093
1497	E2348C_1564			E2348C_2094
1498	E2348C_1566			E2348C_2095
1499	E2348C_1567			E2348C_2096
1500	E2348C_1568			E2348C_2097
1501	E2348C_1569			E2348C_2098
1502	E2348C_1570			E2348C_2099
1503	E2348C_1571			E2348C_2100
1504	E2348C_1572			E2348C_2101
1505	E2348C_1573			E2348C_2102
1506	E2348C_1574			E2348C_2103
1507	E2348C_1575			E2348C_2104
1508	E2348C_1576			E2348C_2105
1509	E2348C_1577			E2348C_2106
1510	E2348C_1578			E2348C_2108
1511	E2348C_1579			E2348C_2109
1512	E2348C_1580			E2348C_2110
1513	E2348C_1581			E2348C_2111
1514	E2348C_1582			E2348C_2112
1515	E2348C_1583			E2348C_2113
1516	E2348C_1584			E2348C_2114
1517	E2348C_1585			E2348C_2116
1518	E2348C_1586			E2348C_2117
1519	E2348C_1587			E2348C_2118
1520	E2348C_1588			E2348C_2119
1521	E2348C_1589			E2348C_2120
1522	E2348C_1591			E2348C_2121
1523	E2348C_1592			E2348C_2122
1524	E2348C_1593			E2348C_2123
1525	E2348C_1594			E2348C_2124
1526	E2348C_1595			E2348C_2125
1527	E2348C_1598			E2348C_2126
1528	E2348C_1599			E2348C_2127
1529	E2348C_1600			E2348C_2128
1530	E2348C_1601			E2348C_2129
1531	E2348C_1602			E2348C_2130
1532	E2348C_1603			E2348C_2131
1533	E2348C_1604			E2348C_2132
1534	E2348C_1605			E2348C_2133
1535	E2348C_1606			E2348C_2134
1536	E2348C_1607			E2348C_2135
1537	E2348C_1608			E2348C_2136
1538	E2348C_1609			E2348C_2137
1539	E2348C_1610			E2348C_2138
1540	E2348C_1611			E2348C_2139
1541	E2348C_1612			E2348C_2140
1542	E2348C_1613			E2348C_2141
1543	E2348C_1614			E2348C_2142
1544	E2348C_1615			E2348C_2143
1545	E2348C_1616			E2348C_2144
1546	E2348C_1617			E2348C_2146
1547	E2348C_1618			E2348C_2147
1548	E2348C_1619			E2348C_2148
1549	E2348C_1620			E2348C_2149
1550	E2348C_1621			E2348C_2150
1551	E2348C_1622			E2348C_2151
1552	E2348C_1623			E2348C_2152
1553	E2348C_1624			E2348C_2153
1554	E2348C_1625			E2348C_2154
1555	E2348C_1626			E2348C_2155
1556	E2348C_1627			E2348C_2156
1557	E2348C_1628			E2348C_2157
1558	E2348C_1629			E2348C_2158
1559	E2348C_1630			E2348C_2160
1560	E2348C_1631			E2348C_2161
1561	E2348C_1632			E2348C_2162
1562	E2348C_1633			E2348C_2163
1563	E2348C_1634			E2348C_2164
1564	E2348C_1635			E2348C_2165
1565	E2348C_1636			E2348C_2166
1566	E2348C_1637			E2348C_2167
1567	E2348C_1638			E2348C_2168
1568	E2348C_1639			E2348C_2169
1569	E2348C_1640			E2348C_2170
1570	E2348C_1641			E2348C_2171
1571	E2348C_1642			E2348C_2172
1572	E2348C_1643			E2348C_2173
1573	E2348C_1644			E2348C_2174
1574	E2348C_1645			E2348C_2175
1575	E2348C_1646			E2348C_2176
1576	E2348C_1647			E2348C_2177
1577	E2348C_1648			E2348C_2178
1578	E2348C_1649			E2348C_2179
1579	E2348C_1650			E2348C_2180
1580	E2348C_1651			E2348C_2181
1581	E2348C_1652			E2348C_2182
1582	E2348C_1653			E2348C_2184
1583	E2348C_1654			E2348C_2185
1584	E2348C_1655			E2348C_2186
1585	E2348C_1656			E2348C_2188
1586	E2348C_1658			E2348C_2189
1587	E2348C_1659			E2348C_2190
1588	E2348C_1660			E2348C_2191
1589	E2348C_1661			E2348C_2193
1590	E2348C_1662			E2348C_2194
1591	E2348C_1663			E2348C_2195
1592	E2348C_1664			E2348C_2196
1593	E2348C_1665			E2348C_2197
1594	E2348C_1666			E2348C_2198
1595	E2348C_1667			E2348C_2199
1596	E2348C_1668			E2348C_2200
1597	E2348C_1669			E2348C_2201
1598	E2348C_1670			E2348C_2202
1599	E2348C_1671			E2348C_2203
1600	E2348C_1672			E2348C_2204
1601	E2348C_1673			E2348C_2205
1602	E2348C_1674			E2348C_2206
1603	E2348C_1675			E2348C_2207
1604	E2348C_1676			E2348C_2208
1605	E2348C_1677			E2348C_2210
1606	E2348C_1678			E2348C_2211
1607	E2348C_1679			E2348C_2212
1608	E2348C_1680			E2348C_2213
1609	E2348C_1681			E2348C_2214
1610	E2348C_1682			E2348C_2215
1611	E2348C_1683			E2348C_2216
1612	E2348C_1684			E2348C_2217
1613	E2348C_1685			E2348C_2218
1614	E2348C_1686			E2348C_2219
1615	E2348C_1687			E2348C_2220
1616	E2348C_1688			E2348C_2221
1617	E2348C_1689			E2348C_2222
1618	E2348C_1690			E2348C_2223
1619	E2348C_1691			E2348C_2224
1620	E2348C_1692			E2348C_2225
1621	E2348C_1693			E2348C_2226
1622	E2348C_1694			E2348C_2227
1623	E2348C_1695			E2348C_2228
1624	E2348C_1696			E2348C_2229
1625	E2348C_1697			E2348C_2230
1626	E2348C_1698			E2348C_2231
1627	E2348C_1699			E2348C_2235
1628	E2348C_1701			E2348C_2236
1629	E2348C_1702			E2348C_2237
1630	E2348C_1703			E2348C_2238
1631	E2348C_1704			E2348C_2239
1632	E2348C_1705			E2348C_2240
1633	E2348C_1706			E2348C_2241
1634	E2348C_1707			E2348C_2242
1635	E2348C_1708			E2348C_2243
1636	E2348C_1709			E2348C_2244
1637	E2348C_1710			E2348C_2245
1638	E2348C_1711			E2348C_2246
1639	E2348C_1712			E2348C_2247
1640	E2348C_1713			E2348C_2248
1641	E2348C_1714			E2348C_2249
1642	E2348C_1715			E2348C_2250
1643	E2348C_1716			E2348C_2251
1644	E2348C_1717			E2348C_2252
1645	E2348C_1718			E2348C_2253
1646	E2348C_1719			E2348C_2254
1647	E2348C_1720			E2348C_2255
1648	E2348C_1721			E2348C_2257
1649	E2348C_1722			E2348C_2258
1650	E2348C_1723			E2348C_2259
1651	E2348C_1724			E2348C_2260
1652	E2348C_1725			E2348C_2261
1653	E2348C_1726			E2348C_2262
1654	E2348C_1727			E2348C_2265
1655	E2348C_1728			E2348C_2266
1656	E2348C_1729			E2348C_2267
1657	E2348C_1730			E2348C_2268
1658	E2348C_1731			E2348C_2269
1659	E2348C_1732			E2348C_2270
1660	E2348C_1733			E2348C_2271
1661	E2348C_1734			E2348C_2272
1662	E2348C_1735			E2348C_2273
1663	E2348C_1736			E2348C_2274
1664	E2348C_1737			E2348C_2275
1665	E2348C_1738			E2348C_2276
1666	E2348C_1739			E2348C_2277
1667	E2348C_1740			E2348C_2278
1668	E2348C_1741			E2348C_2279
1669	E2348C_1742			E2348C_2280
1670	E2348C_1743			E2348C_2281
1671	E2348C_1744			E2348C_2282
1672	E2348C_1745			E2348C_2283
1673	E2348C_1746			E2348C_2284
1674	E2348C_1747			E2348C_2285
1675	E2348C_1748			E2348C_2286
1676	E2348C_1749			E2348C_2287
1677	E2348C_1750			E2348C_2288
1678	E2348C_1751			E2348C_2289
1679	E2348C_1752			E2348C_2290
1680	E2348C_1753			E2348C_2291
1681	E2348C_1754			E2348C_2292
1682	E2348C_1755			E2348C_2293
1683	E2348C_1756			E2348C_2294
1684	E2348C_1757			E2348C_2295
1685	E2348C_1758			E2348C_2296
1686	E2348C_1759			E2348C_2297
1687	E2348C_1760			E2348C_2298
1688	E2348C_1761			E2348C_2299
1689	E2348C_1762			E2348C_2300
1690	E2348C_1763			E2348C_2301
1691	E2348C_1764			E2348C_2302
1692	E2348C_1765			E2348C_2303
1693	E2348C_1766			E2348C_2304
1694	E2348C_1767			E2348C_2305
1695	E2348C_1768			E2348C_2306
1696	E2348C_1769			E2348C_2307
1697	E2348C_1770			E2348C_2308
1698	E2348C_1771			E2348C_2309
1699	E2348C_1772			E2348C_2310
1700	E2348C_1773			E2348C_2311
1701	E2348C_1774			E2348C_2312
1702	E2348C_1775			E2348C_2314
1703	E2348C_1776			E2348C_2315
1704	E2348C_1777			E2348C_2316
1705	E2348C_1778			E2348C_2317
1706	E2348C_1779			E2348C_2318
1707	E2348C_1780			E2348C_2319
1708	E2348C_1781			E2348C_2320
1709	E2348C_1782			E2348C_2321
1710	E2348C_1783			E2348C_2322
1711	E2348C_1784			E2348C_2323
1712	E2348C_1785			E2348C_2324
1713	E2348C_1786			E2348C_2325
1714	E2348C_1787			E2348C_2326
1715	E2348C_1788			E2348C_2327
1716	E2348C_1789			E2348C_2328
1717	E2348C_1790			E2348C_2329
1718	E2348C_1791			E2348C_2330
1719	E2348C_1792			E2348C_2331
1720	E2348C_1793			E2348C_2332
1721	E2348C_1794			E2348C_2333
1722	E2348C_1795			E2348C_2334
1723	E2348C_1796			E2348C_2335
1724	E2348C_1797			E2348C_2337
1725	E2348C_1798			E2348C_2338
1726	E2348C_1799			E2348C_2339
1727	E2348C_1800			E2348C_2340
1728	E2348C_1801			E2348C_2341
1729	E2348C_1802			E2348C_2342
1730	E2348C_1803			E2348C_2343
1731	E2348C_1804			E2348C_2344
1732	E2348C_1805			E2348C_2345
1733	E2348C_1806			E2348C_2346
1734	E2348C_1807			E2348C_2347
1735	E2348C_1808			E2348C_2348
1736	E2348C_1809			E2348C_2349
1737	E2348C_1810			E2348C_2350
1738	E2348C_1811			E2348C_2351
1739	E2348C_1812			E2348C_2352
1740	E2348C_1813			E2348C_2353
1741	E2348C_1814			E2348C_2354
1742	E2348C_1815			E2348C_2355
1743	E2348C_1816			E2348C_2356
1744	E2348C_1817			E2348C_2357
1745	E2348C_1818			E2348C_2358
1746	E2348C_1819			E2348C_2359
1747	E2348C_1820			E2348C_2360
1748	E2348C_1821			E2348C_2361
1749	E2348C_1822			E2348C_2362
1750	E2348C_1823			E2348C_2363
1751	E2348C_1824			E2348C_2364
1752	E2348C_1825			E2348C_2365
1753	E2348C_1826			E2348C_2366
1754	E2348C_1827			E2348C_2367
1755	E2348C_1828			E2348C_2368
1756	E2348C_1829			E2348C_2369
1757	E2348C_1830			E2348C_2370
1758	E2348C_1831			E2348C_2371
1759	E2348C_1832			E2348C_2372
1760	E2348C_1833			E2348C_2373
1761	E2348C_1834			E2348C_2375
1762	E2348C_1835			E2348C_2376
1763	E2348C_1836			E2348C_2377
1764	E2348C_1837			E2348C_2378
1765	E2348C_1838			E2348C_2379
1766	E2348C_1839			E2348C_2380
1767	E2348C_1840			E2348C_2381
1768	E2348C_1841			E2348C_2382
1769	E2348C_1842			E2348C_2383
1770	E2348C_1843			E2348C_2384
1771	E2348C_1845			E2348C_2386
1772	E2348C_1846			E2348C_2387
1773	E2348C_1847			E2348C_2388
1774	E2348C_1848			E2348C_2389
1775	E2348C_1850			E2348C_2390
1776	E2348C_1851			E2348C_2391
1777	E2348C_1852			E2348C_2392
1778	E2348C_1853			E2348C_2393
1779	E2348C_1854			E2348C_2394
1780	E2348C_1855			E2348C_2395
1781	E2348C_1856			E2348C_2396
1782	E2348C_1857			E2348C_2397
1783	E2348C_1858			E2348C_2398
1784	E2348C_1859			E2348C_2399
1785	E2348C_1860			E2348C_2400
1786	E2348C_1861			E2348C_2402
1787	E2348C_1862			E2348C_2403
1788	E2348C_1863			E2348C_2404
1789	E2348C_1864			E2348C_2405
1790	E2348C_1865			E2348C_2406
1791	E2348C_1866			E2348C_2407
1792	E2348C_1867			E2348C_2408
1793	E2348C_1868			E2348C_2409
1794	E2348C_1869			E2348C_2410
1795	E2348C_1870			E2348C_2411
1796	E2348C_1871			E2348C_2412
1797	E2348C_1872			E2348C_2413
1798	E2348C_1873			E2348C_2414
1799	E2348C_1874			E2348C_2415
1800	E2348C_1875			E2348C_2416
1801	E2348C_1876			E2348C_2417
1802	E2348C_1877			E2348C_2418
1803	E2348C_1878			E2348C_2419
1804	E2348C_1879			E2348C_2420
1805	E2348C_1880			E2348C_2421
1806	E2348C_1881			E2348C_2422
1807	E2348C_1882			E2348C_2423
1808	E2348C_1883			E2348C_2425
1809	E2348C_1884			E2348C_2426
1810	E2348C_1885			E2348C_2427
1811	E2348C_1886			E2348C_2428
1812	E2348C_1887			E2348C_2429
1813	E2348C_1888			E2348C_2430
1814	E2348C_1889			E2348C_2431
1815	E2348C_1890			E2348C_2432
1816	E2348C_1891			E2348C_2433
1817	E2348C_1892			E2348C_2434
1818	E2348C_1893			E2348C_2435
1819	E2348C_1894			E2348C_2436
1820	E2348C_1895			E2348C_2437
1821	E2348C_1896			E2348C_2438
1822	E2348C_1897			E2348C_2439
1823	E2348C_1898			E2348C_2440
1824	E2348C_1899			E2348C_2441
1825	E2348C_1900			E2348C_2442
1826	E2348C_1901			E2348C_2443
1827	E2348C_1902			E2348C_2444
1828	E2348C_1903			E2348C_2445
1829	E2348C_1904			E2348C_2446
1830	E2348C_1905			E2348C_2447
1831	E2348C_1906			E2348C_2448
1832	E2348C_1907			E2348C_2449
1833	E2348C_1908			E2348C_2450
1834	E2348C_1909			E2348C_2451
1835	E2348C_1910			E2348C_2452
1836	E2348C_1911			E2348C_2453
1837	E2348C_1912			E2348C_2454
1838	E2348C_1913			E2348C_2455
1839	E2348C_1914			E2348C_2456
1840	E2348C_1915			E2348C_2457
1841	E2348C_1916			E2348C_2459
1842	E2348C_1917			E2348C_2460
1843	E2348C_1918			E2348C_2461
1844	E2348C_1919			E2348C_2462
1845	E2348C_1920			E2348C_2463
1846	E2348C_1921			E2348C_2464
1847	E2348C_1922			E2348C_2465
1848	E2348C_1923			E2348C_2466
1849	E2348C_1924			E2348C_2467
1850	E2348C_1925			E2348C_2468
1851	E2348C_1927			E2348C_2469
1852	E2348C_1928			E2348C_2470
1853	E2348C_1929			E2348C_2471
1854	E2348C_1930			E2348C_2472
1855	E2348C_1931			E2348C_2473
1856	E2348C_1932			E2348C_2474
1857	E2348C_1933			E2348C_2476
1858	E2348C_1934			E2348C_2477
1859	E2348C_1935			E2348C_2478
1860	E2348C_1936			E2348C_2479
1861	E2348C_1937			E2348C_2480
1862	E2348C_1938			E2348C_2481
1863	E2348C_1939			E2348C_2482
1864	E2348C_1940			E2348C_2483
1865	E2348C_1941			E2348C_2484
1866	E2348C_1942			E2348C_2485
1867	E2348C_1943			E2348C_2486
1868	E2348C_1944			E2348C_2487
1869	E2348C_1945			E2348C_2488
1870	E2348C_1946			E2348C_2489
1871	E2348C_1947			E2348C_2490
1872	E2348C_1948			E2348C_2491
1873	E2348C_1949			E2348C_2492
1874	E2348C_1950			E2348C_2493
1875	E2348C_1951			E2348C_2494
1876	E2348C_1952			E2348C_2495
1877	E2348C_1953			E2348C_2496
1878	E2348C_1954			E2348C_2497
1879	E2348C_1955			E2348C_2498
1880	E2348C_1956			E2348C_2499
1881	E2348C_1957			E2348C_2500
1882	E2348C_1958			E2348C_2501
1883	E2348C_1959			E2348C_2502
1884	E2348C_1960			E2348C_2503
1885	E2348C_1961			E2348C_2504
1886	E2348C_1962			E2348C_2505
1887	E2348C_1963			E2348C_2506
1888	E2348C_1964			E2348C_2507
1889	E2348C_1965			E2348C_2508
1890	E2348C_1966			E2348C_2509
1891	E2348C_1967			E2348C_2510
1892	E2348C_1968			E2348C_2511
1893	E2348C_1969			E2348C_2512
1894	E2348C_1970			E2348C_2513
1895	E2348C_1971			E2348C_2514
1896	E2348C_1972			E2348C_2515
1897	E2348C_1973			E2348C_2516
1898	E2348C_1974			E2348C_2517
1899	E2348C_1975			E2348C_2518
1900	E2348C_1976			E2348C_2519
1901	E2348C_1977			E2348C_2520
1902	E2348C_1978			E2348C_2521
1903	E2348C_1979			E2348C_2522
1904	E2348C_1980			E2348C_2523
1905	E2348C_1981			E2348C_2524
1906	E2348C_1982			E2348C_2525
1907	E2348C_1983			E2348C_2526
1908	E2348C_1984			E2348C_2527
1909	E2348C_1985			E2348C_2528
1910	E2348C_1986			E2348C_2529
1911	E2348C_1987			E2348C_2530
1912	E2348C_1988			E2348C_2531
1913	E2348C_1989			E2348C_2532
1914	E2348C_1990			E2348C_2533
1915	E2348C_1991			E2348C_2534
1916	E2348C_1992			E2348C_2535
1917	E2348C_1993			E2348C_2536
1918	E2348C_1994			E2348C_2537
1919	E2348C_1995			E2348C_2538
1920	E2348C_1996			E2348C_2539
1921	E2348C_1997			E2348C_2540
1922	E2348C_1998			E2348C_2541
1923	E2348C_1999			E2348C_2542
1924	E2348C_2000			E2348C_2543
1925	E2348C_2001			E2348C_2544
1926	E2348C_2002			E2348C_2545
1927	E2348C_2003			E2348C_2546
1928	E2348C_2004			E2348C_2547
1929	E2348C_2005			E2348C_2548
1930	E2348C_2006			E2348C_2549
1931	E2348C_2007			E2348C_2550
1932	E2348C_2008			E2348C_2551
1933	E2348C_2009			E2348C_2552
1934	E2348C_2010			E2348C_2553
1935	E2348C_2011			E2348C_2554
1936	E2348C_2012			E2348C_2555
1937	E2348C_2013			E2348C_2556
1938	E2348C_2014			E2348C_2557
1939	E2348C_2015			E2348C_2560
1940	E2348C_2016			E2348C_2561
1941	E2348C_2017			E2348C_2562
1942	E2348C_2018			E2348C_2563
1943	E2348C_2020			E2348C_2564
1944	E2348C_2021			E2348C_2565
1945	E2348C_2022			E2348C_2566
1946	E2348C_2023			E2348C_2567
1947	E2348C_2024			E2348C_2568
1948	E2348C_2025			E2348C_2569
1949	E2348C_2026			E2348C_2570
1950	E2348C_2027			E2348C_2571
1951	E2348C_2028			E2348C_2572
1952	E2348C_2029			E2348C_2573
1953	E2348C_2030			E2348C_2574
1954	E2348C_2031			E2348C_2575
1955	E2348C_2032			E2348C_2576
1956	E2348C_2033			E2348C_2577
1957	E2348C_2034			E2348C_2578
1958	E2348C_2035			E2348C_2579
1959	E2348C_2036			E2348C_2581
1960	E2348C_2037			E2348C_2582
1961	E2348C_2038			E2348C_2583
1962	E2348C_2039			E2348C_2584
1963	E2348C_2040			E2348C_2585
1964	E2348C_2041			E2348C_2586
1965	E2348C_2042			E2348C_2587
1966	E2348C_2043			E2348C_2588
1967	E2348C_2044			E2348C_2589
1968	E2348C_2045			E2348C_2592
1969	E2348C_2047			E2348C_2593
1970	E2348C_2048			E2348C_2594
1971	E2348C_2049			E2348C_2595
1972	E2348C_2050			E2348C_2596
1973	E2348C_2051			E2348C_2597
1974	E2348C_2052			E2348C_2598
1975	E2348C_2053			E2348C_2599
1976	E2348C_2054			E2348C_2600
1977	E2348C_2055			E2348C_2601
1978	E2348C_2056			E2348C_2602
1979	E2348C_2057			E2348C_2603
1980	E2348C_2058			E2348C_2604
1981	E2348C_2059			E2348C_2605
1982	E2348C_2060			E2348C_2606
1983	E2348C_2061			E2348C_2607
1984	E2348C_2062			E2348C_2608
1985	E2348C_2063			E2348C_2609
1986	E2348C_2064			E2348C_2610
1987	E2348C_2065			E2348C_2612
1988	E2348C_2066			E2348C_2613
1989	E2348C_2067			E2348C_2614
1990	E2348C_2068			E2348C_2615
1991	E2348C_2070			E2348C_2616
1992	E2348C_2071			E2348C_2617
1993	E2348C_2072			E2348C_2618
1994	E2348C_2073			E2348C_2619
1995	E2348C_2074			E2348C_2620
1996	E2348C_2075			E2348C_2621
1997	E2348C_2076			E2348C_2622
1998	E2348C_2077			E2348C_2623
1999	E2348C_2078			E2348C_2624
[truncated: 2,648 more rows]

## Sheet: Phase 1 P. syringae DC3000
	ALL TAGs	Positive Set	Negative Set	Testing Set	Positives in Testing Set
1	PSPTO_0001	PSPTO_0061	PSPTO_0057	PSPTO_A0012	PSPTO_0044
2	PSPTO_0002	PSPTO_0501	PSPTO_0058	PSPTO_3292	PSPTO_0474
3	PSPTO_0003	PSPTO_0502	PSPTO_0085	PSPTO_0877	PSPTO_0877
4	PSPTO_0004	PSPTO_0588	PSPTO_0096	PSPTO_0044	PSPTO_0883
5	PSPTO_0005	PSPTO_0589	PSPTO_0106	PSPTO_4776	PSPTO_0901
6	PSPTO_0006	PSPTO_0876	PSPTO_0111	PSPTO_1370	PSPTO_0906
7	PSPTO_0007	PSPTO_0905	PSPTO_0121	PSPTO_1377	PSPTO_0907
8	PSPTO_0008	PSPTO_1022	PSPTO_0130	PSPTO_0906	PSPTO_1370
9	PSPTO_0009	PSPTO_1372	PSPTO_0140	PSPTO_4594	PSPTO_1373
10	PSPTO_0011	PSPTO_1375	PSPTO_0178	PSPTO_0001	PSPTO_1377
11	PSPTO_0012	PSPTO_1406	PSPTO_0203	PSPTO_0002	PSPTO_1381
12	PSPTO_0013	PSPTO_1568	PSPTO_0227	PSPTO_0003	PSPTO_1382
13	PSPTO_0014	PSPTO_3087	PSPTO_0229	PSPTO_0004	PSPTO_1403
14	PSPTO_0015	PSPTO_4001	PSPTO_0267	PSPTO_0005	PSPTO_1405
15	PSPTO_0016	PSPTO_4331	PSPTO_0271	PSPTO_0006	PSPTO_2678
16	PSPTO_0017	PSPTO_4588	PSPTO_0272	PSPTO_0007	PSPTO_3292
17	PSPTO_0018	PSPTO_4691	PSPTO_0276	PSPTO_0008	PSPTO_3293
18	PSPTO_0019	PSPTO_4727	PSPTO_0291	PSPTO_0009	PSPTO_4101
19	PSPTO_0020	PSPTO_5354	PSPTO_0337	PSPTO_0011	PSPTO_4592
20	PSPTO_0021	PSPTO_A0018	PSPTO_0364	PSPTO_0012	PSPTO_4593
21	PSPTO_0022	PSPTO_A0019	PSPTO_0369	PSPTO_0013	PSPTO_4594
22	PSPTO_0023		PSPTO_0379	PSPTO_0014	PSPTO_4597
23	PSPTO_0024		PSPTO_0384	PSPTO_0015	PSPTO_4703
24	PSPTO_0025		PSPTO_0385	PSPTO_0016	PSPTO_4718
25	PSPTO_0026		PSPTO_0396	PSPTO_0017	PSPTO_4720
26	PSPTO_0027		PSPTO_0402	PSPTO_0018	PSPTO_4722
27	PSPTO_0028		PSPTO_0406	PSPTO_0019	PSPTO_4724
28	PSPTO_0029		PSPTO_0433	PSPTO_0020	PSPTO_4776
29	PSPTO_0030		PSPTO_0457	PSPTO_0021	PSPTO_A0005
30	PSPTO_0031		PSPTO_0552	PSPTO_0022	PSPTO_A0012
31	PSPTO_0032		PSPTO_0570	PSPTO_0023
32	PSPTO_0033		PSPTO_0580	PSPTO_0024
33	PSPTO_0034		PSPTO_0591	PSPTO_0025
34	PSPTO_0035		PSPTO_0607	PSPTO_0026
35	PSPTO_0036		PSPTO_0630	PSPTO_0027
36	PSPTO_0037		PSPTO_0645	PSPTO_0028
37	PSPTO_0038		PSPTO_0653	PSPTO_0029
38	PSPTO_0039		PSPTO_0667	PSPTO_0030
39	PSPTO_0040		PSPTO_0672	PSPTO_0031
40	PSPTO_0041		PSPTO_0677	PSPTO_0032
41	PSPTO_0043		PSPTO_0688	PSPTO_0033
42	PSPTO_0044		PSPTO_0725	PSPTO_0034
43	PSPTO_0045		PSPTO_0730	PSPTO_0035
44	PSPTO_0046		PSPTO_0757	PSPTO_0036
45	PSPTO_0047		PSPTO_0763	PSPTO_0037
46	PSPTO_0048		PSPTO_0782	PSPTO_0038
47	PSPTO_0049		PSPTO_0783	PSPTO_0039
48	PSPTO_0050		PSPTO_0785	PSPTO_0040
49	PSPTO_0051		PSPTO_0820	PSPTO_0041
50	PSPTO_0052		PSPTO_0829	PSPTO_0043
51	PSPTO_0053		PSPTO_0874	PSPTO_0045
52	PSPTO_0054		PSPTO_0884	PSPTO_0046
53	PSPTO_0055		PSPTO_0885	PSPTO_0047
54	PSPTO_0056		PSPTO_0893	PSPTO_0048
55	PSPTO_0057		PSPTO_0950	PSPTO_0049
56	PSPTO_0058		PSPTO_0964	PSPTO_0050
57	PSPTO_0059		PSPTO_0984	PSPTO_0051
58	PSPTO_0061		PSPTO_0996	PSPTO_0052
59	PSPTO_0062		PSPTO_1019	PSPTO_0053
60	PSPTO_0063		PSPTO_1028	PSPTO_0054
61	PSPTO_0064		PSPTO_1030	PSPTO_0055
62	PSPTO_0065		PSPTO_1031	PSPTO_0056
63	PSPTO_0066		PSPTO_1050	PSPTO_0059
64	PSPTO_0067		PSPTO_1054	PSPTO_0062
65	PSPTO_0068		PSPTO_1059	PSPTO_0063
66	PSPTO_0069		PSPTO_1134	PSPTO_0064
67	PSPTO_0070		PSPTO_1164	PSPTO_0065
68	PSPTO_0071		PSPTO_1166	PSPTO_0066
69	PSPTO_0072		PSPTO_1168	PSPTO_0067
70	PSPTO_0073		PSPTO_1211	PSPTO_0068
71	PSPTO_0074		PSPTO_1250	PSPTO_0069
72	PSPTO_0075		PSPTO_1253	PSPTO_0070
73	PSPTO_0076		PSPTO_1277	PSPTO_0071
74	PSPTO_0077		PSPTO_1313	PSPTO_0072
75	PSPTO_0078		PSPTO_1315	PSPTO_0073
76	PSPTO_0079		PSPTO_1317	PSPTO_0074
77	PSPTO_0080		PSPTO_1325	PSPTO_0075
78	PSPTO_0081		PSPTO_1335	PSPTO_0076
79	PSPTO_0082		PSPTO_1421	PSPTO_0077
80	PSPTO_0083		PSPTO_1426	PSPTO_0078
81	PSPTO_0084		PSPTO_1432	PSPTO_0079
82	PSPTO_0085		PSPTO_1439	PSPTO_0080
83	PSPTO_0086		PSPTO_1453	PSPTO_0081
84	PSPTO_0087		PSPTO_1464	PSPTO_0082
85	PSPTO_0088		PSPTO_1480	PSPTO_0083
86	PSPTO_0089		PSPTO_1483	PSPTO_0084
87	PSPTO_0090		PSPTO_1509	PSPTO_0086
88	PSPTO_0091		PSPTO_1523	PSPTO_0087
89	PSPTO_0092		PSPTO_1527	PSPTO_0088
90	PSPTO_0093		PSPTO_1552	PSPTO_0089
91	PSPTO_0094		PSPTO_1584	PSPTO_0090
92	PSPTO_0095		PSPTO_1599	PSPTO_0091
93	PSPTO_0096		PSPTO_1613	PSPTO_0092
94	PSPTO_0097		PSPTO_1622	PSPTO_0093
95	PSPTO_0098		PSPTO_1670	PSPTO_0094
96	PSPTO_0099		PSPTO_1713	PSPTO_0095
97	PSPTO_0100		PSPTO_1743	PSPTO_0097
98	PSPTO_0101		PSPTO_1780	PSPTO_0098
99	PSPTO_0102		PSPTO_1801	PSPTO_0099
100	PSPTO_0103		PSPTO_1844	PSPTO_0100
101	PSPTO_0104		PSPTO_1855	PSPTO_0101
102	PSPTO_0105		PSPTO_1879	PSPTO_0102
103	PSPTO_0106		PSPTO_1883	PSPTO_0103
104	PSPTO_0107		PSPTO_1894	PSPTO_0104
105	PSPTO_0108		PSPTO_1896	PSPTO_0105
106	PSPTO_0109		PSPTO_1912	PSPTO_0107
107	PSPTO_0110		PSPTO_1920	PSPTO_0108
108	PSPTO_0111		PSPTO_1929	PSPTO_0109
109	PSPTO_0112		PSPTO_1960	PSPTO_0110
110	PSPTO_0113		PSPTO_1964	PSPTO_0112
111	PSPTO_0114		PSPTO_1965	PSPTO_0113
112	PSPTO_0115		PSPTO_1981	PSPTO_0114
113	PSPTO_0116		PSPTO_2036	PSPTO_0115
114	PSPTO_0117		PSPTO_2037	PSPTO_0116
115	PSPTO_0118		PSPTO_2131	PSPTO_0117
116	PSPTO_0119		PSPTO_2147	PSPTO_0118
117	PSPTO_0120		PSPTO_2163	PSPTO_0119
118	PSPTO_0121		PSPTO_2195	PSPTO_0120
119	PSPTO_0123		PSPTO_2222	PSPTO_0123
120	PSPTO_0124		PSPTO_2227	PSPTO_0124
121	PSPTO_0125		PSPTO_2238	PSPTO_0125
122	PSPTO_0126		PSPTO_2272	PSPTO_0126
123	PSPTO_0127		PSPTO_2277	PSPTO_0127
124	PSPTO_0128		PSPTO_2314	PSPTO_0128
125	PSPTO_0129		PSPTO_2337	PSPTO_0129
126	PSPTO_0130		PSPTO_2347	PSPTO_0131
127	PSPTO_0131		PSPTO_2362	PSPTO_0132
128	PSPTO_0132		PSPTO_2387	PSPTO_0133
129	PSPTO_0133		PSPTO_2392	PSPTO_0134
130	PSPTO_0134		PSPTO_2418	PSPTO_0135
131	PSPTO_0135		PSPTO_2419	PSPTO_0136
132	PSPTO_0136		PSPTO_2423	PSPTO_0137
133	PSPTO_0137		PSPTO_2424	PSPTO_0138
134	PSPTO_0138		PSPTO_2425	PSPTO_0139
135	PSPTO_0139		PSPTO_2435	PSPTO_0141
136	PSPTO_0140		PSPTO_2439	PSPTO_0142
137	PSPTO_0141		PSPTO_2464	PSPTO_0143
138	PSPTO_0142		PSPTO_2467	PSPTO_0144
139	PSPTO_0143		PSPTO_2478	PSPTO_0145
140	PSPTO_0144		PSPTO_2487	PSPTO_0146
141	PSPTO_0145		PSPTO_2516	PSPTO_0147
142	PSPTO_0146		PSPTO_2523	PSPTO_0148
143	PSPTO_0147		PSPTO_2524	PSPTO_0149
144	PSPTO_0148		PSPTO_2532	PSPTO_0150
145	PSPTO_0149		PSPTO_2573	PSPTO_0151
146	PSPTO_0150		PSPTO_2574	PSPTO_0152
147	PSPTO_0151		PSPTO_2588	PSPTO_0153
148	PSPTO_0152		PSPTO_2592	PSPTO_0154
149	PSPTO_0153		PSPTO_2596	PSPTO_0155
150	PSPTO_0154		PSPTO_2608	PSPTO_0156
151	PSPTO_0155		PSPTO_2660	PSPTO_0157
152	PSPTO_0156		PSPTO_2705	PSPTO_0158
153	PSPTO_0157		PSPTO_2714	PSPTO_0159
154	PSPTO_0158		PSPTO_2787	PSPTO_0161
155	PSPTO_0159		PSPTO_2798	PSPTO_0162
156	PSPTO_0161		PSPTO_2802	PSPTO_0163
157	PSPTO_0162		PSPTO_2818	PSPTO_0164
158	PSPTO_0163		PSPTO_2825	PSPTO_0165
159	PSPTO_0164		PSPTO_2840	PSPTO_0166
160	PSPTO_0165		PSPTO_2849	PSPTO_0167
161	PSPTO_0166		PSPTO_2906	PSPTO_0168
162	PSPTO_0167		PSPTO_2910	PSPTO_0169
163	PSPTO_0168		PSPTO_2928	PSPTO_0170
164	PSPTO_0169		PSPTO_2937	PSPTO_0171
165	PSPTO_0170		PSPTO_2958	PSPTO_0172
166	PSPTO_0171		PSPTO_2973	PSPTO_0173
167	PSPTO_0172		PSPTO_2985	PSPTO_0174
168	PSPTO_0173		PSPTO_2989	PSPTO_0175
169	PSPTO_0174		PSPTO_3000	PSPTO_0176
170	PSPTO_0175		PSPTO_3030	PSPTO_0177
171	PSPTO_0176		PSPTO_3050	PSPTO_0179
172	PSPTO_0177		PSPTO_3068	PSPTO_0180
173	PSPTO_0178		PSPTO_3085	PSPTO_0181
174	PSPTO_0179		PSPTO_3088	PSPTO_0182
175	PSPTO_0180		PSPTO_3099	PSPTO_0183
176	PSPTO_0181		PSPTO_3106	PSPTO_0184
177	PSPTO_0182		PSPTO_3108	PSPTO_0185
178	PSPTO_0183		PSPTO_3110	PSPTO_0186
179	PSPTO_0184		PSPTO_3122	PSPTO_0187
180	PSPTO_0185		PSPTO_3134	PSPTO_0189
181	PSPTO_0186		PSPTO_3143	PSPTO_0192
182	PSPTO_0187		PSPTO_3170	PSPTO_0193
183	PSPTO_0189		PSPTO_3186	PSPTO_0194
184	PSPTO_0192		PSPTO_3233	PSPTO_0196
185	PSPTO_0193		PSPTO_3237	PSPTO_0197
186	PSPTO_0194		PSPTO_3240	PSPTO_0200
187	PSPTO_0196		PSPTO_3243	PSPTO_0201
188	PSPTO_0197		PSPTO_3257	PSPTO_0202
189	PSPTO_0200		PSPTO_3281	PSPTO_0205
190	PSPTO_0201		PSPTO_3311	PSPTO_0206
191	PSPTO_0202		PSPTO_3312	PSPTO_0208
192	PSPTO_0203		PSPTO_3318	PSPTO_0209
193	PSPTO_0205		PSPTO_3349	PSPTO_0210
194	PSPTO_0206		PSPTO_3363	PSPTO_0211
195	PSPTO_0208		PSPTO_3365	PSPTO_0212
196	PSPTO_0209		PSPTO_3369	PSPTO_0213
197	PSPTO_0210		PSPTO_3379	PSPTO_0214
198	PSPTO_0211		PSPTO_3421	PSPTO_0215
199	PSPTO_0212		PSPTO_3450	PSPTO_0216
200	PSPTO_0213		PSPTO_3460	PSPTO_0217
201	PSPTO_0214		PSPTO_3465	PSPTO_0218
202	PSPTO_0215		PSPTO_3493	PSPTO_0219
203	PSPTO_0216		PSPTO_3504	PSPTO_0220
204	PSPTO_0217		PSPTO_3526	PSPTO_0221
205	PSPTO_0218		PSPTO_3529	PSPTO_0222
206	PSPTO_0219		PSPTO_3537	PSPTO_0223
207	PSPTO_0220		PSPTO_3538	PSPTO_0224
208	PSPTO_0221		PSPTO_3558	PSPTO_0225
209	PSPTO_0222		PSPTO_3609	PSPTO_0226
210	PSPTO_0223		PSPTO_3633	PSPTO_0228
211	PSPTO_0224		PSPTO_3641	PSPTO_0230
212	PSPTO_0225		PSPTO_3654	PSPTO_0231
213	PSPTO_0226		PSPTO_3678	PSPTO_0232
214	PSPTO_0227		PSPTO_3680	PSPTO_0233
215	PSPTO_0228		PSPTO_3691	PSPTO_0234
216	PSPTO_0229		PSPTO_3692	PSPTO_0235
217	PSPTO_0230		PSPTO_3699	PSPTO_0236
218	PSPTO_0231		PSPTO_3716	PSPTO_0237
219	PSPTO_0232		PSPTO_3718	PSPTO_0238
220	PSPTO_0233		PSPTO_3723	PSPTO_0239
221	PSPTO_0234		PSPTO_3730	PSPTO_0240
222	PSPTO_0235		PSPTO_3753	PSPTO_0241
223	PSPTO_0236		PSPTO_3766	PSPTO_0242
224	PSPTO_0237		PSPTO_3784	PSPTO_0243
225	PSPTO_0238		PSPTO_3788	PSPTO_0244
226	PSPTO_0239		PSPTO_3812	PSPTO_0245
227	PSPTO_0240		PSPTO_3834	PSPTO_0246
228	PSPTO_0241		PSPTO_3847	PSPTO_0247
229	PSPTO_0242		PSPTO_3848	PSPTO_0248
230	PSPTO_0243		PSPTO_3864	PSPTO_0249
231	PSPTO_0244		PSPTO_3872	PSPTO_0250
232	PSPTO_0245		PSPTO_3881	PSPTO_0251
233	PSPTO_0246		PSPTO_3883	PSPTO_0252
234	PSPTO_0247		PSPTO_3884	PSPTO_0253
235	PSPTO_0248		PSPTO_3897	PSPTO_0254
236	PSPTO_0249		PSPTO_3911	PSPTO_0255
237	PSPTO_0250		PSPTO_3924	PSPTO_0256
238	PSPTO_0251		PSPTO_3929	PSPTO_0257
239	PSPTO_0252		PSPTO_3987	PSPTO_0258
240	PSPTO_0253		PSPTO_3989	PSPTO_0259
241	PSPTO_0254		PSPTO_4020	PSPTO_0260
242	PSPTO_0255		PSPTO_4034	PSPTO_0261
243	PSPTO_0256		PSPTO_4046	PSPTO_0262
244	PSPTO_0257		PSPTO_4059	PSPTO_0263
245	PSPTO_0258		PSPTO_4061	PSPTO_0264
246	PSPTO_0259		PSPTO_4077	PSPTO_0265
247	PSPTO_0260		PSPTO_4095	PSPTO_0266
248	PSPTO_0261		PSPTO_4100	PSPTO_0268
249	PSPTO_0262		PSPTO_4105	PSPTO_0269
250	PSPTO_0263		PSPTO_4113	PSPTO_0270
251	PSPTO_0264		PSPTO_4135	PSPTO_0273
252	PSPTO_0265		PSPTO_4147	PSPTO_0274
253	PSPTO_0266		PSPTO_4158	PSPTO_0275
254	PSPTO_0267		PSPTO_4166	PSPTO_0277
255	PSPTO_0268		PSPTO_4201	PSPTO_0278
256	PSPTO_0269		PSPTO_4214	PSPTO_0279
257	PSPTO_0270		PSPTO_4333	PSPTO_0280
258	PSPTO_0271		PSPTO_4336	PSPTO_0281
259	PSPTO_0272		PSPTO_4342	PSPTO_0282
260	PSPTO_0273		PSPTO_4344	PSPTO_0283
261	PSPTO_0274		PSPTO_4354	PSPTO_0284
262	PSPTO_0275		PSPTO_4380	PSPTO_0285
263	PSPTO_0276		PSPTO_4397	PSPTO_0287
264	PSPTO_0277		PSPTO_4405	PSPTO_0288
265	PSPTO_0278		PSPTO_4406	PSPTO_0289
266	PSPTO_0279		PSPTO_4439	PSPTO_0290
267	PSPTO_0280		PSPTO_4445	PSPTO_0292
268	PSPTO_0281		PSPTO_4457	PSPTO_0293
269	PSPTO_0282		PSPTO_4475	PSPTO_0294
270	PSPTO_0283		PSPTO_4487	PSPTO_0295
271	PSPTO_0284		PSPTO_4488	PSPTO_0296
272	PSPTO_0285		PSPTO_4506	PSPTO_0297
273	PSPTO_0287		PSPTO_4509	PSPTO_0298
274	PSPTO_0288		PSPTO_4528	PSPTO_0299
275	PSPTO_0289		PSPTO_4534	PSPTO_0300
276	PSPTO_0290		PSPTO_4535	PSPTO_0301
277	PSPTO_0291		PSPTO_4553	PSPTO_0302
278	PSPTO_0292		PSPTO_4560	PSPTO_0303
279	PSPTO_0293		PSPTO_4570	PSPTO_0304
280	PSPTO_0294		PSPTO_4608	PSPTO_0305
281	PSPTO_0295		PSPTO_4631	PSPTO_0306
282	PSPTO_0296		PSPTO_4632	PSPTO_0307
283	PSPTO_0297		PSPTO_4657	PSPTO_0308
284	PSPTO_0298		PSPTO_4697	PSPTO_0309
285	PSPTO_0299		PSPTO_4725	PSPTO_0310
286	PSPTO_0300		PSPTO_4745	PSPTO_0311
287	PSPTO_0301		PSPTO_4768	PSPTO_0312
288	PSPTO_0302		PSPTO_4813	PSPTO_0313
289	PSPTO_0303		PSPTO_4844	PSPTO_0314
290	PSPTO_0304		PSPTO_4865	PSPTO_0315
291	PSPTO_0305		PSPTO_4874	PSPTO_0316
292	PSPTO_0306		PSPTO_4911	PSPTO_0317
293	PSPTO_0307		PSPTO_4919	PSPTO_0318
294	PSPTO_0308		PSPTO_4955	PSPTO_0319
295	PSPTO_0309		PSPTO_4998	PSPTO_0320
296	PSPTO_0310		PSPTO_4999	PSPTO_0321
297	PSPTO_0311		PSPTO_5032	PSPTO_0322
298	PSPTO_0312		PSPTO_5064	PSPTO_0323
299	PSPTO_0313		PSPTO_5075	PSPTO_0324
300	PSPTO_0314		PSPTO_5078	PSPTO_0325
301	PSPTO_0315		PSPTO_5115	PSPTO_0326
302	PSPTO_0316		PSPTO_5132	PSPTO_0327
303	PSPTO_0317		PSPTO_5135	PSPTO_0328
304	PSPTO_0318		PSPTO_5165	PSPTO_0329
305	PSPTO_0319		PSPTO_5169	PSPTO_0330
306	PSPTO_0320		PSPTO_5176	PSPTO_0331
307	PSPTO_0321		PSPTO_5187	PSPTO_0332
308	PSPTO_0322		PSPTO_5212	PSPTO_0333
309	PSPTO_0323		PSPTO_5231	PSPTO_0334
310	PSPTO_0324		PSPTO_5241	PSPTO_0335
311	PSPTO_0325		PSPTO_5248	PSPTO_0336
312	PSPTO_0326		PSPTO_5258	PSPTO_0338
313	PSPTO_0327		PSPTO_5262	PSPTO_0339
314	PSPTO_0328		PSPTO_5270	PSPTO_0340
315	PSPTO_0329		PSPTO_5276	PSPTO_0341
316	PSPTO_0330		PSPTO_5286	PSPTO_0342
317	PSPTO_0331		PSPTO_5292	PSPTO_0343
318	PSPTO_0332		PSPTO_5309	PSPTO_0344
319	PSPTO_0333		PSPTO_5315	PSPTO_0345
320	PSPTO_0334		PSPTO_5338	PSPTO_0346
321	PSPTO_0335		PSPTO_5363	PSPTO_0347
322	PSPTO_0336		PSPTO_5371	PSPTO_0349
323	PSPTO_0337		PSPTO_5425	PSPTO_0350
324	PSPTO_0338		PSPTO_5453	PSPTO_0351
325	PSPTO_0339		PSPTO_5461	PSPTO_0352
326	PSPTO_0340		PSPTO_5477	PSPTO_0353
327	PSPTO_0341		PSPTO_5483	PSPTO_0354
328	PSPTO_0342		PSPTO_5494	PSPTO_0355
329	PSPTO_0343		PSPTO_5520	PSPTO_0356
330	PSPTO_0344		PSPTO_5526	PSPTO_0357
331	PSPTO_0345		PSPTO_5536	PSPTO_0358
332	PSPTO_0346		PSPTO_5611	PSPTO_0359
333	PSPTO_0347		PSPTO_A0011	PSPTO_0360
334	PSPTO_0349		PSPTO_A0021	PSPTO_0361
335	PSPTO_0350		PSPTO_A0028	PSPTO_0362
336	PSPTO_0351		PSPTO_B0024	PSPTO_0363
337	PSPTO_0352		PSPTO_B0061	PSPTO_0365
338	PSPTO_0353		PSPTO_4684	PSPTO_0366
339	PSPTO_0354		PSPTO_3385	PSPTO_0367
340	PSPTO_0355		PSPTO_1186	PSPTO_0368
341	PSPTO_0356			PSPTO_0370
342	PSPTO_0357			PSPTO_0371
343	PSPTO_0358			PSPTO_0372
344	PSPTO_0359			PSPTO_0373
345	PSPTO_0360			PSPTO_0374
346	PSPTO_0361			PSPTO_0375
347	PSPTO_0362			PSPTO_0376
348	PSPTO_0363			PSPTO_0377
349	PSPTO_0364			PSPTO_0378
350	PSPTO_0365			PSPTO_0380
351	PSPTO_0366			PSPTO_0381
352	PSPTO_0367			PSPTO_0382
353	PSPTO_0368			PSPTO_0383
354	PSPTO_0369			PSPTO_0386
355	PSPTO_0370			PSPTO_0387
356	PSPTO_0371			PSPTO_0388
357	PSPTO_0372			PSPTO_0389
358	PSPTO_0373			PSPTO_0390
359	PSPTO_0374			PSPTO_0391
360	PSPTO_0375			PSPTO_0393
361	PSPTO_0376			PSPTO_0394
362	PSPTO_0377			PSPTO_0395
363	PSPTO_0378			PSPTO_0397
364	PSPTO_0379			PSPTO_0398
365	PSPTO_0380			PSPTO_0399
366	PSPTO_0381			PSPTO_0400
367	PSPTO_0382			PSPTO_0401
368	PSPTO_0383			PSPTO_0403
369	PSPTO_0384			PSPTO_0404
370	PSPTO_0385			PSPTO_0405
371	PSPTO_0386			PSPTO_0407
372	PSPTO_0387			PSPTO_0408
373	PSPTO_0388			PSPTO_0409
374	PSPTO_0389			PSPTO_0410
375	PSPTO_0390			PSPTO_0411
376	PSPTO_0391			PSPTO_0412
377	PSPTO_0393			PSPTO_0413
378	PSPTO_0394			PSPTO_0414
379	PSPTO_0395			PSPTO_0415
380	PSPTO_0396			PSPTO_0416
381	PSPTO_0397			PSPTO_0417
382	PSPTO_0398			PSPTO_0418
383	PSPTO_0399			PSPTO_0419
384	PSPTO_0400			PSPTO_0420
385	PSPTO_0401			PSPTO_0421
386	PSPTO_0402			PSPTO_0422
387	PSPTO_0403			PSPTO_0423
388	PSPTO_0404			PSPTO_0424
389	PSPTO_0405			PSPTO_0425
390	PSPTO_0406			PSPTO_0426
391	PSPTO_0407			PSPTO_0427
392	PSPTO_0408			PSPTO_0428
393	PSPTO_0409			PSPTO_0429
394	PSPTO_0410			PSPTO_0430
395	PSPTO_0411			PSPTO_0431
396	PSPTO_0412			PSPTO_0432
397	PSPTO_0413			PSPTO_0434
398	PSPTO_0414			PSPTO_0435
399	PSPTO_0415			PSPTO_0436
400	PSPTO_0416			PSPTO_0437
401	PSPTO_0417			PSPTO_0438
402	PSPTO_0418			PSPTO_0439
403	PSPTO_0419			PSPTO_0440
404	PSPTO_0420			PSPTO_0441
405	PSPTO_0421			PSPTO_0442
406	PSPTO_0422			PSPTO_0443
407	PSPTO_0423			PSPTO_0444
408	PSPTO_0424			PSPTO_0445
409	PSPTO_0425			PSPTO_0446
410	PSPTO_0426			PSPTO_0447
411	PSPTO_0427			PSPTO_0448
412	PSPTO_0428			PSPTO_0449
413	PSPTO_0429			PSPTO_0450
414	PSPTO_0430			PSPTO_0451
415	PSPTO_0431			PSPTO_0452
416	PSPTO_0432			PSPTO_0453
417	PSPTO_0433			PSPTO_0454
418	PSPTO_0434			PSPTO_0455
419	PSPTO_0435			PSPTO_0456
420	PSPTO_0436			PSPTO_0458
421	PSPTO_0437			PSPTO_0459
422	PSPTO_0438			PSPTO_0460
423	PSPTO_0439			PSPTO_0461
424	PSPTO_0440			PSPTO_0462
425	PSPTO_0441			PSPTO_0463
426	PSPTO_0442			PSPTO_0464
427	PSPTO_0443			PSPTO_0465
428	PSPTO_0444			PSPTO_0466
429	PSPTO_0445			PSPTO_0467
430	PSPTO_0446			PSPTO_0468
431	PSPTO_0447			PSPTO_0469
432	PSPTO_0448			PSPTO_0470
433	PSPTO_0449			PSPTO_0471
434	PSPTO_0450			PSPTO_0472
435	PSPTO_0451			PSPTO_0475
436	PSPTO_0452			PSPTO_0476
437	PSPTO_0453			PSPTO_0477
438	PSPTO_0454			PSPTO_0478
439	PSPTO_0455			PSPTO_0479
440	PSPTO_0456			PSPTO_0480
441	PSPTO_0457			PSPTO_0481
442	PSPTO_0458			PSPTO_0482
443	PSPTO_0459			PSPTO_0483
444	PSPTO_0460			PSPTO_0484
445	PSPTO_0461			PSPTO_0485
446	PSPTO_0462			PSPTO_0486
447	PSPTO_0463			PSPTO_0487
448	PSPTO_0464			PSPTO_0488
449	PSPTO_0465			PSPTO_0489
450	PSPTO_0466			PSPTO_0490
451	PSPTO_0467			PSPTO_0491
452	PSPTO_0468			PSPTO_0492
453	PSPTO_0469			PSPTO_0493
454	PSPTO_0470			PSPTO_0494
455	PSPTO_0471			PSPTO_0495
456	PSPTO_0472			PSPTO_0496
457	PSPTO_0474			PSPTO_0497
458	PSPTO_0475			PSPTO_0498
459	PSPTO_0476			PSPTO_0499
460	PSPTO_0477			PSPTO_0500
461	PSPTO_0478			PSPTO_0503
462	PSPTO_0479			PSPTO_0505
463	PSPTO_0480			PSPTO_0506
464	PSPTO_0481			PSPTO_0507
465	PSPTO_0482			PSPTO_0508
466	PSPTO_0483			PSPTO_0509
467	PSPTO_0484			PSPTO_0510
468	PSPTO_0485			PSPTO_0511
469	PSPTO_0486			PSPTO_0512
470	PSPTO_0487			PSPTO_0513
471	PSPTO_0488			PSPTO_0514
472	PSPTO_0489			PSPTO_0515
473	PSPTO_0490			PSPTO_0516
474	PSPTO_0491			PSPTO_0517
475	PSPTO_0492			PSPTO_0518
476	PSPTO_0493			PSPTO_0519
477	PSPTO_0494			PSPTO_0520
478	PSPTO_0495			PSPTO_0521
479	PSPTO_0496			PSPTO_0522
480	PSPTO_0497			PSPTO_0523
481	PSPTO_0498			PSPTO_0524
482	PSPTO_0499			PSPTO_0525
483	PSPTO_0500			PSPTO_0526
484	PSPTO_0501			PSPTO_0527
485	PSPTO_0502			PSPTO_0528
486	PSPTO_0503			PSPTO_0529
487	PSPTO_0505			PSPTO_0530
488	PSPTO_0506			PSPTO_0531
489	PSPTO_0507			PSPTO_0532
490	PSPTO_0508			PSPTO_0534
491	PSPTO_0509			PSPTO_0535
492	PSPTO_0510			PSPTO_0536
493	PSPTO_0511			PSPTO_0537
494	PSPTO_0512			PSPTO_0538
495	PSPTO_0513			PSPTO_0539
496	PSPTO_0514			PSPTO_0540
497	PSPTO_0515			PSPTO_0541
498	PSPTO_0516			PSPTO_0542
499	PSPTO_0517			PSPTO_0543
500	PSPTO_0518			PSPTO_0544
501	PSPTO_0519			PSPTO_0545
502	PSPTO_0520			PSPTO_0546
503	PSPTO_0521			PSPTO_0547
504	PSPTO_0522			PSPTO_0548
505	PSPTO_0523			PSPTO_0549
506	PSPTO_0524			PSPTO_0550
507	PSPTO_0525			PSPTO_0551
508	PSPTO_0526			PSPTO_0553
509	PSPTO_0527			PSPTO_0554
510	PSPTO_0528			PSPTO_0555
511	PSPTO_0529			PSPTO_0556
512	PSPTO_0530			PSPTO_0557
513	PSPTO_0531			PSPTO_0558
514	PSPTO_0532			PSPTO_0559
515	PSPTO_0534			PSPTO_0560
516	PSPTO_0535			PSPTO_0561
517	PSPTO_0536			PSPTO_0562
518	PSPTO_0537			PSPTO_0563
519	PSPTO_0538			PSPTO_0564
520	PSPTO_0539			PSPTO_0565
521	PSPTO_0540			PSPTO_0566
522	PSPTO_0541			PSPTO_0567
523	PSPTO_0542			PSPTO_0568
524	PSPTO_0543			PSPTO_0569
525	PSPTO_0544			PSPTO_0571
526	PSPTO_0545			PSPTO_0572
527	PSPTO_0546			PSPTO_0573
528	PSPTO_0547			PSPTO_0574
529	PSPTO_0548			PSPTO_0575
530	PSPTO_0549			PSPTO_0576
531	PSPTO_0550			PSPTO_0577
532	PSPTO_0551			PSPTO_0578
533	PSPTO_0552			PSPTO_0579
534	PSPTO_0553			PSPTO_0581
535	PSPTO_0554			PSPTO_0582
536	PSPTO_0555			PSPTO_0583
537	PSPTO_0556			PSPTO_0584
538	PSPTO_0557			PSPTO_0585
539	PSPTO_0558			PSPTO_0586
540	PSPTO_0559			PSPTO_0587
541	PSPTO_0560			PSPTO_0592
542	PSPTO_0561			PSPTO_0593
543	PSPTO_0562			PSPTO_0594
544	PSPTO_0563			PSPTO_0595
545	PSPTO_0564			PSPTO_0596
546	PSPTO_0565			PSPTO_0597
547	PSPTO_0566			PSPTO_0598
548	PSPTO_0567			PSPTO_0599
549	PSPTO_0568			PSPTO_0600
550	PSPTO_0569			PSPTO_0601
551	PSPTO_0570			PSPTO_0602
552	PSPTO_0571			PSPTO_0603
553	PSPTO_0572			PSPTO_0604
554	PSPTO_0573			PSPTO_0605
555	PSPTO_0574			PSPTO_0606
556	PSPTO_0575			PSPTO_0608
557	PSPTO_0576			PSPTO_0609
558	PSPTO_0577			PSPTO_0610
559	PSPTO_0578			PSPTO_0611
560	PSPTO_0579			PSPTO_0612
561	PSPTO_0580			PSPTO_0613
562	PSPTO_0581			PSPTO_0614
563	PSPTO_0582			PSPTO_0615
564	PSPTO_0583			PSPTO_0616
565	PSPTO_0584			PSPTO_0617
566	PSPTO_0585			PSPTO_0618
567	PSPTO_0586			PSPTO_0619
568	PSPTO_0587			PSPTO_0620
569	PSPTO_0588			PSPTO_0621
570	PSPTO_0589			PSPTO_0622
571	PSPTO_0591			PSPTO_0623
572	PSPTO_0592			PSPTO_0624
573	PSPTO_0593			PSPTO_0625
574	PSPTO_0594			PSPTO_0626
575	PSPTO_0595			PSPTO_0627
576	PSPTO_0596			PSPTO_0628
577	PSPTO_0597			PSPTO_0629
578	PSPTO_0598			PSPTO_0631
579	PSPTO_0599			PSPTO_0632
580	PSPTO_0600			PSPTO_0633
581	PSPTO_0601			PSPTO_0634
582	PSPTO_0602			PSPTO_0635
583	PSPTO_0603			PSPTO_0636
584	PSPTO_0604			PSPTO_0637
585	PSPTO_0605			PSPTO_0638
586	PSPTO_0606			PSPTO_0639
587	PSPTO_0607			PSPTO_0640
588	PSPTO_0608			PSPTO_0641
589	PSPTO_0609			PSPTO_0642
590	PSPTO_0610			PSPTO_0643
591	PSPTO_0611			PSPTO_0644
592	PSPTO_0612			PSPTO_0646
593	PSPTO_0613			PSPTO_0647
594	PSPTO_0614			PSPTO_0648
595	PSPTO_0615			PSPTO_0649
596	PSPTO_0616			PSPTO_0650
597	PSPTO_0617			PSPTO_0651
598	PSPTO_0618			PSPTO_0652
599	PSPTO_0619			PSPTO_0654
600	PSPTO_0620			PSPTO_0655
601	PSPTO_0621			PSPTO_0656
602	PSPTO_0622			PSPTO_0657
603	PSPTO_0623			PSPTO_0658
604	PSPTO_0624			PSPTO_0659
605	PSPTO_0625			PSPTO_0660
606	PSPTO_0626			PSPTO_0661
607	PSPTO_0627			PSPTO_0662
608	PSPTO_0628			PSPTO_0663
609	PSPTO_0629			PSPTO_0664
610	PSPTO_0630			PSPTO_0665
611	PSPTO_0631			PSPTO_0666
612	PSPTO_0632			PSPTO_0668
613	PSPTO_0633			PSPTO_0669
614	PSPTO_0634			PSPTO_0670
615	PSPTO_0635			PSPTO_0671
616	PSPTO_0636			PSPTO_0673
617	PSPTO_0637			PSPTO_0674
618	PSPTO_0638			PSPTO_0675
619	PSPTO_0639			PSPTO_0676
620	PSPTO_0640			PSPTO_0678
621	PSPTO_0641			PSPTO_0679
622	PSPTO_0642			PSPTO_0680
623	PSPTO_0643			PSPTO_0681
624	PSPTO_0644			PSPTO_0682
625	PSPTO_0645			PSPTO_0683
626	PSPTO_0646			PSPTO_0684
627	PSPTO_0647			PSPTO_0685
628	PSPTO_0648			PSPTO_0686
629	PSPTO_0649			PSPTO_0687
630	PSPTO_0650			PSPTO_0689
631	PSPTO_0651			PSPTO_0690
632	PSPTO_0652			PSPTO_0691
633	PSPTO_0653			PSPTO_0692
634	PSPTO_0654			PSPTO_0693
635	PSPTO_0655			PSPTO_0694
636	PSPTO_0656			PSPTO_0695
637	PSPTO_0657			PSPTO_0696
638	PSPTO_0658			PSPTO_0697
639	PSPTO_0659			PSPTO_0698
640	PSPTO_0660			PSPTO_0699
641	PSPTO_0661			PSPTO_0700
642	PSPTO_0662			PSPTO_0701
643	PSPTO_0663			PSPTO_0702
644	PSPTO_0664			PSPTO_0703
645	PSPTO_0665			PSPTO_0704
646	PSPTO_0666			PSPTO_0705
647	PSPTO_0667			PSPTO_0706
648	PSPTO_0668			PSPTO_0707
649	PSPTO_0669			PSPTO_0708
650	PSPTO_0670			PSPTO_0709
651	PSPTO_0671			PSPTO_0710
652	PSPTO_0672			PSPTO_0711
653	PSPTO_0673			PSPTO_0712
654	PSPTO_0674			PSPTO_0713
655	PSPTO_0675			PSPTO_0714
656	PSPTO_0676			PSPTO_0715
657	PSPTO_0677			PSPTO_0716
658	PSPTO_0678			PSPTO_0717
659	PSPTO_0679			PSPTO_0718
660	PSPTO_0680			PSPTO_0719
661	PSPTO_0681			PSPTO_0720
662	PSPTO_0682			PSPTO_0721
663	PSPTO_0683			PSPTO_0722
664	PSPTO_0684			PSPTO_0723
665	PSPTO_0685			PSPTO_0724
666	PSPTO_0686			PSPTO_0726
667	PSPTO_0687			PSPTO_0727
668	PSPTO_0688			PSPTO_0728
669	PSPTO_0689			PSPTO_0729
670	PSPTO_0690			PSPTO_0731
671	PSPTO_0691			PSPTO_0732
672	PSPTO_0692			PSPTO_0733
673	PSPTO_0693			PSPTO_0734
674	PSPTO_0694			PSPTO_0735
675	PSPTO_0695			PSPTO_0736
676	PSPTO_0696			PSPTO_0737
677	PSPTO_0697			PSPTO_0738
678	PSPTO_0698			PSPTO_0739
679	PSPTO_0699			PSPTO_0740
680	PSPTO_0700			PSPTO_0741
681	PSPTO_0701			PSPTO_0742
682	PSPTO_0702			PSPTO_0743
683	PSPTO_0703			PSPTO_0744
684	PSPTO_0704			PSPTO_0745
685	PSPTO_0705			PSPTO_0746
686	PSPTO_0706			PSPTO_0747
687	PSPTO_0707			PSPTO_0748
688	PSPTO_0708			PSPTO_0749
689	PSPTO_0709			PSPTO_0750
690	PSPTO_0710			PSPTO_0751
691	PSPTO_0711			PSPTO_0752
692	PSPTO_0712			PSPTO_0753
693	PSPTO_0713			PSPTO_0754
694	PSPTO_0714			PSPTO_0755
695	PSPTO_0715			PSPTO_0756
696	PSPTO_0716			PSPTO_0758
697	PSPTO_0717			PSPTO_0759
698	PSPTO_0718			PSPTO_0760
699	PSPTO_0719			PSPTO_0761
700	PSPTO_0720			PSPTO_0762
701	PSPTO_0721			PSPTO_0764
702	PSPTO_0722			PSPTO_0765
703	PSPTO_0723			PSPTO_0766
704	PSPTO_0724			PSPTO_0767
705	PSPTO_0725			PSPTO_0768
706	PSPTO_0726			PSPTO_0769
707	PSPTO_0727			PSPTO_0770
708	PSPTO_0728			PSPTO_0771
709	PSPTO_0729			PSPTO_0772
710	PSPTO_0730			PSPTO_0773
711	PSPTO_0731			PSPTO_0774
712	PSPTO_0732			PSPTO_0775
713	PSPTO_0733			PSPTO_0776
714	PSPTO_0734			PSPTO_0777
715	PSPTO_0735			PSPTO_0778
716	PSPTO_0736			PSPTO_0779
717	PSPTO_0737			PSPTO_0780
718	PSPTO_0738			PSPTO_0781
719	PSPTO_0739			PSPTO_0784
720	PSPTO_0740			PSPTO_0786
721	PSPTO_0741			PSPTO_0787
722	PSPTO_0742			PSPTO_0788
723	PSPTO_0743			PSPTO_0789
724	PSPTO_0744			PSPTO_0790
725	PSPTO_0745			PSPTO_0791
726	PSPTO_0746			PSPTO_0792
727	PSPTO_0747			PSPTO_0793
728	PSPTO_0748			PSPTO_0794
729	PSPTO_0749			PSPTO_0795
730	PSPTO_0750			PSPTO_0796
731	PSPTO_0751			PSPTO_0797
732	PSPTO_0752			PSPTO_0798
733	PSPTO_0753			PSPTO_0799
734	PSPTO_0754			PSPTO_0800
735	PSPTO_0755			PSPTO_0801
736	PSPTO_0756			PSPTO_0802
737	PSPTO_0757			PSPTO_0803
738	PSPTO_0758			PSPTO_0804
739	PSPTO_0759			PSPTO_0805
740	PSPTO_0760			PSPTO_0806
741	PSPTO_0761			PSPTO_0807
742	PSPTO_0762			PSPTO_0808
743	PSPTO_0763			PSPTO_0809
744	PSPTO_0764			PSPTO_0810
745	PSPTO_0765			PSPTO_0811
746	PSPTO_0766			PSPTO_0812
747	PSPTO_0767			PSPTO_0813
748	PSPTO_0768			PSPTO_0814
749	PSPTO_0769			PSPTO_0815
750	PSPTO_0770			PSPTO_0816
751	PSPTO_0771			PSPTO_0817
752	PSPTO_0772			PSPTO_0818
753	PSPTO_0773			PSPTO_0819
754	PSPTO_0774			PSPTO_0821
755	PSPTO_0775			PSPTO_0822
756	PSPTO_0776			PSPTO_0823
757	PSPTO_0777			PSPTO_0824
758	PSPTO_0778			PSPTO_0825
759	PSPTO_0779			PSPTO_0826
760	PSPTO_0780			PSPTO_0827
761	PSPTO_0781			PSPTO_0828
762	PSPTO_0782			PSPTO_0831
763	PSPTO_0783			PSPTO_0832
764	PSPTO_0784			PSPTO_0833
765	PSPTO_0785			PSPTO_0834
766	PSPTO_0786			PSPTO_0835
767	PSPTO_0787			PSPTO_0836
768	PSPTO_0788			PSPTO_0837
769	PSPTO_0789			PSPTO_0838
770	PSPTO_0790			PSPTO_0840
771	PSPTO_0791			PSPTO_0842
772	PSPTO_0792			PSPTO_0844
773	PSPTO_0793			PSPTO_0847
774	PSPTO_0794			PSPTO_0848
775	PSPTO_0795			PSPTO_0849
776	PSPTO_0796			PSPTO_0850
777	PSPTO_0797			PSPTO_0851
778	PSPTO_0798			PSPTO_0852
779	PSPTO_0799			PSPTO_0853
780	PSPTO_0800			PSPTO_0854
781	PSPTO_0801			PSPTO_0855
782	PSPTO_0802			PSPTO_0856
783	PSPTO_0803			PSPTO_0857
784	PSPTO_0804			PSPTO_0858
785	PSPTO_0805			PSPTO_0859
786	PSPTO_0806			PSPTO_0860
787	PSPTO_0807			PSPTO_0861
788	PSPTO_0808			PSPTO_0862
789	PSPTO_0809			PSPTO_0863
790	PSPTO_0810			PSPTO_0864
791	PSPTO_0811			PSPTO_0865
792	PSPTO_0812			PSPTO_0866
793	PSPTO_0813			PSPTO_0867
794	PSPTO_0814			PSPTO_0868
795	PSPTO_0815			PSPTO_0869
796	PSPTO_0816			PSPTO_0871
797	PSPTO_0817			PSPTO_0873
798	PSPTO_0818			PSPTO_0875
799	PSPTO_0819			PSPTO_0878
800	PSPTO_0820			PSPTO_0879
801	PSPTO_0821			PSPTO_0880
802	PSPTO_0822			PSPTO_0881
803	PSPTO_0823			PSPTO_0882
804	PSPTO_0824			PSPTO_0883
805	PSPTO_0825			PSPTO_0886
806	PSPTO_0826			PSPTO_0887
807	PSPTO_0827			PSPTO_0888
808	PSPTO_0828			PSPTO_0889
809	PSPTO_0829			PSPTO_0890
810	PSPTO_0831			PSPTO_0891
811	PSPTO_0832			PSPTO_0892
812	PSPTO_0833			PSPTO_0894
813	PSPTO_0834			PSPTO_0895
814	PSPTO_0835			PSPTO_0896
815	PSPTO_0836			PSPTO_0897
816	PSPTO_0837			PSPTO_0898
817	PSPTO_0838			PSPTO_0899
818	PSPTO_0840			PSPTO_0900
819	PSPTO_0842			PSPTO_0902
820	PSPTO_0844			PSPTO_0903
821	PSPTO_0847			PSPTO_0907
822	PSPTO_0848			PSPTO_0908
823	PSPTO_0849			PSPTO_0909
824	PSPTO_0850			PSPTO_0910
825	PSPTO_0851			PSPTO_0911
826	PSPTO_0852			PSPTO_0912
827	PSPTO_0853			PSPTO_0913
828	PSPTO_0854			PSPTO_0914
829	PSPTO_0855			PSPTO_0915
830	PSPTO_0856			PSPTO_0916
831	PSPTO_0857			PSPTO_0917
832	PSPTO_0858			PSPTO_0918
833	PSPTO_0859			PSPTO_0919
834	PSPTO_0860			PSPTO_0920
835	PSPTO_0861			PSPTO_0921
836	PSPTO_0862			PSPTO_0922
837	PSPTO_0863			PSPTO_0923
838	PSPTO_0864			PSPTO_0924
839	PSPTO_0865			PSPTO_0925
840	PSPTO_0866			PSPTO_0926
841	PSPTO_0867			PSPTO_0927
842	PSPTO_0868			PSPTO_0928
843	PSPTO_0869			PSPTO_0929
844	PSPTO_0871			PSPTO_0930
845	PSPTO_0873			PSPTO_0931
846	PSPTO_0874			PSPTO_0932
847	PSPTO_0875			PSPTO_0933
848	PSPTO_0876			PSPTO_0934
849	PSPTO_0877			PSPTO_0935
850	PSPTO_0878			PSPTO_0936
851	PSPTO_0879			PSPTO_0937
852	PSPTO_0880			PSPTO_0938
853	PSPTO_0881			PSPTO_0939
854	PSPTO_0882			PSPTO_0940
855	PSPTO_0883			PSPTO_0941
856	PSPTO_0884			PSPTO_0942
857	PSPTO_0885			PSPTO_0943
858	PSPTO_0886			PSPTO_0944
859	PSPTO_0887			PSPTO_0945
860	PSPTO_0888			PSPTO_0946
861	PSPTO_0889			PSPTO_0947
862	PSPTO_0890			PSPTO_0948
863	PSPTO_0891			PSPTO_0949
864	PSPTO_0892			PSPTO_0951
865	PSPTO_0893			PSPTO_0952
866	PSPTO_0894			PSPTO_0953
867	PSPTO_0895			PSPTO_0954
868	PSPTO_0896			PSPTO_0955
869	PSPTO_0897			PSPTO_0956
870	PSPTO_0898			PSPTO_0957
871	PSPTO_0899			PSPTO_0958
872	PSPTO_0900			PSPTO_0959
873	PSPTO_0901			PSPTO_0960
874	PSPTO_0902			PSPTO_0961
875	PSPTO_0903			PSPTO_0962
876	PSPTO_0905			PSPTO_0963
877	PSPTO_0906			PSPTO_0965
878	PSPTO_0907			PSPTO_0966
879	PSPTO_0908			PSPTO_0967
880	PSPTO_0909			PSPTO_0968
881	PSPTO_0910			PSPTO_0969
882	PSPTO_0911			PSPTO_0970
883	PSPTO_0912			PSPTO_0971
884	PSPTO_0913			PSPTO_0972
885	PSPTO_0914			PSPTO_0973
886	PSPTO_0915			PSPTO_0974
887	PSPTO_0916			PSPTO_0975
888	PSPTO_0917			PSPTO_0976
889	PSPTO_0918			PSPTO_0977
890	PSPTO_0919			PSPTO_0978
891	PSPTO_0920			PSPTO_0979
892	PSPTO_0921			PSPTO_0980
893	PSPTO_0922			PSPTO_0981
894	PSPTO_0923			PSPTO_0982
895	PSPTO_0924			PSPTO_0983
896	PSPTO_0925			PSPTO_0985
897	PSPTO_0926			PSPTO_0986
898	PSPTO_0927			PSPTO_0987
899	PSPTO_0928			PSPTO_0988
900	PSPTO_0929			PSPTO_0989
901	PSPTO_0930			PSPTO_0990
902	PSPTO_0931			PSPTO_0991
903	PSPTO_0932			PSPTO_0992
904	PSPTO_0933			PSPTO_0993
905	PSPTO_0934			PSPTO_0994
906	PSPTO_0935			PSPTO_0995
907	PSPTO_0936			PSPTO_0997
908	PSPTO_0937			PSPTO_0998
909	PSPTO_0938			PSPTO_0999
910	PSPTO_0939			PSPTO_1000
911	PSPTO_0940			PSPTO_1001
912	PSPTO_0941			PSPTO_1003
913	PSPTO_0942			PSPTO_1004
914	PSPTO_0943			PSPTO_1005
915	PSPTO_0944			PSPTO_1006
916	PSPTO_0945			PSPTO_1007
917	PSPTO_0946			PSPTO_1008
918	PSPTO_0947			PSPTO_1009
919	PSPTO_0948			PSPTO_1010
920	PSPTO_0949			PSPTO_1011
921	PSPTO_0950			PSPTO_1012
922	PSPTO_0951			PSPTO_1013
923	PSPTO_0952			PSPTO_1014
924	PSPTO_0953			PSPTO_1015
925	PSPTO_0954			PSPTO_1016
926	PSPTO_0955			PSPTO_1017
927	PSPTO_0956			PSPTO_1020
928	PSPTO_0957			PSPTO_1023
929	PSPTO_0958			PSPTO_1024
930	PSPTO_0959			PSPTO_1025
931	PSPTO_0960			PSPTO_1026
932	PSPTO_0961			PSPTO_1027
933	PSPTO_0962			PSPTO_1029
934	PSPTO_0963			PSPTO_1032
935	PSPTO_0964			PSPTO_1033
936	PSPTO_0965			PSPTO_1034
937	PSPTO_0966			PSPTO_1035
938	PSPTO_0967			PSPTO_1036
939	PSPTO_0968			PSPTO_1037
940	PSPTO_0969			PSPTO_1038
941	PSPTO_0970			PSPTO_1039
942	PSPTO_0971			PSPTO_1040
943	PSPTO_0972			PSPTO_1041
944	PSPTO_0973			PSPTO_1042
945	PSPTO_0974			PSPTO_1043
946	PSPTO_0975			PSPTO_1044
947	PSPTO_0976			PSPTO_1045
948	PSPTO_0977			PSPTO_1046
949	PSPTO_0978			PSPTO_1047
950	PSPTO_0979			PSPTO_1048
951	PSPTO_0980			PSPTO_1049
952	PSPTO_0981			PSPTO_1051
953	PSPTO_0982			PSPTO_1052
954	PSPTO_0983			PSPTO_1053
955	PSPTO_0984			PSPTO_1055
956	PSPTO_0985			PSPTO_1056
957	PSPTO_0986			PSPTO_1057
958	PSPTO_0987			PSPTO_1058
959	PSPTO_0988			PSPTO_1060
960	PSPTO_0989			PSPTO_1061
961	PSPTO_0990			PSPTO_1062
962	PSPTO_0991			PSPTO_1065
963	PSPTO_0992			PSPTO_1066
964	PSPTO_0993			PSPTO_1067
965	PSPTO_0994			PSPTO_1068
966	PSPTO_0995			PSPTO_1069
967	PSPTO_0996			PSPTO_1070
968	PSPTO_0997			PSPTO_1071
969	PSPTO_0998			PSPTO_1072
970	PSPTO_0999			PSPTO_1073
971	PSPTO_1000			PSPTO_1074
972	PSPTO_1001			PSPTO_1075
973	PSPTO_1003			PSPTO_1076
974	PSPTO_1004			PSPTO_1077
975	PSPTO_1005			PSPTO_1078
976	PSPTO_1006			PSPTO_1079
977	PSPTO_1007			PSPTO_1080
978	PSPTO_1008			PSPTO_1081
979	PSPTO_1009			PSPTO_1082
980	PSPTO_1010			PSPTO_1083
981	PSPTO_1011			PSPTO_1084
982	PSPTO_1012			PSPTO_1085
983	PSPTO_1013			PSPTO_1086
984	PSPTO_1014			PSPTO_1087
985	PSPTO_1015			PSPTO_1088
986	PSPTO_1016			PSPTO_1089
987	PSPTO_1017			PSPTO_1090
988	PSPTO_1019			PSPTO_1091
989	PSPTO_1020			PSPTO_1092
990	PSPTO_1022			PSPTO_1093
991	PSPTO_1023			PSPTO_1094
992	PSPTO_1024			PSPTO_1095
993	PSPTO_1025			PSPTO_1096
994	PSPTO_1026			PSPTO_1097
995	PSPTO_1027			PSPTO_1098
996	PSPTO_1028			PSPTO_1099
997	PSPTO_1029			PSPTO_1100
998	PSPTO_1030			PSPTO_1101
999	PSPTO_1031			PSPTO_1102
1000	PSPTO_1032			PSPTO_1103
1001	PSPTO_1033			PSPTO_1104
1002	PSPTO_1034			PSPTO_1105
1003	PSPTO_1035			PSPTO_1106
1004	PSPTO_1036			PSPTO_1107
1005	PSPTO_1037			PSPTO_1108
1006	PSPTO_1038			PSPTO_1109
1007	PSPTO_1039			PSPTO_1110
1008	PSPTO_1040			PSPTO_1111
1009	PSPTO_1041			PSPTO_1112
1010	PSPTO_1042			PSPTO_1114
1011	PSPTO_1043			PSPTO_1115
1012	PSPTO_1044			PSPTO_1116
1013	PSPTO_1045			PSPTO_1117
1014	PSPTO_1046			PSPTO_1118
1015	PSPTO_1047			PSPTO_1119
1016	PSPTO_1048			PSPTO_1120
1017	PSPTO_1049			PSPTO_1121
1018	PSPTO_1050			PSPTO_1122
1019	PSPTO_1051			PSPTO_1123
1020	PSPTO_1052			PSPTO_1124
1021	PSPTO_1053			PSPTO_1125
1022	PSPTO_1054			PSPTO_1126
1023	PSPTO_1055			PSPTO_1127
1024	PSPTO_1056			PSPTO_1128
1025	PSPTO_1057			PSPTO_1129
1026	PSPTO_1058			PSPTO_1130
1027	PSPTO_1059			PSPTO_1131
1028	PSPTO_1060			PSPTO_1132
1029	PSPTO_1061			PSPTO_1133
1030	PSPTO_1062			PSPTO_1135
1031	PSPTO_1065			PSPTO_1136
1032	PSPTO_1066			PSPTO_1137
1033	PSPTO_1067			PSPTO_1138
1034	PSPTO_1068			PSPTO_1139
1035	PSPTO_1069			PSPTO_1140
1036	PSPTO_1070			PSPTO_1141
1037	PSPTO_1071			PSPTO_1142
1038	PSPTO_1072			PSPTO_1143
1039	PSPTO_1073			PSPTO_1144
1040	PSPTO_1074			PSPTO_1145
1041	PSPTO_1075			PSPTO_1146
1042	PSPTO_1076			PSPTO_1147
1043	PSPTO_1077			PSPTO_1148
1044	PSPTO_1078			PSPTO_1149
1045	PSPTO_1079			PSPTO_1150
1046	PSPTO_1080			PSPTO_1151
1047	PSPTO_1081			PSPTO_1152
1048	PSPTO_1082			PSPTO_1153
1049	PSPTO_1083			PSPTO_1154
1050	PSPTO_1084			PSPTO_1155
1051	PSPTO_1085			PSPTO_1156
1052	PSPTO_1086			PSPTO_1157
1053	PSPTO_1087			PSPTO_1158
1054	PSPTO_1088			PSPTO_1159
1055	PSPTO_1089			PSPTO_1160
1056	PSPTO_1090			PSPTO_1161
1057	PSPTO_1091			PSPTO_1165
1058	PSPTO_1092			PSPTO_1167
1059	PSPTO_1093			PSPTO_1169
1060	PSPTO_1094			PSPTO_1170
1061	PSPTO_1095			PSPTO_1171
1062	PSPTO_1096			PSPTO_1172
1063	PSPTO_1097			PSPTO_1173
1064	PSPTO_1098			PSPTO_1174
1065	PSPTO_1099			PSPTO_1175
1066	PSPTO_1100			PSPTO_1176
1067	PSPTO_1101			PSPTO_1177
1068	PSPTO_1102			PSPTO_1178
1069	PSPTO_1103			PSPTO_1179
1070	PSPTO_1104			PSPTO_1180
1071	PSPTO_1105			PSPTO_1181
1072	PSPTO_1106			PSPTO_1182
1073	PSPTO_1107			PSPTO_1183
1074	PSPTO_1108			PSPTO_1184
1075	PSPTO_1109			PSPTO_1185
1076	PSPTO_1110			PSPTO_1187
1077	PSPTO_1111			PSPTO_1188
1078	PSPTO_1112			PSPTO_1189
1079	PSPTO_1114			PSPTO_1190
1080	PSPTO_1115			PSPTO_1191
1081	PSPTO_1116			PSPTO_1192
1082	PSPTO_1117			PSPTO_1193
1083	PSPTO_1118			PSPTO_1194
1084	PSPTO_1119			PSPTO_1195
1085	PSPTO_1120			PSPTO_1196
1086	PSPTO_1121			PSPTO_1197
1087	PSPTO_1122			PSPTO_1198
1088	PSPTO_1123			PSPTO_1199
1089	PSPTO_1124			PSPTO_1200
1090	PSPTO_1125			PSPTO_1201
1091	PSPTO_1126			PSPTO_1202
1092	PSPTO_1127			PSPTO_1203
1093	PSPTO_1128			PSPTO_1204
1094	PSPTO_1129			PSPTO_1205
1095	PSPTO_1130			PSPTO_1206
1096	PSPTO_1131			PSPTO_1207
1097	PSPTO_1132			PSPTO_1208
1098	PSPTO_1133			PSPTO_1209
1099	PSPTO_1134			PSPTO_1210
1100	PSPTO_1135			PSPTO_1212
1101	PSPTO_1136			PSPTO_1213
1102	PSPTO_1137			PSPTO_1214
1103	PSPTO_1138			PSPTO_1215
1104	PSPTO_1139			PSPTO_1216
1105	PSPTO_1140			PSPTO_1217
1106	PSPTO_1141			PSPTO_1218
1107	PSPTO_1142			PSPTO_1219
1108	PSPTO_1143			PSPTO_1220
1109	PSPTO_1144			PSPTO_1221
1110	PSPTO_1145			PSPTO_1222
1111	PSPTO_1146			PSPTO_1223
1112	PSPTO_1147			PSPTO_1224
1113	PSPTO_1148			PSPTO_1226
1114	PSPTO_1149			PSPTO_1227
1115	PSPTO_1150			PSPTO_1229
1116	PSPTO_1151			PSPTO_1230
1117	PSPTO_1152			PSPTO_1231
1118	PSPTO_1153			PSPTO_1232
1119	PSPTO_1154			PSPTO_1233
1120	PSPTO_1155			PSPTO_1234
1121	PSPTO_1156			PSPTO_1235
1122	PSPTO_1157			PSPTO_1236
1123	PSPTO_1158			PSPTO_1237
1124	PSPTO_1159			PSPTO_1238
1125	PSPTO_1160			PSPTO_1239
1126	PSPTO_1161			PSPTO_1240
1127	PSPTO_1164			PSPTO_1241
1128	PSPTO_1165			PSPTO_1242
1129	PSPTO_1166			PSPTO_1243
1130	PSPTO_1167			PSPTO_1244
1131	PSPTO_1168			PSPTO_1245
1132	PSPTO_1169			PSPTO_1246
1133	PSPTO_1170			PSPTO_1247
1134	PSPTO_1171			PSPTO_1248
1135	PSPTO_1172			PSPTO_1249
1136	PSPTO_1173			PSPTO_1251
1137	PSPTO_1174			PSPTO_1252
1138	PSPTO_1175			PSPTO_1254
1139	PSPTO_1176			PSPTO_1255
1140	PSPTO_1177			PSPTO_1256
1141	PSPTO_1178			PSPTO_1257
1142	PSPTO_1179			PSPTO_1258
1143	PSPTO_1180			PSPTO_1259
1144	PSPTO_1181			PSPTO_1260
1145	PSPTO_1182			PSPTO_1261
1146	PSPTO_1183			PSPTO_1262
1147	PSPTO_1184			PSPTO_1263
1148	PSPTO_1185			PSPTO_1264
1149	PSPTO_1186			PSPTO_1265
1150	PSPTO_1187			PSPTO_1266
1151	PSPTO_1188			PSPTO_1267
1152	PSPTO_1189			PSPTO_1268
1153	PSPTO_1190			PSPTO_1269
1154	PSPTO_1191			PSPTO_1270
1155	PSPTO_1192			PSPTO_1271
1156	PSPTO_1193			PSPTO_1272
1157	PSPTO_1194			PSPTO_1273
1158	PSPTO_1195			PSPTO_1274
1159	PSPTO_1196			PSPTO_1275
1160	PSPTO_1197			PSPTO_1276
1161	PSPTO_1198			PSPTO_1278
1162	PSPTO_1199			PSPTO_1280
1163	PSPTO_1200			PSPTO_1281
1164	PSPTO_1201			PSPTO_1282
1165	PSPTO_1202			PSPTO_1283
1166	PSPTO_1203			PSPTO_1284
1167	PSPTO_1204			PSPTO_1285
1168	PSPTO_1205			PSPTO_1286
1169	PSPTO_1206			PSPTO_1287
1170	PSPTO_1207			PSPTO_1288
1171	PSPTO_1208			PSPTO_1289
1172	PSPTO_1209			PSPTO_1290
1173	PSPTO_1210			PSPTO_1291
1174	PSPTO_1211			PSPTO_1292
1175	PSPTO_1212			PSPTO_1293
1176	PSPTO_1213			PSPTO_1294
1177	PSPTO_1214			PSPTO_1295
1178	PSPTO_1215			PSPTO_1296
1179	PSPTO_1216			PSPTO_1297
1180	PSPTO_1217			PSPTO_1298
1181	PSPTO_1218			PSPTO_1299
1182	PSPTO_1219			PSPTO_1300
1183	PSPTO_1220			PSPTO_1301
1184	PSPTO_1221			PSPTO_1302
1185	PSPTO_1222			PSPTO_1303
1186	PSPTO_1223			PSPTO_1304
1187	PSPTO_1224			PSPTO_1305
1188	PSPTO_1226			PSPTO_1306
1189	PSPTO_1227			PSPTO_1307
1190	PSPTO_1229			PSPTO_1308
1191	PSPTO_1230			PSPTO_1309
1192	PSPTO_1231			PSPTO_1310
1193	PSPTO_1232			PSPTO_1311
1194	PSPTO_1233			PSPTO_1312
1195	PSPTO_1234			PSPTO_1318
1196	PSPTO_1235			PSPTO_1319
1197	PSPTO_1236			PSPTO_1320
1198	PSPTO_1237			PSPTO_1321
1199	PSPTO_1238			PSPTO_1322
1200	PSPTO_1239			PSPTO_1323
1201	PSPTO_1240			PSPTO_1324
1202	PSPTO_1241			PSPTO_1326
1203	PSPTO_1242			PSPTO_1327
1204	PSPTO_1243			PSPTO_1328
1205	PSPTO_1244			PSPTO_1329
1206	PSPTO_1245			PSPTO_1330
1207	PSPTO_1246			PSPTO_1331
1208	PSPTO_1247			PSPTO_1332
1209	PSPTO_1248			PSPTO_1333
1210	PSPTO_1249			PSPTO_1334
1211	PSPTO_1250			PSPTO_1336
1212	PSPTO_1251			PSPTO_1337
1213	PSPTO_1252			PSPTO_1338
1214	PSPTO_1253			PSPTO_1339
1215	PSPTO_1254			PSPTO_1340
1216	PSPTO_1255			PSPTO_1341
1217	PSPTO_1256			PSPTO_1342
1218	PSPTO_1257			PSPTO_1343
1219	PSPTO_1258			PSPTO_1344
1220	PSPTO_1259			PSPTO_1345
1221	PSPTO_1260			PSPTO_1346
1222	PSPTO_1261			PSPTO_1347
1223	PSPTO_1262			PSPTO_1348
1224	PSPTO_1263			PSPTO_1349
1225	PSPTO_1264			PSPTO_1350
1226	PSPTO_1265			PSPTO_1351
1227	PSPTO_1266			PSPTO_1352
1228	PSPTO_1267			PSPTO_1353
1229	PSPTO_1268			PSPTO_1354
1230	PSPTO_1269			PSPTO_1355
1231	PSPTO_1270			PSPTO_1356
1232	PSPTO_1271			PSPTO_1357
1233	PSPTO_1272			PSPTO_1358
1234	PSPTO_1273			PSPTO_1359
1235	PSPTO_1274			PSPTO_1360
1236	PSPTO_1275			PSPTO_1361
1237	PSPTO_1276			PSPTO_1362
1238	PSPTO_1277			PSPTO_1363
1239	PSPTO_1278			PSPTO_1364
1240	PSPTO_1280			PSPTO_1365
1241	PSPTO_1281			PSPTO_1366
1242	PSPTO_1282			PSPTO_1367
1243	PSPTO_1283			PSPTO_1368
1244	PSPTO_1284			PSPTO_1369
1245	PSPTO_1285			PSPTO_1371
1246	PSPTO_1286			PSPTO_1373
1247	PSPTO_1287			PSPTO_1374
1248	PSPTO_1288			PSPTO_1376
1249	PSPTO_1289			PSPTO_1378
1250	PSPTO_1290			PSPTO_1379
1251	PSPTO_1291			PSPTO_1380
1252	PSPTO_1292			PSPTO_1381
1253	PSPTO_1293			PSPTO_1382
1254	PSPTO_1294			PSPTO_1383
1255	PSPTO_1295			PSPTO_1384
1256	PSPTO_1296			PSPTO_1385
1257	PSPTO_1297			PSPTO_1386
1258	PSPTO_1298			PSPTO_1387
1259	PSPTO_1299			PSPTO_1388
1260	PSPTO_1300			PSPTO_1389
1261	PSPTO_1301			PSPTO_1390
1262	PSPTO_1302			PSPTO_1391
1263	PSPTO_1303			PSPTO_1392
1264	PSPTO_1304			PSPTO_1393
1265	PSPTO_1305			PSPTO_1394
1266	PSPTO_1306			PSPTO_1395
1267	PSPTO_1307			PSPTO_1396
1268	PSPTO_1308			PSPTO_1397
1269	PSPTO_1309			PSPTO_1398
1270	PSPTO_1310			PSPTO_1399
1271	PSPTO_1311			PSPTO_1400
1272	PSPTO_1312			PSPTO_1401
1273	PSPTO_1313			PSPTO_1402
1274	PSPTO_1315			PSPTO_1403
1275	PSPTO_1317			PSPTO_1404
1276	PSPTO_1318			PSPTO_1405
1277	PSPTO_1319			PSPTO_1407
1278	PSPTO_1320			PSPTO_1408
1279	PSPTO_1321			PSPTO_1409
1280	PSPTO_1322			PSPTO_1410
1281	PSPTO_1323			PSPTO_1411
1282	PSPTO_1324			PSPTO_1412
1283	PSPTO_1325			PSPTO_1413
1284	PSPTO_1326			PSPTO_1414
1285	PSPTO_1327			PSPTO_1415
1286	PSPTO_1328			PSPTO_1416
1287	PSPTO_1329			PSPTO_1417
1288	PSPTO_1330			PSPTO_1418
1289	PSPTO_1331			PSPTO_1419
1290	PSPTO_1332			PSPTO_1420
1291	PSPTO_1333			PSPTO_1422
1292	PSPTO_1334			PSPTO_1423
1293	PSPTO_1335			PSPTO_1424
1294	PSPTO_1336			PSPTO_1425
1295	PSPTO_1337			PSPTO_1427
1296	PSPTO_1338			PSPTO_1428
1297	PSPTO_1339			PSPTO_1429
1298	PSPTO_1340			PSPTO_1430
1299	PSPTO_1341			PSPTO_1431
1300	PSPTO_1342			PSPTO_1433
1301	PSPTO_1343			PSPTO_1434
1302	PSPTO_1344			PSPTO_1435
1303	PSPTO_1345			PSPTO_1436
1304	PSPTO_1346			PSPTO_1437
1305	PSPTO_1347			PSPTO_1438
1306	PSPTO_1348			PSPTO_1440
1307	PSPTO_1349			PSPTO_1441
1308	PSPTO_1350			PSPTO_1443
1309	PSPTO_1351			PSPTO_1444
1310	PSPTO_1352			PSPTO_1445
1311	PSPTO_1353			PSPTO_1446
1312	PSPTO_1354			PSPTO_1447
1313	PSPTO_1355			PSPTO_1448
1314	PSPTO_1356			PSPTO_1449
1315	PSPTO_1357			PSPTO_1450
1316	PSPTO_1358			PSPTO_1451
1317	PSPTO_1359			PSPTO_1452
1318	PSPTO_1360			PSPTO_1454
1319	PSPTO_1361			PSPTO_1455
1320	PSPTO_1362			PSPTO_1456
1321	PSPTO_1363			PSPTO_1457
1322	PSPTO_1364			PSPTO_1458
1323	PSPTO_1365			PSPTO_1459
1324	PSPTO_1366			PSPTO_1460
1325	PSPTO_1367			PSPTO_1461
1326	PSPTO_1368			PSPTO_1462
1327	PSPTO_1369			PSPTO_1463
1328	PSPTO_1370			PSPTO_1465
1329	PSPTO_1371			PSPTO_1466
1330	PSPTO_1372			PSPTO_1467
1331	PSPTO_1373			PSPTO_1468
1332	PSPTO_1374			PSPTO_1469
1333	PSPTO_1375			PSPTO_1470
1334	PSPTO_1376			PSPTO_1471
1335	PSPTO_1377			PSPTO_1472
1336	PSPTO_1378			PSPTO_1473
1337	PSPTO_1379			PSPTO_1474
1338	PSPTO_1380			PSPTO_1475
1339	PSPTO_1381			PSPTO_1476
1340	PSPTO_1382			PSPTO_1477
1341	PSPTO_1383			PSPTO_1478
1342	PSPTO_1384			PSPTO_1479
1343	PSPTO_1385			PSPTO_1481
1344	PSPTO_1386			PSPTO_1482
1345	PSPTO_1387			PSPTO_1484
1346	PSPTO_1388			PSPTO_1485
1347	PSPTO_1389			PSPTO_1486
1348	PSPTO_1390			PSPTO_1487
1349	PSPTO_1391			PSPTO_1488
1350	PSPTO_1392			PSPTO_1489
1351	PSPTO_1393			PSPTO_1490
1352	PSPTO_1394			PSPTO_1491
1353	PSPTO_1395			PSPTO_1492
1354	PSPTO_1396			PSPTO_1493
1355	PSPTO_1397			PSPTO_1494
1356	PSPTO_1398			PSPTO_1495
1357	PSPTO_1399			PSPTO_1496
1358	PSPTO_1400			PSPTO_1497
1359	PSPTO_1401			PSPTO_1498
1360	PSPTO_1402			PSPTO_1499
1361	PSPTO_1403			PSPTO_1500
1362	PSPTO_1404			PSPTO_1501
1363	PSPTO_1405			PSPTO_1502
1364	PSPTO_1406			PSPTO_1503
1365	PSPTO_1407			PSPTO_1504
1366	PSPTO_1408			PSPTO_1505
1367	PSPTO_1409			PSPTO_1506
1368	PSPTO_1410			PSPTO_1507
1369	PSPTO_1411			PSPTO_1508
1370	PSPTO_1412			PSPTO_1510
1371	PSPTO_1413			PSPTO_1511
1372	PSPTO_1414			PSPTO_1512
1373	PSPTO_1415			PSPTO_1513
1374	PSPTO_1416			PSPTO_1514
1375	PSPTO_1417			PSPTO_1515
1376	PSPTO_1418			PSPTO_1516
1377	PSPTO_1419			PSPTO_1517
1378	PSPTO_1420			PSPTO_1518
1379	PSPTO_1421			PSPTO_1519
1380	PSPTO_1422			PSPTO_1520
1381	PSPTO_1423			PSPTO_1521
1382	PSPTO_1424			PSPTO_1522
1383	PSPTO_1425			PSPTO_1524
1384	PSPTO_1426			PSPTO_1525
1385	PSPTO_1427			PSPTO_1526
1386	PSPTO_1428			PSPTO_1528
1387	PSPTO_1429			PSPTO_1529
1388	PSPTO_1430			PSPTO_1530
1389	PSPTO_1431			PSPTO_1531
1390	PSPTO_1432			PSPTO_1532
1391	PSPTO_1433			PSPTO_1533
1392	PSPTO_1434			PSPTO_1534
1393	PSPTO_1435			PSPTO_1535
1394	PSPTO_1436			PSPTO_1536
1395	PSPTO_1437			PSPTO_1537
1396	PSPTO_1438			PSPTO_1538
1397	PSPTO_1439			PSPTO_1539
1398	PSPTO_1440			PSPTO_1540
1399	PSPTO_1441			PSPTO_1541
1400	PSPTO_1443			PSPTO_1542
1401	PSPTO_1444			PSPTO_1543
1402	PSPTO_1445			PSPTO_1544
1403	PSPTO_1446			PSPTO_1545
1404	PSPTO_1447			PSPTO_1546
1405	PSPTO_1448			PSPTO_1547
1406	PSPTO_1449			PSPTO_1548
1407	PSPTO_1450			PSPTO_1549
1408	PSPTO_1451			PSPTO_1550
1409	PSPTO_1452			PSPTO_1551
1410	PSPTO_1453			PSPTO_1553
1411	PSPTO_1454			PSPTO_1554
1412	PSPTO_1455			PSPTO_1555
1413	PSPTO_1456			PSPTO_1556
1414	PSPTO_1457			PSPTO_1557
1415	PSPTO_1458			PSPTO_1558
1416	PSPTO_1459			PSPTO_1559
1417	PSPTO_1460			PSPTO_1560
1418	PSPTO_1461			PSPTO_1561
1419	PSPTO_1462			PSPTO_1562
1420	PSPTO_1463			PSPTO_1563
1421	PSPTO_1464			PSPTO_1564
1422	PSPTO_1465			PSPTO_1565
1423	PSPTO_1466			PSPTO_1566
1424	PSPTO_1467			PSPTO_1567
1425	PSPTO_1468			PSPTO_1570
1426	PSPTO_1469			PSPTO_1571
1427	PSPTO_1470			PSPTO_1572
1428	PSPTO_1471			PSPTO_1573
1429	PSPTO_1472			PSPTO_1574
1430	PSPTO_1473			PSPTO_1575
1431	PSPTO_1474			PSPTO_1576
1432	PSPTO_1475			PSPTO_1577
1433	PSPTO_1476			PSPTO_1578
1434	PSPTO_1477			PSPTO_1579
1435	PSPTO_1478			PSPTO_1580
1436	PSPTO_1479			PSPTO_1581
1437	PSPTO_1480			PSPTO_1582
1438	PSPTO_1481			PSPTO_1583
1439	PSPTO_1482			PSPTO_1585
1440	PSPTO_1483			PSPTO_1586
1441	PSPTO_1484			PSPTO_1587
1442	PSPTO_1485			PSPTO_1588
1443	PSPTO_1486			PSPTO_1589
1444	PSPTO_1487			PSPTO_1590
1445	PSPTO_1488			PSPTO_1591
1446	PSPTO_1489			PSPTO_1592
1447	PSPTO_1490			PSPTO_1593
1448	PSPTO_1491			PSPTO_1594
1449	PSPTO_1492			PSPTO_1595
1450	PSPTO_1493			PSPTO_1596
1451	PSPTO_1494			PSPTO_1597
1452	PSPTO_1495			PSPTO_1598
1453	PSPTO_1496			PSPTO_1600
1454	PSPTO_1497			PSPTO_1601
1455	PSPTO_1498			PSPTO_1602
1456	PSPTO_1499			PSPTO_1603
1457	PSPTO_1500			PSPTO_1604
1458	PSPTO_1501			PSPTO_1605
1459	PSPTO_1502			PSPTO_1606
1460	PSPTO_1503			PSPTO_1607
1461	PSPTO_1504			PSPTO_1608
1462	PSPTO_1505			PSPTO_1609
1463	PSPTO_1506			PSPTO_1610
1464	PSPTO_1507			PSPTO_1611
1465	PSPTO_1508			PSPTO_1612
1466	PSPTO_1509			PSPTO_1614
1467	PSPTO_1510			PSPTO_1615
1468	PSPTO_1511			PSPTO_1616
1469	PSPTO_1512			PSPTO_1617
1470	PSPTO_1513			PSPTO_1618
1471	PSPTO_1514			PSPTO_1619
1472	PSPTO_1515			PSPTO_1620
1473	PSPTO_1516			PSPTO_1621
1474	PSPTO_1517			PSPTO_1623
1475	PSPTO_1518			PSPTO_1624
1476	PSPTO_1519			PSPTO_1625
1477	PSPTO_1520			PSPTO_1626
1478	PSPTO_1521			PSPTO_1627
1479	PSPTO_1522			PSPTO_1628
1480	PSPTO_1523			PSPTO_1629
1481	PSPTO_1524			PSPTO_1630
1482	PSPTO_1525			PSPTO_1631
1483	PSPTO_1526			PSPTO_1632
1484	PSPTO_1527			PSPTO_1633
1485	PSPTO_1528			PSPTO_1634
1486	PSPTO_1529			PSPTO_1635
1487	PSPTO_1530			PSPTO_1636
1488	PSPTO_1531			PSPTO_1637
1489	PSPTO_1532			PSPTO_1638
1490	PSPTO_1533			PSPTO_1639
1491	PSPTO_1534			PSPTO_1640
1492	PSPTO_1535			PSPTO_1641
1493	PSPTO_1536			PSPTO_1642
1494	PSPTO_1537			PSPTO_1643
1495	PSPTO_1538			PSPTO_1644
1496	PSPTO_1539			PSPTO_1645
1497	PSPTO_1540			PSPTO_1646
1498	PSPTO_1541			PSPTO_1647
1499	PSPTO_1542			PSPTO_1648
1500	PSPTO_1543			PSPTO_1649
1501	PSPTO_1544			PSPTO_1650
1502	PSPTO_1545			PSPTO_1651
1503	PSPTO_1546			PSPTO_1652
1504	PSPTO_1547			PSPTO_1653
1505	PSPTO_1548			PSPTO_1654
1506	PSPTO_1549			PSPTO_1655
1507	PSPTO_1550			PSPTO_1656
1508	PSPTO_1551			PSPTO_1657
1509	PSPTO_1552			PSPTO_1658
1510	PSPTO_1553			PSPTO_1659
1511	PSPTO_1554			PSPTO_1660
1512	PSPTO_1555			PSPTO_1661
1513	PSPTO_1556			PSPTO_1662
1514	PSPTO_1557			PSPTO_1663
1515	PSPTO_1558			PSPTO_1664
1516	PSPTO_1559			PSPTO_1665
1517	PSPTO_1560			PSPTO_1666
1518	PSPTO_1561			PSPTO_1667
1519	PSPTO_1562			PSPTO_1668
1520	PSPTO_1563			PSPTO_1669
1521	PSPTO_1564			PSPTO_1671
1522	PSPTO_1565			PSPTO_1672
1523	PSPTO_1566			PSPTO_1673
1524	PSPTO_1567			PSPTO_1674
1525	PSPTO_1568			PSPTO_1675
1526	PSPTO_1570			PSPTO_1676
1527	PSPTO_1571			PSPTO_1677
1528	PSPTO_1572			PSPTO_1678
1529	PSPTO_1573			PSPTO_1679
1530	PSPTO_1574			PSPTO_1680
1531	PSPTO_1575			PSPTO_1681
1532	PSPTO_1576			PSPTO_1682
1533	PSPTO_1577			PSPTO_1683
1534	PSPTO_1578			PSPTO_1684
1535	PSPTO_1579			PSPTO_1685
1536	PSPTO_1580			PSPTO_1686
1537	PSPTO_1581			PSPTO_1687
1538	PSPTO_1582			PSPTO_1688
1539	PSPTO_1583			PSPTO_1689
1540	PSPTO_1584			PSPTO_1690
1541	PSPTO_1585			PSPTO_1691
1542	PSPTO_1586			PSPTO_1692
1543	PSPTO_1587			PSPTO_1693
1544	PSPTO_1588			PSPTO_1694
1545	PSPTO_1589			PSPTO_1695
1546	PSPTO_1590			PSPTO_1696
1547	PSPTO_1591			PSPTO_1697
1548	PSPTO_1592			PSPTO_1698
1549	PSPTO_1593			PSPTO_1699
1550	PSPTO_1594			PSPTO_1700
1551	PSPTO_1595			PSPTO_1701
1552	PSPTO_1596			PSPTO_1702
1553	PSPTO_1597			PSPTO_1703
1554	PSPTO_1598			PSPTO_1704
1555	PSPTO_1599			PSPTO_1705
1556	PSPTO_1600			PSPTO_1706
1557	PSPTO_1601			PSPTO_1707
1558	PSPTO_1602			PSPTO_1708
1559	PSPTO_1603			PSPTO_1709
1560	PSPTO_1604			PSPTO_1710
1561	PSPTO_1605			PSPTO_1711
1562	PSPTO_1606			PSPTO_1712
1563	PSPTO_1607			PSPTO_1714
1564	PSPTO_1608			PSPTO_1715
1565	PSPTO_1609			PSPTO_1716
1566	PSPTO_1610			PSPTO_1717
1567	PSPTO_1611			PSPTO_1718
1568	PSPTO_1612			PSPTO_1719
1569	PSPTO_1613			PSPTO_1720
1570	PSPTO_1614			PSPTO_1721
1571	PSPTO_1615			PSPTO_1722
1572	PSPTO_1616			PSPTO_1723
1573	PSPTO_1617			PSPTO_1724
1574	PSPTO_1618			PSPTO_1725
1575	PSPTO_1619			PSPTO_1726
1576	PSPTO_1620			PSPTO_1727
1577	PSPTO_1621			PSPTO_1728
1578	PSPTO_1622			PSPTO_1729
1579	PSPTO_1623			PSPTO_1730
1580	PSPTO_1624			PSPTO_1731
1581	PSPTO_1625			PSPTO_1732
1582	PSPTO_1626			PSPTO_1733
1583	PSPTO_1627			PSPTO_1734
1584	PSPTO_1628			PSPTO_1735
1585	PSPTO_1629			PSPTO_1736
1586	PSPTO_1630			PSPTO_1737
1587	PSPTO_1631			PSPTO_1738
1588	PSPTO_1632			PSPTO_1739
1589	PSPTO_1633			PSPTO_1740
1590	PSPTO_1634			PSPTO_1741
1591	PSPTO_1635			PSPTO_1742
1592	PSPTO_1636			PSPTO_1744
1593	PSPTO_1637			PSPTO_1745
1594	PSPTO_1638			PSPTO_1746
1595	PSPTO_1639			PSPTO_1747
1596	PSPTO_1640			PSPTO_1748
1597	PSPTO_1641			PSPTO_1749
1598	PSPTO_1642			PSPTO_1750
1599	PSPTO_1643			PSPTO_1751
1600	PSPTO_1644			PSPTO_1752
1601	PSPTO_1645			PSPTO_1753
1602	PSPTO_1646			PSPTO_1754
1603	PSPTO_1647			PSPTO_1755
1604	PSPTO_1648			PSPTO_1756
1605	PSPTO_1649			PSPTO_1757
1606	PSPTO_1650			PSPTO_1758
1607	PSPTO_1651			PSPTO_1759
1608	PSPTO_1652			PSPTO_1760
1609	PSPTO_1653			PSPTO_1761
1610	PSPTO_1654			PSPTO_1762
1611	PSPTO_1655			PSPTO_1763
1612	PSPTO_1656			PSPTO_1764
1613	PSPTO_1657			PSPTO_1765
1614	PSPTO_1658			PSPTO_1766
1615	PSPTO_1659			PSPTO_1767
1616	PSPTO_1660			PSPTO_1768
1617	PSPTO_1661			PSPTO_1769
1618	PSPTO_1662			PSPTO_1770
1619	PSPTO_1663			PSPTO_1771
1620	PSPTO_1664			PSPTO_1772
1621	PSPTO_1665			PSPTO_1773
1622	PSPTO_1666			PSPTO_1774
1623	PSPTO_1667			PSPTO_1775
1624	PSPTO_1668			PSPTO_1776
1625	PSPTO_1669			PSPTO_1777
1626	PSPTO_1670			PSPTO_1778
1627	PSPTO_1671			PSPTO_1779
1628	PSPTO_1672			PSPTO_1781
1629	PSPTO_1673			PSPTO_1782
1630	PSPTO_1674			PSPTO_1783
1631	PSPTO_1675			PSPTO_1784
1632	PSPTO_1676			PSPTO_1785
1633	PSPTO_1677			PSPTO_1786
1634	PSPTO_1678			PSPTO_1787
1635	PSPTO_1679			PSPTO_1788
1636	PSPTO_1680			PSPTO_1789
1637	PSPTO_1681			PSPTO_1790
1638	PSPTO_1682			PSPTO_1791
1639	PSPTO_1683			PSPTO_1792
1640	PSPTO_1684			PSPTO_1793
1641	PSPTO_1685			PSPTO_1794
1642	PSPTO_1686			PSPTO_1795
1643	PSPTO_1687			PSPTO_1796
1644	PSPTO_1688			PSPTO_1797
1645	PSPTO_1689			PSPTO_1798
1646	PSPTO_1690			PSPTO_1799
1647	PSPTO_1691			PSPTO_1800
1648	PSPTO_1692			PSPTO_1802
1649	PSPTO_1693			PSPTO_1803
1650	PSPTO_1694			PSPTO_1804
1651	PSPTO_1695			PSPTO_1805
1652	PSPTO_1696			PSPTO_1806
1653	PSPTO_1697			PSPTO_1807
1654	PSPTO_1698			PSPTO_1808
1655	PSPTO_1699			PSPTO_1809
1656	PSPTO_1700			PSPTO_1810
1657	PSPTO_1701			PSPTO_1811
1658	PSPTO_1702			PSPTO_1812
1659	PSPTO_1703			PSPTO_1813
1660	PSPTO_1704			PSPTO_1814
1661	PSPTO_1705			PSPTO_1815
1662	PSPTO_1706			PSPTO_1816
1663	PSPTO_1707			PSPTO_1817
1664	PSPTO_1708			PSPTO_1818
1665	PSPTO_1709			PSPTO_1819
1666	PSPTO_1710			PSPTO_1820
1667	PSPTO_1711			PSPTO_1821
1668	PSPTO_1712			PSPTO_1822
1669	PSPTO_1713			PSPTO_1823
1670	PSPTO_1714			PSPTO_1824
1671	PSPTO_1715			PSPTO_1825
1672	PSPTO_1716			PSPTO_1826
1673	PSPTO_1717			PSPTO_1827
1674	PSPTO_1718			PSPTO_1828
1675	PSPTO_1719			PSPTO_1829
1676	PSPTO_1720			PSPTO_1830
1677	PSPTO_1721			PSPTO_1831
1678	PSPTO_1722			PSPTO_1832
1679	PSPTO_1723			PSPTO_1833
1680	PSPTO_1724			PSPTO_1834
1681	PSPTO_1725			PSPTO_1835
1682	PSPTO_1726			PSPTO_1836
1683	PSPTO_1727			PSPTO_1838
1684	PSPTO_1728			PSPTO_1839
1685	PSPTO_1729			PSPTO_1840
1686	PSPTO_1730			PSPTO_1841
1687	PSPTO_1731			PSPTO_1842
1688	PSPTO_1732			PSPTO_1843
1689	PSPTO_1733			PSPTO_1845
1690	PSPTO_1734			PSPTO_1846
1691	PSPTO_1735			PSPTO_1847
1692	PSPTO_1736			PSPTO_1848
1693	PSPTO_1737			PSPTO_1849
1694	PSPTO_1738			PSPTO_1850
1695	PSPTO_1739			PSPTO_1851
1696	PSPTO_1740			PSPTO_1852
1697	PSPTO_1741			PSPTO_1853
1698	PSPTO_1742			PSPTO_1854
1699	PSPTO_1743			PSPTO_1856
1700	PSPTO_1744			PSPTO_1857
1701	PSPTO_1745			PSPTO_1858
1702	PSPTO_1746			PSPTO_1859
1703	PSPTO_1747			PSPTO_1860
1704	PSPTO_1748			PSPTO_1861
1705	PSPTO_1749			PSPTO_1862
1706	PSPTO_1750			PSPTO_1863
1707	PSPTO_1751			PSPTO_1864
1708	PSPTO_1752			PSPTO_1865
1709	PSPTO_1753			PSPTO_1866
1710	PSPTO_1754			PSPTO_1868
1711	PSPTO_1755			PSPTO_1869
1712	PSPTO_1756			PSPTO_1870
1713	PSPTO_1757			PSPTO_1871
1714	PSPTO_1758			PSPTO_1872
1715	PSPTO_1759			PSPTO_1873
1716	PSPTO_1760			PSPTO_1874
1717	PSPTO_1761			PSPTO_1875
1718	PSPTO_1762			PSPTO_1876
1719	PSPTO_1763			PSPTO_1877
1720	PSPTO_1764			PSPTO_1878
1721	PSPTO_1765			PSPTO_1880
1722	PSPTO_1766			PSPTO_1881
1723	PSPTO_1767			PSPTO_1882
1724	PSPTO_1768			PSPTO_1884
1725	PSPTO_1769			PSPTO_1885
1726	PSPTO_1770			PSPTO_1886
1727	PSPTO_1771			PSPTO_1887
1728	PSPTO_1772			PSPTO_1888
1729	PSPTO_1773			PSPTO_1889
1730	PSPTO_1774			PSPTO_1890
1731	PSPTO_1775			PSPTO_1891
1732	PSPTO_1776			PSPTO_1892
1733	PSPTO_1777			PSPTO_1893
1734	PSPTO_1778			PSPTO_1895
1735	PSPTO_1779			PSPTO_1897
1736	PSPTO_1780			PSPTO_1898
1737	PSPTO_1781			PSPTO_1899
1738	PSPTO_1782			PSPTO_1900
1739	PSPTO_1783			PSPTO_1901
1740	PSPTO_1784			PSPTO_1902
1741	PSPTO_1785			PSPTO_1903
1742	PSPTO_1786			PSPTO_1904
1743	PSPTO_1787			PSPTO_1905
1744	PSPTO_1788			PSPTO_1906
1745	PSPTO_1789			PSPTO_1907
1746	PSPTO_1790			PSPTO_1908
1747	PSPTO_1791			PSPTO_1909
1748	PSPTO_1792			PSPTO_1910
1749	PSPTO_1793			PSPTO_1911
1750	PSPTO_1794			PSPTO_1913
1751	PSPTO_1795			PSPTO_1914
1752	PSPTO_1796			PSPTO_1915
1753	PSPTO_1797			PSPTO_1916
1754	PSPTO_1798			PSPTO_1917
1755	PSPTO_1799			PSPTO_1918
1756	PSPTO_1800			PSPTO_1919
1757	PSPTO_1801			PSPTO_1921
1758	PSPTO_1802			PSPTO_1922
1759	PSPTO_1803			PSPTO_1923
1760	PSPTO_1804			PSPTO_1924
1761	PSPTO_1805			PSPTO_1925
1762	PSPTO_1806			PSPTO_1926
1763	PSPTO_1807			PSPTO_1927
1764	PSPTO_1808			PSPTO_1928
1765	PSPTO_1809			PSPTO_1930
1766	PSPTO_1810			PSPTO_1931
1767	PSPTO_1811			PSPTO_1932
1768	PSPTO_1812			PSPTO_1933
1769	PSPTO_1813			PSPTO_1934
1770	PSPTO_1814			PSPTO_1935
1771	PSPTO_1815			PSPTO_1936
1772	PSPTO_1816			PSPTO_1937
1773	PSPTO_1817			PSPTO_1938
1774	PSPTO_1818			PSPTO_1939
1775	PSPTO_1819			PSPTO_1940
1776	PSPTO_1820			PSPTO_1941
1777	PSPTO_1821			PSPTO_1942
1778	PSPTO_1822			PSPTO_1943
1779	PSPTO_1823			PSPTO_1944
1780	PSPTO_1824			PSPTO_1945
1781	PSPTO_1825			PSPTO_1946
1782	PSPTO_1826			PSPTO_1947
1783	PSPTO_1827			PSPTO_1948
1784	PSPTO_1828			PSPTO_1949
1785	PSPTO_1829			PSPTO_1950
1786	PSPTO_1830			PSPTO_1951
1787	PSPTO_1831			PSPTO_1952
1788	PSPTO_1832			PSPTO_1953
1789	PSPTO_1833			PSPTO_1954
1790	PSPTO_1834			PSPTO_1955
1791	PSPTO_1835			PSPTO_1956
1792	PSPTO_1836			PSPTO_1957
1793	PSPTO_1838			PSPTO_1958
1794	PSPTO_1839			PSPTO_1959
1795	PSPTO_1840			PSPTO_1961
1796	PSPTO_1841			PSPTO_1962
1797	PSPTO_1842			PSPTO_1963
1798	PSPTO_1843			PSPTO_1966
1799	PSPTO_1844			PSPTO_1967
1800	PSPTO_1845			PSPTO_1968
1801	PSPTO_1846			PSPTO_1969
1802	PSPTO_1847			PSPTO_1970
1803	PSPTO_1848			PSPTO_1971
1804	PSPTO_1849			PSPTO_1972
1805	PSPTO_1850			PSPTO_1973
1806	PSPTO_1851			PSPTO_1974
1807	PSPTO_1852			PSPTO_1975
1808	PSPTO_1853			PSPTO_1976
1809	PSPTO_1854			PSPTO_1977
1810	PSPTO_1855			PSPTO_1978
1811	PSPTO_1856			PSPTO_1979
1812	PSPTO_1857			PSPTO_1980
1813	PSPTO_1858			PSPTO_1982
1814	PSPTO_1859			PSPTO_1983
1815	PSPTO_1860			PSPTO_1984
1816	PSPTO_1861			PSPTO_1985
1817	PSPTO_1862			PSPTO_1986
1818	PSPTO_1863			PSPTO_1987
1819	PSPTO_1864			PSPTO_1988
1820	PSPTO_1865			PSPTO_1989
1821	PSPTO_1866			PSPTO_1990
1822	PSPTO_1868			PSPTO_1991
1823	PSPTO_1869			PSPTO_1992
1824	PSPTO_1870			PSPTO_1993
1825	PSPTO_1871			PSPTO_1994
1826	PSPTO_1872			PSPTO_1995
1827	PSPTO_1873			PSPTO_1996
1828	PSPTO_1874			PSPTO_1997
1829	PSPTO_1875			PSPTO_1998
1830	PSPTO_1876			PSPTO_1999
1831	PSPTO_1877			PSPTO_2000
1832	PSPTO_1878			PSPTO_2001
1833	PSPTO_1879			PSPTO_2002
1834	PSPTO_1880			PSPTO_2003
1835	PSPTO_1881			PSPTO_2004
1836	PSPTO_1882			PSPTO_2005
1837	PSPTO_1883			PSPTO_2006
1838	PSPTO_1884			PSPTO_2007
1839	PSPTO_1885			PSPTO_2008
1840	PSPTO_1886			PSPTO_2009
1841	PSPTO_1887			PSPTO_2010
1842	PSPTO_1888			PSPTO_2011
1843	PSPTO_1889			PSPTO_2012
1844	PSPTO_1890			PSPTO_2013
1845	PSPTO_1891			PSPTO_2014
1846	PSPTO_1892			PSPTO_2015
1847	PSPTO_1893			PSPTO_2016
1848	PSPTO_1894			PSPTO_2017
1849	PSPTO_1895			PSPTO_2018
1850	PSPTO_1896			PSPTO_2019
1851	PSPTO_1897			PSPTO_2020
1852	PSPTO_1898			PSPTO_2021
1853	PSPTO_1899			PSPTO_2022
1854	PSPTO_1900			PSPTO_2023
1855	PSPTO_1901			PSPTO_2024
1856	PSPTO_1902			PSPTO_2025
1857	PSPTO_1903			PSPTO_2026
1858	PSPTO_1904			PSPTO_2027
1859	PSPTO_1905			PSPTO_2028
1860	PSPTO_1906			PSPTO_2029
1861	PSPTO_1907			PSPTO_2030
1862	PSPTO_1908			PSPTO_2031
1863	PSPTO_1909			PSPTO_2032
1864	PSPTO_1910			PSPTO_2033
1865	PSPTO_1911			PSPTO_2034
1866	PSPTO_1912			PSPTO_2035
1867	PSPTO_1913			PSPTO_2038
1868	PSPTO_1914			PSPTO_2039
1869	PSPTO_1915			PSPTO_2040
1870	PSPTO_1916			PSPTO_2041
1871	PSPTO_1917			PSPTO_2042
1872	PSPTO_1918			PSPTO_2043
1873	PSPTO_1919			PSPTO_2044
1874	PSPTO_1920			PSPTO_2045
1875	PSPTO_1921			PSPTO_2046
1876	PSPTO_1922			PSPTO_2047
1877	PSPTO_1923			PSPTO_2048
1878	PSPTO_1924			PSPTO_2049
1879	PSPTO_1925			PSPTO_2050
1880	PSPTO_1926			PSPTO_2051
1881	PSPTO_1927			PSPTO_2052
1882	PSPTO_1928			PSPTO_2053
1883	PSPTO_1929			PSPTO_2054
1884	PSPTO_1930			PSPTO_2055
1885	PSPTO_1931			PSPTO_2056
1886	PSPTO_1932			PSPTO_2057
1887	PSPTO_1933			PSPTO_2058
1888	PSPTO_1934			PSPTO_2059
1889	PSPTO_1935			PSPTO_2060
1890	PSPTO_1936			PSPTO_2061
1891	PSPTO_1937			PSPTO_2062
1892	PSPTO_1938			PSPTO_2063
1893	PSPTO_1939			PSPTO_2064
1894	PSPTO_1940			PSPTO_2065
1895	PSPTO_1941			PSPTO_2066
1896	PSPTO_1942			PSPTO_2067
1897	PSPTO_1943			PSPTO_2068
1898	PSPTO_1944			PSPTO_2069
1899	PSPTO_1945			PSPTO_2070
1900	PSPTO_1946			PSPTO_2071
1901	PSPTO_1947			PSPTO_2072
1902	PSPTO_1948			PSPTO_2073
1903	PSPTO_1949			PSPTO_2074
1904	PSPTO_1950			PSPTO_2075
1905	PSPTO_1951			PSPTO_2076
1906	PSPTO_1952			PSPTO_2077
1907	PSPTO_1953			PSPTO_2078
1908	PSPTO_1954			PSPTO_2079
1909	PSPTO_1955			PSPTO_2080
1910	PSPTO_1956			PSPTO_2081
1911	PSPTO_1957			PSPTO_2082
1912	PSPTO_1958			PSPTO_2083
1913	PSPTO_1959			PSPTO_2084
1914	PSPTO_1960			PSPTO_2085
1915	PSPTO_1961			PSPTO_2086
1916	PSPTO_1962			PSPTO_2087
1917	PSPTO_1963			PSPTO_2088
1918	PSPTO_1964			PSPTO_2089
1919	PSPTO_1965			PSPTO_2090
1920	PSPTO_1966			PSPTO_2091
1921	PSPTO_1967			PSPTO_2092
1922	PSPTO_1968			PSPTO_2093
1923	PSPTO_1969			PSPTO_2094
1924	PSPTO_1970			PSPTO_2095
1925	PSPTO_1971			PSPTO_2096
1926	PSPTO_1972			PSPTO_2097
1927	PSPTO_1973			PSPTO_2098
1928	PSPTO_1974			PSPTO_2099
1929	PSPTO_1975			PSPTO_2100
1930	PSPTO_1976			PSPTO_2101
1931	PSPTO_1977			PSPTO_2102
1932	PSPTO_1978			PSPTO_2103
1933	PSPTO_1979			PSPTO_2104
1934	PSPTO_1980			PSPTO_2105
1935	PSPTO_1981			PSPTO_2106
1936	PSPTO_1982			PSPTO_2107
1937	PSPTO_1983			PSPTO_2108
1938	PSPTO_1984			PSPTO_2109
1939	PSPTO_1985			PSPTO_2110
1940	PSPTO_1986			PSPTO_2111
1941	PSPTO_1987			PSPTO_2112
1942	PSPTO_1988			PSPTO_2113
1943	PSPTO_1989			PSPTO_2114
1944	PSPTO_1990			PSPTO_2115
1945	PSPTO_1991			PSPTO_2116
1946	PSPTO_1992			PSPTO_2117
1947	PSPTO_1993			PSPTO_2118
1948	PSPTO_1994			PSPTO_2119
1949	PSPTO_1995			PSPTO_2120
1950	PSPTO_1996			PSPTO_2121
1951	PSPTO_1997			PSPTO_2122
1952	PSPTO_1998			PSPTO_2123
1953	PSPTO_1999			PSPTO_2124
1954	PSPTO_2000			PSPTO_2125
1955	PSPTO_2001			PSPTO_2126
1956	PSPTO_2002			PSPTO_2127
1957	PSPTO_2003			PSPTO_2128
1958	PSPTO_2004			PSPTO_2129
1959	PSPTO_2005			PSPTO_2130
1960	PSPTO_2006			PSPTO_2132
1961	PSPTO_2007			PSPTO_2133
1962	PSPTO_2008			PSPTO_2134
1963	PSPTO_2009			PSPTO_2135
1964	PSPTO_2010			PSPTO_2136
1965	PSPTO_2011			PSPTO_2137
1966	PSPTO_2012			PSPTO_2138
1967	PSPTO_2013			PSPTO_2139
1968	PSPTO_2014			PSPTO_2140
1969	PSPTO_2015			PSPTO_2141
1970	PSPTO_2016			PSPTO_2142
1971	PSPTO_2017			PSPTO_2143
1972	PSPTO_2018			PSPTO_2144
1973	PSPTO_2019			PSPTO_2145
1974	PSPTO_2020			PSPTO_2146
1975	PSPTO_2021			PSPTO_2148
1976	PSPTO_2022			PSPTO_2149
1977	PSPTO_2023			PSPTO_2150
1978	PSPTO_2024			PSPTO_2151
1979	PSPTO_2025			PSPTO_2152
1980	PSPTO_2026			PSPTO_2153
1981	PSPTO_2027			PSPTO_2154
1982	PSPTO_2028			PSPTO_2155
1983	PSPTO_2029			PSPTO_2156
1984	PSPTO_2030			PSPTO_2158
1985	PSPTO_2031			PSPTO_2159
1986	PSPTO_2032			PSPTO_2160
1987	PSPTO_2033			PSPTO_2161
1988	PSPTO_2034			PSPTO_2162
1989	PSPTO_2035			PSPTO_2164
1990	PSPTO_2036			PSPTO_2165
1991	PSPTO_2037			PSPTO_2166
1992	PSPTO_2038			PSPTO_2167
1993	PSPTO_2039			PSPTO_2168
1994	PSPTO_2040			PSPTO_2169
1995	PSPTO_2041			PSPTO_2170
1996	PSPTO_2042			PSPTO_2171
1997	PSPTO_2043			PSPTO_2172
1998	PSPTO_2044			PSPTO_2173
1999	PSPTO_2045			PSPTO_2174
[truncated: 3,620 more rows]

## Sheet: Phase 1 S. dysenteriae Sd197
	ALL TAGs	Positive Set	Negative Set	Testing Set	Positives in Testing Set
1	SDY_0001	SDY_P003	SDY_0002	SDY_0001	SDY_P055
2	SDY_0002	SDY_P010	SDY_0019	SDY_0003	SDY_P056
3	SDY_0003	SDY_P013	SDY_0031	SDY_0004	SDY_P164
4	SDY_0004	SDY_P023	SDY_0054	SDY_0005	SDY_P165
5	SDY_0005	SDY_P025	SDY_0066	SDY_0006	SDY_P166
6	SDY_0006	SDY_P046	SDY_0080	SDY_0007	SDY_P099
7	SDY_0007	SDY_P070	SDY_0134	SDY_0008	SDY_P038
8	SDY_0008	SDY_P101	SDY_0138	SDY_0009	SDY_P045
9	SDY_0009	SDY_P151	SDY_0145	SDY_0010	SDY_P037
10	SDY_0010	SDY_P160	SDY_0311	SDY_0011
11	SDY_0011	SDY_P163	SDY_0405	SDY_0012
12	SDY_0012	SDY_P168	SDY_0409	SDY_0013
13	SDY_0013	SDY_P170	SDY_0414	SDY_0014
14	SDY_0014	SDY_P171	SDY_0427	SDY_0015
15	SDY_0015	SDY_P211	SDY_0432	SDY_0016
16	SDY_0016		SDY_0508	SDY_0017
17	SDY_0017		SDY_0594	SDY_0018
18	SDY_0018		SDY_0610	SDY_0020
19	SDY_0019		SDY_0613	SDY_0021
20	SDY_0020		SDY_0685	SDY_0022
21	SDY_0021		SDY_0707	SDY_0023
22	SDY_0022		SDY_0720	SDY_0024
23	SDY_0023		SDY_0738	SDY_0025
24	SDY_0024		SDY_0763	SDY_0026
25	SDY_0025		SDY_0779	SDY_0027
26	SDY_0026		SDY_0795	SDY_0028
27	SDY_0027		SDY_0818	SDY_0029
28	SDY_0028		SDY_0824	SDY_0030
29	SDY_0029		SDY_0825	SDY_0032
30	SDY_0030		SDY_0828	SDY_0034
31	SDY_0031		SDY_0839	SDY_0035
32	SDY_0032		SDY_0846	SDY_0036
33	SDY_0034		SDY_0852	SDY_0037
34	SDY_0035		SDY_0879	SDY_0038
35	SDY_0036		SDY_0895	SDY_0039
36	SDY_0037		SDY_0904	SDY_0040
37	SDY_0038		SDY_0916	SDY_0041
38	SDY_0039		SDY_0937	SDY_0042
39	SDY_0040		SDY_1039	SDY_0043
40	SDY_0041		SDY_1067	SDY_0044
41	SDY_0042		SDY_1142	SDY_0045
42	SDY_0043		SDY_1174	SDY_0046
43	SDY_0044		SDY_1200	SDY_0047
44	SDY_0045		SDY_1205	SDY_0048
45	SDY_0046		SDY_1232	SDY_0049
46	SDY_0047		SDY_1241	SDY_0050
47	SDY_0048		SDY_1248	SDY_0051
48	SDY_0049		SDY_1256	SDY_0052
49	SDY_0050		SDY_1257	SDY_0053
50	SDY_0051		SDY_1258	SDY_0055
51	SDY_0052		SDY_1288	SDY_0056
52	SDY_0053		SDY_1422	SDY_0057
53	SDY_0054		SDY_1436	SDY_0058
54	SDY_0055		SDY_1530	SDY_0059
55	SDY_0056		SDY_1610	SDY_0060
56	SDY_0057		SDY_1704	SDY_0061
57	SDY_0058		SDY_1710	SDY_0062
58	SDY_0059		SDY_1725	SDY_0063
59	SDY_0060		SDY_1751	SDY_0064
60	SDY_0061		SDY_1809	SDY_0065
61	SDY_0062		SDY_1835	SDY_0067
62	SDY_0063		SDY_1860	SDY_0068
63	SDY_0064		SDY_1863	SDY_0069
64	SDY_0065		SDY_1884	SDY_0070
65	SDY_0066		SDY_2000	SDY_0071
66	SDY_0067		SDY_2068	SDY_0072
67	SDY_0068		SDY_2202	SDY_0073
68	SDY_0069		SDY_2210	SDY_0074
69	SDY_0070		SDY_2277	SDY_0075
70	SDY_0071		SDY_2346	SDY_0076
71	SDY_0072		SDY_2380	SDY_0077
72	SDY_0073		SDY_2398	SDY_0078
73	SDY_0074		SDY_2411	SDY_0079
74	SDY_0075		SDY_2429	SDY_0081
75	SDY_0076		SDY_2444	SDY_0082
76	SDY_0077		SDY_2476	SDY_0083
77	SDY_0078		SDY_2484	SDY_0084
78	SDY_0079		SDY_2520	SDY_0085
79	SDY_0080		SDY_2537	SDY_0086
80	SDY_0081		SDY_2570	SDY_0088
81	SDY_0082		SDY_2588	SDY_0089
82	SDY_0083		SDY_2664	SDY_0090
83	SDY_0084		SDY_2721	SDY_0092
84	SDY_0085		SDY_2742	SDY_0093
85	SDY_0086		SDY_2752	SDY_0094
86	SDY_0088		SDY_2761	SDY_0095
87	SDY_0089		SDY_2797	SDY_0096
88	SDY_0090		SDY_2806	SDY_0097
89	SDY_0092		SDY_2847	SDY_0098
90	SDY_0093		SDY_2922	SDY_0099
91	SDY_0094		SDY_2961	SDY_0100
92	SDY_0095		SDY_2994	SDY_0101
93	SDY_0096		SDY_3008	SDY_0102
94	SDY_0097		SDY_3024	SDY_0103
95	SDY_0098		SDY_3026	SDY_0105
96	SDY_0099		SDY_3052	SDY_0106
97	SDY_0100		SDY_3056	SDY_0107
98	SDY_0101		SDY_3158	SDY_0108
99	SDY_0102		SDY_3163	SDY_0110
100	SDY_0103		SDY_3196	SDY_0111
101	SDY_0105		SDY_3202	SDY_0112
102	SDY_0106		SDY_3210	SDY_0113
103	SDY_0107		SDY_3214	SDY_0114
104	SDY_0108		SDY_3220	SDY_0115
105	SDY_0110		SDY_3279	SDY_0116
106	SDY_0111		SDY_3288	SDY_0117
107	SDY_0112		SDY_3367	SDY_0118
108	SDY_0113		SDY_3419	SDY_0119
109	SDY_0114		SDY_3460	SDY_0120
110	SDY_0115		SDY_3498	SDY_0121
111	SDY_0116		SDY_3501	SDY_0122
112	SDY_0117		SDY_3528	SDY_0123
113	SDY_0118		SDY_3609	SDY_0124
114	SDY_0119		SDY_3715	SDY_0125
115	SDY_0120		SDY_3814	SDY_0126
116	SDY_0121		SDY_3820	SDY_0127
117	SDY_0122		SDY_3878	SDY_0128
118	SDY_0123		SDY_3879	SDY_0129
119	SDY_0124		SDY_3883	SDY_0130
120	SDY_0125		SDY_3962	SDY_0131
121	SDY_0126		SDY_3967	SDY_0132
122	SDY_0127		SDY_4016	SDY_0133
123	SDY_0128		SDY_4135	SDY_0135
124	SDY_0129		SDY_4184	SDY_0137
125	SDY_0130		SDY_4211	SDY_0139
126	SDY_0131		SDY_4254	SDY_0140
127	SDY_0132		SDY_4284	SDY_0141
128	SDY_0133		SDY_4348	SDY_0142
129	SDY_0134		SDY_4350	SDY_0143
130	SDY_0135		SDY_4369	SDY_0144
131	SDY_0137		SDY_4437	SDY_0146
132	SDY_0138		SDY_4455	SDY_0147
133	SDY_0139		SDY_4462	SDY_0148
134	SDY_0140		SDY_4476	SDY_0149
135	SDY_0141		SDY_4495	SDY_0150
136	SDY_0142		SDY_4509	SDY_0151
137	SDY_0143		SDY_4519	SDY_0152
138	SDY_0144		SDY_4537	SDY_0153
139	SDY_0145		SDY_4545	SDY_0154
140	SDY_0146		SDY_4616	SDY_0155
141	SDY_0147		SDY_4618	SDY_0156
142	SDY_0148		SDY_P005	SDY_0157
143	SDY_0149		SDY_P016	SDY_0158
144	SDY_0150		SDY_P021	SDY_0159
145	SDY_0151		SDY_P102	SDY_0160
146	SDY_0152		SDY_P107	SDY_0161
147	SDY_0153		SDY_P120	SDY_0162
148	SDY_0154		SDY_P123	SDY_0163
149	SDY_0155		SDY_P205	SDY_0165
150	SDY_0156		SDY_P215	SDY_0166
151	SDY_0157			SDY_0167
152	SDY_0158			SDY_0168
153	SDY_0159			SDY_0169
154	SDY_0160			SDY_0170
155	SDY_0161			SDY_0171
156	SDY_0162			SDY_0172
157	SDY_0163			SDY_0173
158	SDY_0165			SDY_0174
159	SDY_0166			SDY_0175
160	SDY_0167			SDY_0177
161	SDY_0168			SDY_0178
162	SDY_0169			SDY_0179
163	SDY_0170			SDY_0180
164	SDY_0171			SDY_0181
165	SDY_0172			SDY_0182
166	SDY_0173			SDY_0183
167	SDY_0174			SDY_0184
168	SDY_0175			SDY_0185
169	SDY_0177			SDY_0186
170	SDY_0178			SDY_0187
171	SDY_0179			SDY_0188
172	SDY_0180			SDY_0189
173	SDY_0181			SDY_0190
174	SDY_0182			SDY_0191
175	SDY_0183			SDY_0192
176	SDY_0184			SDY_0193
177	SDY_0185			SDY_0194
178	SDY_0186			SDY_0195
179	SDY_0187			SDY_0196
180	SDY_0188			SDY_0197
181	SDY_0189			SDY_0198
182	SDY_0190			SDY_0199
183	SDY_0191			SDY_0200
184	SDY_0192			SDY_0201
185	SDY_0193			SDY_0202
186	SDY_0194			SDY_0203
187	SDY_0195			SDY_0205
188	SDY_0196			SDY_0206
189	SDY_0197			SDY_0207
190	SDY_0198			SDY_0208
191	SDY_0199			SDY_0209
192	SDY_0200			SDY_0210
193	SDY_0201			SDY_0211
194	SDY_0202			SDY_0212
195	SDY_0203			SDY_0213
196	SDY_0205			SDY_0214
197	SDY_0206			SDY_0215
198	SDY_0207			SDY_0216
199	SDY_0208			SDY_0217
200	SDY_0209			SDY_0218
201	SDY_0210			SDY_0219
202	SDY_0211			SDY_0226
203	SDY_0212			SDY_0227
204	SDY_0213			SDY_0228
205	SDY_0214			SDY_0229
206	SDY_0215			SDY_0230
207	SDY_0216			SDY_0231
208	SDY_0217			SDY_0232
209	SDY_0218			SDY_0233
210	SDY_0219			SDY_0234
211	SDY_0226			SDY_0236
212	SDY_0227			SDY_0237
213	SDY_0228			SDY_0238
214	SDY_0229			SDY_0239
215	SDY_0230			SDY_0240
216	SDY_0231			SDY_0241
217	SDY_0232			SDY_0242
218	SDY_0233			SDY_0243
219	SDY_0234			SDY_0244
220	SDY_0236			SDY_0245
221	SDY_0237			SDY_0246
222	SDY_0238			SDY_0248
223	SDY_0239			SDY_0249
224	SDY_0240			SDY_0250
225	SDY_0241			SDY_0251
226	SDY_0242			SDY_0252
227	SDY_0243			SDY_0253
228	SDY_0244			SDY_0254
229	SDY_0245			SDY_0255
230	SDY_0246			SDY_0256
231	SDY_0248			SDY_0257
232	SDY_0249			SDY_0258
233	SDY_0250			SDY_0260
234	SDY_0251			SDY_0261
235	SDY_0252			SDY_0263
236	SDY_0253			SDY_0264
237	SDY_0254			SDY_0266
238	SDY_0255			SDY_0267
239	SDY_0256			SDY_0268
240	SDY_0257			SDY_0269
241	SDY_0258			SDY_0270
242	SDY_0260			SDY_0272
243	SDY_0261			SDY_0273
244	SDY_0263			SDY_0274
245	SDY_0264			SDY_0275
246	SDY_0266			SDY_0276
247	SDY_0267			SDY_0277
248	SDY_0268			SDY_0278
249	SDY_0269			SDY_0279
250	SDY_0270			SDY_0280
251	SDY_0272			SDY_0281
252	SDY_0273			SDY_0282
253	SDY_0274			SDY_0283
254	SDY_0275			SDY_0284
255	SDY_0276			SDY_0285
256	SDY_0277			SDY_0286
257	SDY_0278			SDY_0287
258	SDY_0279			SDY_0288
259	SDY_0280			SDY_0289
260	SDY_0281			SDY_0290
261	SDY_0282			SDY_0291
262	SDY_0283			SDY_0292
263	SDY_0284			SDY_0293
264	SDY_0285			SDY_0294
265	SDY_0286			SDY_0295
266	SDY_0287			SDY_0296
267	SDY_0288			SDY_0297
268	SDY_0289			SDY_0298
269	SDY_0290			SDY_0299
270	SDY_0291			SDY_0300
271	SDY_0292			SDY_0301
272	SDY_0293			SDY_0302
273	SDY_0294			SDY_0303
274	SDY_0295			SDY_0304
275	SDY_0296			SDY_0305
276	SDY_0297			SDY_0306
277	SDY_0298			SDY_0307
278	SDY_0299			SDY_0308
279	SDY_0300			SDY_0309
280	SDY_0301			SDY_0310
281	SDY_0302			SDY_0312
282	SDY_0303			SDY_0313
283	SDY_0304			SDY_0314
284	SDY_0305			SDY_0315
285	SDY_0306			SDY_0316
286	SDY_0307			SDY_0317
287	SDY_0308			SDY_0318
288	SDY_0309			SDY_0319
289	SDY_0310			SDY_0320
290	SDY_0311			SDY_0321
291	SDY_0312			SDY_0322
292	SDY_0313			SDY_0323
293	SDY_0314			SDY_0324
294	SDY_0315			SDY_0325
295	SDY_0316			SDY_0326
296	SDY_0317			SDY_0327
297	SDY_0318			SDY_0328
298	SDY_0319			SDY_0329
299	SDY_0320			SDY_0330
300	SDY_0321			SDY_0331
301	SDY_0322			SDY_0332
302	SDY_0323			SDY_0333
303	SDY_0324			SDY_0335
304	SDY_0325			SDY_0336
305	SDY_0326			SDY_0338
306	SDY_0327			SDY_0340
307	SDY_0328			SDY_0341
308	SDY_0329			SDY_0343
309	SDY_0330			SDY_0344
310	SDY_0331			SDY_0345
311	SDY_0332			SDY_0346
312	SDY_0333			SDY_0347
313	SDY_0335			SDY_0348
314	SDY_0336			SDY_0349
315	SDY_0338			SDY_0350
316	SDY_0340			SDY_0351
317	SDY_0341			SDY_0352
318	SDY_0343			SDY_0353
319	SDY_0344			SDY_0354
320	SDY_0345			SDY_0355
321	SDY_0346			SDY_0356
322	SDY_0347			SDY_0357
323	SDY_0348			SDY_0358
324	SDY_0349			SDY_0359
325	SDY_0350			SDY_0360
326	SDY_0351			SDY_0362
327	SDY_0352			SDY_0363
328	SDY_0353			SDY_0364
329	SDY_0354			SDY_0365
330	SDY_0355			SDY_0366
331	SDY_0356			SDY_0367
332	SDY_0357			SDY_0368
333	SDY_0358			SDY_0369
334	SDY_0359			SDY_0370
335	SDY_0360			SDY_0371
336	SDY_0362			SDY_0372
337	SDY_0363			SDY_0373
338	SDY_0364			SDY_0374
339	SDY_0365			SDY_0375
340	SDY_0366			SDY_0377
341	SDY_0367			SDY_0378
342	SDY_0368			SDY_0379
343	SDY_0369			SDY_0380
344	SDY_0370			SDY_0381
345	SDY_0371			SDY_0382
346	SDY_0372			SDY_0383
347	SDY_0373			SDY_0384
348	SDY_0374			SDY_0385
349	SDY_0375			SDY_0386
350	SDY_0377			SDY_0387
351	SDY_0378			SDY_0388
352	SDY_0379			SDY_0389
353	SDY_0380			SDY_0391
354	SDY_0381			SDY_0392
355	SDY_0382			SDY_0393
356	SDY_0383			SDY_0394
357	SDY_0384			SDY_0395
358	SDY_0385			SDY_0396
359	SDY_0386			SDY_0397
360	SDY_0387			SDY_0398
361	SDY_0388			SDY_0399
362	SDY_0389			SDY_0400
363	SDY_0391			SDY_0401
364	SDY_0392			SDY_0402
365	SDY_0393			SDY_0404
366	SDY_0394			SDY_0406
367	SDY_0395			SDY_0407
368	SDY_0396			SDY_0408
369	SDY_0397			SDY_0410
370	SDY_0398			SDY_0411
371	SDY_0399			SDY_0412
372	SDY_0400			SDY_0413
373	SDY_0401			SDY_0415
374	SDY_0402			SDY_0416
375	SDY_0404			SDY_0417
376	SDY_0405			SDY_0418
377	SDY_0406			SDY_0419
378	SDY_0407			SDY_0420
379	SDY_0408			SDY_0421
380	SDY_0409			SDY_0422
381	SDY_0410			SDY_0423
382	SDY_0411			SDY_0424
383	SDY_0412			SDY_0425
384	SDY_0413			SDY_0426
385	SDY_0414			SDY_0428
386	SDY_0415			SDY_0429
387	SDY_0416			SDY_0430
388	SDY_0417			SDY_0431
389	SDY_0418			SDY_0434
390	SDY_0419			SDY_0435
391	SDY_0420			SDY_0436
392	SDY_0421			SDY_0437
393	SDY_0422			SDY_0438
394	SDY_0423			SDY_0440
395	SDY_0424			SDY_0441
396	SDY_0425			SDY_0442
397	SDY_0426			SDY_0444
398	SDY_0427			SDY_0445
399	SDY_0428			SDY_0446
400	SDY_0429			SDY_0447
401	SDY_0430			SDY_0448
402	SDY_0431			SDY_0449
403	SDY_0432			SDY_0450
404	SDY_0434			SDY_0451
405	SDY_0435			SDY_0452
406	SDY_0436			SDY_0453
407	SDY_0437			SDY_0454
408	SDY_0438			SDY_0455
409	SDY_0440			SDY_0456
410	SDY_0441			SDY_0457
411	SDY_0442			SDY_0458
412	SDY_0444			SDY_0459
413	SDY_0445			SDY_0460
414	SDY_0446			SDY_0461
415	SDY_0447			SDY_0462
416	SDY_0448			SDY_0463
417	SDY_0449			SDY_0464
418	SDY_0450			SDY_0465
419	SDY_0451			SDY_0466
420	SDY_0452			SDY_0467
421	SDY_0453			SDY_0468
422	SDY_0454			SDY_0469
423	SDY_0455			SDY_0470
424	SDY_0456			SDY_0471
425	SDY_0457			SDY_0473
426	SDY_0458			SDY_0474
427	SDY_0459			SDY_0475
428	SDY_0460			SDY_0476
429	SDY_0461			SDY_0477
430	SDY_0462			SDY_0478
431	SDY_0463			SDY_0479
432	SDY_0464			SDY_0480
433	SDY_0465			SDY_0481
434	SDY_0466			SDY_0482
435	SDY_0467			SDY_0483
436	SDY_0468			SDY_0484
437	SDY_0469			SDY_0485
438	SDY_0470			SDY_0486
439	SDY_0471			SDY_0487
440	SDY_0473			SDY_0488
441	SDY_0474			SDY_0489
442	SDY_0475			SDY_0490
443	SDY_0476			SDY_0491
444	SDY_0477			SDY_0492
445	SDY_0478			SDY_0493
446	SDY_0479			SDY_0494
447	SDY_0480			SDY_0495
448	SDY_0481			SDY_0496
449	SDY_0482			SDY_0497
450	SDY_0483			SDY_0498
451	SDY_0484			SDY_0499
452	SDY_0485			SDY_0500
453	SDY_0486			SDY_0501
454	SDY_0487			SDY_0502
455	SDY_0488			SDY_0503
456	SDY_0489			SDY_0504
457	SDY_0490			SDY_0505
458	SDY_0491			SDY_0506
459	SDY_0492			SDY_0507
460	SDY_0493			SDY_0509
461	SDY_0494			SDY_0510
462	SDY_0495			SDY_0511
463	SDY_0496			SDY_0512
464	SDY_0497			SDY_0513
465	SDY_0498			SDY_0514
466	SDY_0499			SDY_0515
467	SDY_0500			SDY_0516
468	SDY_0501			SDY_0517
469	SDY_0502			SDY_0518
470	SDY_0503			SDY_0519
471	SDY_0504			SDY_0520
472	SDY_0505			SDY_0521
473	SDY_0506			SDY_0522
474	SDY_0507			SDY_0523
475	SDY_0508			SDY_0524
476	SDY_0509			SDY_0525
477	SDY_0510			SDY_0526
478	SDY_0511			SDY_0527
479	SDY_0512			SDY_0528
480	SDY_0513			SDY_0530
481	SDY_0514			SDY_0531
482	SDY_0515			SDY_0532
483	SDY_0516			SDY_0533
484	SDY_0517			SDY_0534
485	SDY_0518			SDY_0535
486	SDY_0519			SDY_0536
487	SDY_0520			SDY_0537
488	SDY_0521			SDY_0538
489	SDY_0522			SDY_0540
490	SDY_0523			SDY_0541
491	SDY_0524			SDY_0542
492	SDY_0525			SDY_0543
493	SDY_0526			SDY_0544
494	SDY_0527			SDY_0545
495	SDY_0528			SDY_0546
496	SDY_0530			SDY_0547
497	SDY_0531			SDY_0548
498	SDY_0532			SDY_0549
499	SDY_0533			SDY_0550
500	SDY_0534			SDY_0551
501	SDY_0535			SDY_0552
502	SDY_0536			SDY_0553
503	SDY_0537			SDY_0554
504	SDY_0538			SDY_0555
505	SDY_0540			SDY_0556
506	SDY_0541			SDY_0557
507	SDY_0542			SDY_0558
508	SDY_0543			SDY_0559
509	SDY_0544			SDY_0561
510	SDY_0545			SDY_0562
511	SDY_0546			SDY_0563
512	SDY_0547			SDY_0564
513	SDY_0548			SDY_0565
514	SDY_0549			SDY_0566
515	SDY_0550			SDY_0567
516	SDY_0551			SDY_0568
517	SDY_0552			SDY_0569
518	SDY_0553			SDY_0570
519	SDY_0554			SDY_0571
520	SDY_0555			SDY_0572
521	SDY_0556			SDY_0577
522	SDY_0557			SDY_0578
523	SDY_0558			SDY_0579
524	SDY_0559			SDY_0580
525	SDY_0561			SDY_0581
526	SDY_0562			SDY_0582
527	SDY_0563			SDY_0583
528	SDY_0564			SDY_0584
529	SDY_0565			SDY_0585
530	SDY_0566			SDY_0586
531	SDY_0567			SDY_0587
532	SDY_0568			SDY_0588
533	SDY_0569			SDY_0590
534	SDY_0570			SDY_0591
535	SDY_0571			SDY_0592
536	SDY_0572			SDY_0593
537	SDY_0577			SDY_0595
538	SDY_0578			SDY_0596
539	SDY_0579			SDY_0597
540	SDY_0580			SDY_0598
541	SDY_0581			SDY_0608
542	SDY_0582			SDY_0609
543	SDY_0583			SDY_0611
544	SDY_0584			SDY_0612
545	SDY_0585			SDY_0614
546	SDY_0586			SDY_0615
547	SDY_0587			SDY_0616
548	SDY_0588			SDY_0617
549	SDY_0590			SDY_0618
550	SDY_0591			SDY_0619
551	SDY_0592			SDY_0620
552	SDY_0593			SDY_0621
553	SDY_0594			SDY_0622
554	SDY_0595			SDY_0623
555	SDY_0596			SDY_0624
556	SDY_0597			SDY_0625
557	SDY_0598			SDY_0626
558	SDY_0608			SDY_0627
559	SDY_0609			SDY_0628
560	SDY_0610			SDY_0629
561	SDY_0611			SDY_0631
562	SDY_0612			SDY_0634
563	SDY_0613			SDY_0635
564	SDY_0614			SDY_0636
565	SDY_0615			SDY_0637
566	SDY_0616			SDY_0638
567	SDY_0617			SDY_0639
568	SDY_0618			SDY_0640
569	SDY_0619			SDY_0641
570	SDY_0620			SDY_0642
571	SDY_0621			SDY_0643
572	SDY_0622			SDY_0645
573	SDY_0623			SDY_0646
574	SDY_0624			SDY_0647
575	SDY_0625			SDY_0648
576	SDY_0626			SDY_0649
577	SDY_0627			SDY_0650
578	SDY_0628			SDY_0651
579	SDY_0629			SDY_0652
580	SDY_0631			SDY_0653
581	SDY_0634			SDY_0655
582	SDY_0635			SDY_0656
583	SDY_0636			SDY_0657
584	SDY_0637			SDY_0658
585	SDY_0638			SDY_0659
586	SDY_0639			SDY_0660
587	SDY_0640			SDY_0661
588	SDY_0641			SDY_0662
589	SDY_0642			SDY_0663
590	SDY_0643			SDY_0664
591	SDY_0645			SDY_0665
592	SDY_0646			SDY_0666
593	SDY_0647			SDY_0667
594	SDY_0648			SDY_0668
595	SDY_0649			SDY_0669
596	SDY_0650			SDY_0670
597	SDY_0651			SDY_0671
598	SDY_0652			SDY_0672
599	SDY_0653			SDY_0673
600	SDY_0655			SDY_0674
601	SDY_0656			SDY_0675
602	SDY_0657			SDY_0676
603	SDY_0658			SDY_0677
604	SDY_0659			SDY_0678
605	SDY_0660			SDY_0679
606	SDY_0661			SDY_0680
607	SDY_0662			SDY_0681
608	SDY_0663			SDY_0682
609	SDY_0664			SDY_0683
610	SDY_0665			SDY_0684
611	SDY_0666			SDY_0686
612	SDY_0667			SDY_0687
613	SDY_0668			SDY_0688
614	SDY_0669			SDY_0689
615	SDY_0670			SDY_0690
616	SDY_0671			SDY_0694
617	SDY_0672			SDY_0695
618	SDY_0673			SDY_0696
619	SDY_0674			SDY_0697
620	SDY_0675			SDY_0698
621	SDY_0676			SDY_0699
622	SDY_0677			SDY_0700
623	SDY_0678			SDY_0701
624	SDY_0679			SDY_0702
625	SDY_0680			SDY_0703
626	SDY_0681			SDY_0704
627	SDY_0682			SDY_0705
628	SDY_0683			SDY_0706
629	SDY_0684			SDY_0708
630	SDY_0685			SDY_0709
631	SDY_0686			SDY_0710
632	SDY_0687			SDY_0711
633	SDY_0688			SDY_0712
634	SDY_0689			SDY_0714
635	SDY_0690			SDY_0715
636	SDY_0694			SDY_0716
637	SDY_0695			SDY_0717
638	SDY_0696			SDY_0718
639	SDY_0697			SDY_0719
640	SDY_0698			SDY_0721
641	SDY_0699			SDY_0722
642	SDY_0700			SDY_0723
643	SDY_0701			SDY_0724
644	SDY_0702			SDY_0725
645	SDY_0703			SDY_0726
646	SDY_0704			SDY_0727
647	SDY_0705			SDY_0728
648	SDY_0706			SDY_0729
649	SDY_0707			SDY_0730
650	SDY_0708			SDY_0731
651	SDY_0709			SDY_0732
652	SDY_0710			SDY_0733
653	SDY_0711			SDY_0734
654	SDY_0712			SDY_0735
655	SDY_0714			SDY_0736
656	SDY_0715			SDY_0737
657	SDY_0716			SDY_0739
658	SDY_0717			SDY_0740
659	SDY_0718			SDY_0741
660	SDY_0719			SDY_0742
661	SDY_0720			SDY_0743
662	SDY_0721			SDY_0744
663	SDY_0722			SDY_0745
664	SDY_0723			SDY_0746
665	SDY_0724			SDY_0747
666	SDY_0725			SDY_0748
667	SDY_0726			SDY_0749
668	SDY_0727			SDY_0750
669	SDY_0728			SDY_0751
670	SDY_0729			SDY_0752
671	SDY_0730			SDY_0753
672	SDY_0731			SDY_0754
673	SDY_0732			SDY_0755
674	SDY_0733			SDY_0756
675	SDY_0734			SDY_0757
676	SDY_0735			SDY_0758
677	SDY_0736			SDY_0759
678	SDY_0737			SDY_0760
679	SDY_0738			SDY_0761
680	SDY_0739			SDY_0762
681	SDY_0740			SDY_0764
682	SDY_0741			SDY_0765
683	SDY_0742			SDY_0766
684	SDY_0743			SDY_0767
685	SDY_0744			SDY_0768
686	SDY_0745			SDY_0769
687	SDY_0746			SDY_0770
688	SDY_0747			SDY_0771
689	SDY_0748			SDY_0772
690	SDY_0749			SDY_0773
691	SDY_0750			SDY_0774
692	SDY_0751			SDY_0775
693	SDY_0752			SDY_0776
694	SDY_0753			SDY_0777
695	SDY_0754			SDY_0778
696	SDY_0755			SDY_0780
697	SDY_0756			SDY_0781
698	SDY_0757			SDY_0783
699	SDY_0758			SDY_0784
700	SDY_0759			SDY_0785
701	SDY_0760			SDY_0786
702	SDY_0761			SDY_0787
703	SDY_0762			SDY_0789
704	SDY_0763			SDY_0790
705	SDY_0764			SDY_0791
706	SDY_0765			SDY_0792
707	SDY_0766			SDY_0793
708	SDY_0767			SDY_0794
709	SDY_0768			SDY_0796
710	SDY_0769			SDY_0797
711	SDY_0770			SDY_0798
712	SDY_0771			SDY_0799
713	SDY_0772			SDY_0800
714	SDY_0773			SDY_0801
715	SDY_0774			SDY_0802
716	SDY_0775			SDY_0803
717	SDY_0776			SDY_0804
718	SDY_0777			SDY_0805
719	SDY_0778			SDY_0806
720	SDY_0779			SDY_0807
721	SDY_0780			SDY_0808
722	SDY_0781			SDY_0809
723	SDY_0783			SDY_0810
724	SDY_0784			SDY_0811
725	SDY_0785			SDY_0812
726	SDY_0786			SDY_0813
727	SDY_0787			SDY_0814
728	SDY_0789			SDY_0815
729	SDY_0790			SDY_0816
730	SDY_0791			SDY_0817
731	SDY_0792			SDY_0819
732	SDY_0793			SDY_0820
733	SDY_0794			SDY_0821
734	SDY_0795			SDY_0822
735	SDY_0796			SDY_0823
736	SDY_0797			SDY_0826
737	SDY_0798			SDY_0827
738	SDY_0799			SDY_0829
739	SDY_0800			SDY_0830
740	SDY_0801			SDY_0831
741	SDY_0802			SDY_0832
742	SDY_0803			SDY_0833
743	SDY_0804			SDY_0834
744	SDY_0805			SDY_0835
745	SDY_0806			SDY_0836
746	SDY_0807			SDY_0837
747	SDY_0808			SDY_0838
748	SDY_0809			SDY_0840
749	SDY_0810			SDY_0841
750	SDY_0811			SDY_0842
751	SDY_0812			SDY_0843
752	SDY_0813			SDY_0845
753	SDY_0814			SDY_0847
754	SDY_0815			SDY_0848
755	SDY_0816			SDY_0849
756	SDY_0817			SDY_0850
757	SDY_0818			SDY_0853
758	SDY_0819			SDY_0854
759	SDY_0820			SDY_0855
760	SDY_0821			SDY_0856
761	SDY_0822			SDY_0857
762	SDY_0823			SDY_0858
763	SDY_0824			SDY_0859
764	SDY_0825			SDY_0860
765	SDY_0826			SDY_0861
766	SDY_0827			SDY_0862
767	SDY_0828			SDY_0863
768	SDY_0829			SDY_0864
769	SDY_0830			SDY_0865
770	SDY_0831			SDY_0866
771	SDY_0832			SDY_0867
772	SDY_0833			SDY_0868
773	SDY_0834			SDY_0870
774	SDY_0835			SDY_0871
775	SDY_0836			SDY_0872
776	SDY_0837			SDY_0873
777	SDY_0838			SDY_0874
778	SDY_0839			SDY_0875
779	SDY_0840			SDY_0876
780	SDY_0841			SDY_0877
781	SDY_0842			SDY_0878
782	SDY_0843			SDY_0880
783	SDY_0845			SDY_0881
784	SDY_0846			SDY_0882
785	SDY_0847			SDY_0883
786	SDY_0848			SDY_0884
787	SDY_0849			SDY_0885
788	SDY_0850			SDY_0886
789	SDY_0852			SDY_0887
790	SDY_0853			SDY_0888
791	SDY_0854			SDY_0889
792	SDY_0855			SDY_0891
793	SDY_0856			SDY_0892
794	SDY_0857			SDY_0893
795	SDY_0858			SDY_0894
796	SDY_0859			SDY_0896
797	SDY_0860			SDY_0897
798	SDY_0861			SDY_0898
799	SDY_0862			SDY_0899
800	SDY_0863			SDY_0900
801	SDY_0864			SDY_0901
802	SDY_0865			SDY_0902
803	SDY_0866			SDY_0903
804	SDY_0867			SDY_0905
805	SDY_0868			SDY_0906
806	SDY_0870			SDY_0907
807	SDY_0871			SDY_0908
808	SDY_0872			SDY_0909
809	SDY_0873			SDY_0910
810	SDY_0874			SDY_0911
811	SDY_0875			SDY_0912
812	SDY_0876			SDY_0913
813	SDY_0877			SDY_0914
814	SDY_0878			SDY_0915
815	SDY_0879			SDY_0917
816	SDY_0880			SDY_0918
817	SDY_0881			SDY_0919
818	SDY_0882			SDY_0920
819	SDY_0883			SDY_0921
820	SDY_0884			SDY_0922
821	SDY_0885			SDY_0923
822	SDY_0886			SDY_0924
823	SDY_0887			SDY_0925
824	SDY_0888			SDY_0926
825	SDY_0889			SDY_0927
826	SDY_0891			SDY_0929
827	SDY_0892			SDY_0930
828	SDY_0893			SDY_0931
829	SDY_0894			SDY_0932
830	SDY_0895			SDY_0934
831	SDY_0896			SDY_0935
832	SDY_0897			SDY_0936
833	SDY_0898			SDY_0938
834	SDY_0899			SDY_0939
835	SDY_0900			SDY_0940
836	SDY_0901			SDY_0941
837	SDY_0902			SDY_0942
838	SDY_0903			SDY_0943
839	SDY_0904			SDY_0944
840	SDY_0905			SDY_0945
841	SDY_0906			SDY_0947
842	SDY_0907			SDY_0948
843	SDY_0908			SDY_0949
844	SDY_0909			SDY_0950
845	SDY_0910			SDY_0951
846	SDY_0911			SDY_0953
847	SDY_0912			SDY_0954
848	SDY_0913			SDY_0955
849	SDY_0914			SDY_0956
850	SDY_0915			SDY_0957
851	SDY_0916			SDY_0958
852	SDY_0917			SDY_0959
853	SDY_0918			SDY_0960
854	SDY_0919			SDY_0961
855	SDY_0920			SDY_0962
856	SDY_0921			SDY_0963
857	SDY_0922			SDY_0964
858	SDY_0923			SDY_0965
859	SDY_0924			SDY_0966
860	SDY_0925			SDY_0968
861	SDY_0926			SDY_0969
862	SDY_0927			SDY_0972
863	SDY_0929			SDY_0973
864	SDY_0930			SDY_0974
865	SDY_0931			SDY_0975
866	SDY_0932			SDY_0976
867	SDY_0934			SDY_0977
868	SDY_0935			SDY_0978
869	SDY_0936			SDY_0979
870	SDY_0937			SDY_0980
871	SDY_0938			SDY_0981
872	SDY_0939			SDY_0982
873	SDY_0940			SDY_0983
874	SDY_0941			SDY_0984
875	SDY_0942			SDY_0985
876	SDY_0943			SDY_0987
877	SDY_0944			SDY_0988
878	SDY_0945			SDY_0990
879	SDY_0947			SDY_0991
880	SDY_0948			SDY_0992
881	SDY_0949			SDY_0993
882	SDY_0950			SDY_0994
883	SDY_0951			SDY_0995
884	SDY_0953			SDY_0997
885	SDY_0954			SDY_0998
886	SDY_0955			SDY_0999
887	SDY_0956			SDY_1000
888	SDY_0957			SDY_1001
889	SDY_0958			SDY_1002
890	SDY_0959			SDY_1003
891	SDY_0960			SDY_1004
892	SDY_0961			SDY_1006
893	SDY_0962			SDY_1007
894	SDY_0963			SDY_1008
895	SDY_0964			SDY_1009
896	SDY_0965			SDY_1010
897	SDY_0966			SDY_1011
898	SDY_0968			SDY_1012
899	SDY_0969			SDY_1013
900	SDY_0972			SDY_1014
901	SDY_0973			SDY_1015
902	SDY_0974			SDY_1016
903	SDY_0975			SDY_1017
904	SDY_0976			SDY_1018
905	SDY_0977			SDY_1019
906	SDY_0978			SDY_1020
907	SDY_0979			SDY_1021
908	SDY_0980			SDY_1022
909	SDY_0981			SDY_1023
910	SDY_0982			SDY_1024
911	SDY_0983			SDY_1025
912	SDY_0984			SDY_1026
913	SDY_0985			SDY_1027
914	SDY_0987			SDY_1028
915	SDY_0988			SDY_1029
916	SDY_0990			SDY_1030
917	SDY_0991			SDY_1031
918	SDY_0992			SDY_1032
919	SDY_0993			SDY_1033
920	SDY_0994			SDY_1034
921	SDY_0995			SDY_1035
922	SDY_0997			SDY_1036
923	SDY_0998			SDY_1037
924	SDY_0999			SDY_1038
925	SDY_1000			SDY_1040
926	SDY_1001			SDY_1041
927	SDY_1002			SDY_1042
928	SDY_1003			SDY_1043
929	SDY_1004			SDY_1044
930	SDY_1006			SDY_1045
931	SDY_1007			SDY_1046
932	SDY_1008			SDY_1047
933	SDY_1009			SDY_1048
934	SDY_1010			SDY_1049
935	SDY_1011			SDY_1050
936	SDY_1012			SDY_1051
937	SDY_1013			SDY_1052
938	SDY_1014			SDY_1053
939	SDY_1015			SDY_1054
940	SDY_1016			SDY_1055
941	SDY_1017			SDY_1056
942	SDY_1018			SDY_1057
943	SDY_1019			SDY_1058
944	SDY_1020			SDY_1059
945	SDY_1021			SDY_1060
946	SDY_1022			SDY_1061
947	SDY_1023			SDY_1062
948	SDY_1024			SDY_1063
949	SDY_1025			SDY_1064
950	SDY_1026			SDY_1065
951	SDY_1027			SDY_1066
952	SDY_1028			SDY_1068
953	SDY_1029			SDY_1069
954	SDY_1030			SDY_1070
955	SDY_1031			SDY_1072
956	SDY_1032			SDY_1074
957	SDY_1033			SDY_1075
958	SDY_1034			SDY_1076
959	SDY_1035			SDY_1077
960	SDY_1036			SDY_1078
961	SDY_1037			SDY_1079
962	SDY_1038			SDY_1080
963	SDY_1039			SDY_1081
964	SDY_1040			SDY_1082
965	SDY_1041			SDY_1083
966	SDY_1042			SDY_1084
967	SDY_1043			SDY_1085
968	SDY_1044			SDY_1086
969	SDY_1045			SDY_1087
970	SDY_1046			SDY_1088
971	SDY_1047			SDY_1090
972	SDY_1048			SDY_1091
973	SDY_1049			SDY_1093
974	SDY_1050			SDY_1094
975	SDY_1051			SDY_1095
976	SDY_1052			SDY_1096
977	SDY_1053			SDY_1097
978	SDY_1054			SDY_1098
979	SDY_1055			SDY_1099
980	SDY_1056			SDY_1100
981	SDY_1057			SDY_1102
982	SDY_1058			SDY_1103
983	SDY_1059			SDY_1104
984	SDY_1060			SDY_1105
985	SDY_1061			SDY_1106
986	SDY_1062			SDY_1110
987	SDY_1063			SDY_1111
988	SDY_1064			SDY_1112
989	SDY_1065			SDY_1113
990	SDY_1066			SDY_1114
991	SDY_1067			SDY_1115
992	SDY_1068			SDY_1116
993	SDY_1069			SDY_1117
994	SDY_1070			SDY_1118
995	SDY_1072			SDY_1119
996	SDY_1074			SDY_1120
997	SDY_1075			SDY_1121
998	SDY_1076			SDY_1122
999	SDY_1077			SDY_1123
1000	SDY_1078			SDY_1124
1001	SDY_1079			SDY_1125
1002	SDY_1080			SDY_1126
1003	SDY_1081			SDY_1127
1004	SDY_1082			SDY_1128
1005	SDY_1083			SDY_1129
1006	SDY_1084			SDY_1130
1007	SDY_1085			SDY_1131
1008	SDY_1086			SDY_1132
1009	SDY_1087			SDY_1133
1010	SDY_1088			SDY_1134
1011	SDY_1090			SDY_1135
1012	SDY_1091			SDY_1136
1013	SDY_1093			SDY_1137
1014	SDY_1094			SDY_1138
1015	SDY_1095			SDY_1139
1016	SDY_1096			SDY_1140
1017	SDY_1097			SDY_1141
1018	SDY_1098			SDY_1143
1019	SDY_1099			SDY_1144
1020	SDY_1100			SDY_1145
1021	SDY_1102			SDY_1146
1022	SDY_1103			SDY_1147
1023	SDY_1104			SDY_1148
1024	SDY_1105			SDY_1149
1025	SDY_1106			SDY_1150
1026	SDY_1110			SDY_1151
1027	SDY_1111			SDY_1152
1028	SDY_1112			SDY_1153
1029	SDY_1113			SDY_1154
1030	SDY_1114			SDY_1155
1031	SDY_1115			SDY_1156
1032	SDY_1116			SDY_1157
1033	SDY_1117			SDY_1158
1034	SDY_1118			SDY_1159
1035	SDY_1119			SDY_1160
1036	SDY_1120			SDY_1161
1037	SDY_1121			SDY_1162
1038	SDY_1122			SDY_1163
1039	SDY_1123			SDY_1164
1040	SDY_1124			SDY_1165
1041	SDY_1125			SDY_1166
1042	SDY_1126			SDY_1167
1043	SDY_1127			SDY_1168
1044	SDY_1128			SDY_1169
1045	SDY_1129			SDY_1170
1046	SDY_1130			SDY_1171
1047	SDY_1131			SDY_1172
1048	SDY_1132			SDY_1173
1049	SDY_1133			SDY_1176
1050	SDY_1134			SDY_1177
1051	SDY_1135			SDY_1178
1052	SDY_1136			SDY_1179
1053	SDY_1137			SDY_1180
1054	SDY_1138			SDY_1181
1055	SDY_1139			SDY_1182
1056	SDY_1140			SDY_1183
1057	SDY_1141			SDY_1185
1058	SDY_1142			SDY_1186
1059	SDY_1143			SDY_1187
1060	SDY_1144			SDY_1189
1061	SDY_1145			SDY_1190
1062	SDY_1146			SDY_1191
1063	SDY_1147			SDY_1192
1064	SDY_1148			SDY_1193
1065	SDY_1149			SDY_1195
1066	SDY_1150			SDY_1196
1067	SDY_1151			SDY_1197
1068	SDY_1152			SDY_1198
1069	SDY_1153			SDY_1199
1070	SDY_1154			SDY_1201
1071	SDY_1155			SDY_1202
1072	SDY_1156			SDY_1203
1073	SDY_1157			SDY_1204
1074	SDY_1158			SDY_1206
1075	SDY_1159			SDY_1207
1076	SDY_1160			SDY_1208
1077	SDY_1161			SDY_1209
1078	SDY_1162			SDY_1210
1079	SDY_1163			SDY_1211
1080	SDY_1164			SDY_1212
1081	SDY_1165			SDY_1213
1082	SDY_1166			SDY_1214
1083	SDY_1167			SDY_1215
1084	SDY_1168			SDY_1216
1085	SDY_1169			SDY_1217
1086	SDY_1170			SDY_1218
1087	SDY_1171			SDY_1220
1088	SDY_1172			SDY_1221
1089	SDY_1173			SDY_1222
1090	SDY_1174			SDY_1223
1091	SDY_1176			SDY_1224
1092	SDY_1177			SDY_1225
1093	SDY_1178			SDY_1226
1094	SDY_1179			SDY_1228
1095	SDY_1180			SDY_1229
1096	SDY_1181			SDY_1230
1097	SDY_1182			SDY_1231
1098	SDY_1183			SDY_1233
1099	SDY_1185			SDY_1234
1100	SDY_1186			SDY_1235
1101	SDY_1187			SDY_1236
1102	SDY_1189			SDY_1237
1103	SDY_1190			SDY_1238
1104	SDY_1191			SDY_1239
1105	SDY_1192			SDY_1240
1106	SDY_1193			SDY_1242
1107	SDY_1195			SDY_1243
1108	SDY_1196			SDY_1244
1109	SDY_1197			SDY_1245
1110	SDY_1198			SDY_1246
1111	SDY_1199			SDY_1249
1112	SDY_1200			SDY_1251
1113	SDY_1201			SDY_1252
1114	SDY_1202			SDY_1253
1115	SDY_1203			SDY_1254
1116	SDY_1204			SDY_1255
1117	SDY_1205			SDY_1259
1118	SDY_1206			SDY_1260
1119	SDY_1207			SDY_1261
1120	SDY_1208			SDY_1262
1121	SDY_1209			SDY_1263
1122	SDY_1210			SDY_1264
1123	SDY_1211			SDY_1265
1124	SDY_1212			SDY_1266
1125	SDY_1213			SDY_1267
1126	SDY_1214			SDY_1268
1127	SDY_1215			SDY_1269
1128	SDY_1216			SDY_1270
1129	SDY_1217			SDY_1271
1130	SDY_1218			SDY_1272
1131	SDY_1220			SDY_1273
1132	SDY_1221			SDY_1275
1133	SDY_1222			SDY_1276
1134	SDY_1223			SDY_1277
1135	SDY_1224			SDY_1278
1136	SDY_1225			SDY_1279
1137	SDY_1226			SDY_1280
1138	SDY_1228			SDY_1281
1139	SDY_1229			SDY_1282
1140	SDY_1230			SDY_1284
1141	SDY_1231			SDY_1285
1142	SDY_1232			SDY_1286
1143	SDY_1233			SDY_1287
1144	SDY_1234			SDY_1289
1145	SDY_1235			SDY_1290
1146	SDY_1236			SDY_1291
1147	SDY_1237			SDY_1292
1148	SDY_1238			SDY_1293
1149	SDY_1239			SDY_1294
1150	SDY_1240			SDY_1295
1151	SDY_1241			SDY_1296
1152	SDY_1242			SDY_1297
1153	SDY_1243			SDY_1298
1154	SDY_1244			SDY_1299
1155	SDY_1245			SDY_1300
1156	SDY_1246			SDY_1301
1157	SDY_1248			SDY_1302
1158	SDY_1249			SDY_1303
1159	SDY_1251			SDY_1304
1160	SDY_1252			SDY_1305
1161	SDY_1253			SDY_1306
1162	SDY_1254			SDY_1307
1163	SDY_1255			SDY_1308
1164	SDY_1256			SDY_1309
1165	SDY_1257			SDY_1310
1166	SDY_1258			SDY_1311
1167	SDY_1259			SDY_1312
1168	SDY_1260			SDY_1313
1169	SDY_1261			SDY_1314
1170	SDY_1262			SDY_1315
1171	SDY_1263			SDY_1316
1172	SDY_1264			SDY_1317
1173	SDY_1265			SDY_1318
1174	SDY_1266			SDY_1319
1175	SDY_1267			SDY_1320
1176	SDY_1268			SDY_1321
1177	SDY_1269			SDY_1322
1178	SDY_1270			SDY_1323
1179	SDY_1271			SDY_1324
1180	SDY_1272			SDY_1325
1181	SDY_1273			SDY_1326
1182	SDY_1275			SDY_1327
1183	SDY_1276			SDY_1328
1184	SDY_1277			SDY_1329
1185	SDY_1278			SDY_1330
1186	SDY_1279			SDY_1331
1187	SDY_1280			SDY_1332
1188	SDY_1281			SDY_1334
1189	SDY_1282			SDY_1335
1190	SDY_1284			SDY_1336
1191	SDY_1285			SDY_1337
1192	SDY_1286			SDY_1338
1193	SDY_1287			SDY_1339
1194	SDY_1288			SDY_1340
1195	SDY_1289			SDY_1341
1196	SDY_1290			SDY_1342
1197	SDY_1291			SDY_1343
1198	SDY_1292			SDY_1344
1199	SDY_1293			SDY_1345
1200	SDY_1294			SDY_1346
1201	SDY_1295			SDY_1347
1202	SDY_1296			SDY_1348
1203	SDY_1297			SDY_1349
1204	SDY_1298			SDY_1351
1205	SDY_1299			SDY_1352
1206	SDY_1300			SDY_1353
1207	SDY_1301			SDY_1354
1208	SDY_1302			SDY_1355
1209	SDY_1303			SDY_1356
1210	SDY_1304			SDY_1357
1211	SDY_1305			SDY_1358
1212	SDY_1306			SDY_1359
1213	SDY_1307			SDY_1360
1214	SDY_1308			SDY_1361
1215	SDY_1309			SDY_1362
1216	SDY_1310			SDY_1364
1217	SDY_1311			SDY_1365
1218	SDY_1312			SDY_1366
1219	SDY_1313			SDY_1367
1220	SDY_1314			SDY_1368
1221	SDY_1315			SDY_1369
1222	SDY_1316			SDY_1370
1223	SDY_1317			SDY_1371
1224	SDY_1318			SDY_1372
1225	SDY_1319			SDY_1373
1226	SDY_1320			SDY_1374
1227	SDY_1321			SDY_1375
1228	SDY_1322			SDY_1376
1229	SDY_1323			SDY_1377
1230	SDY_1324			SDY_1378
1231	SDY_1325			SDY_1379
1232	SDY_1326			SDY_1380
1233	SDY_1327			SDY_1381
1234	SDY_1328			SDY_1382
1235	SDY_1329			SDY_1383
1236	SDY_1330			SDY_1384
1237	SDY_1331			SDY_1385
1238	SDY_1332			SDY_1386
1239	SDY_1334			SDY_1387
1240	SDY_1335			SDY_1388
1241	SDY_1336			SDY_1389
1242	SDY_1337			SDY_1390
1243	SDY_1338			SDY_1391
1244	SDY_1339			SDY_1392
1245	SDY_1340			SDY_1393
1246	SDY_1341			SDY_1394
1247	SDY_1342			SDY_1395
1248	SDY_1343			SDY_1396
1249	SDY_1344			SDY_1397
1250	SDY_1345			SDY_1399
1251	SDY_1346			SDY_1400
1252	SDY_1347			SDY_1401
1253	SDY_1348			SDY_1402
1254	SDY_1349			SDY_1403
1255	SDY_1351			SDY_1404
1256	SDY_1352			SDY_1405
1257	SDY_1353			SDY_1406
1258	SDY_1354			SDY_1407
1259	SDY_1355			SDY_1408
1260	SDY_1356			SDY_1409
1261	SDY_1357			SDY_1410
1262	SDY_1358			SDY_1411
1263	SDY_1359			SDY_1412
1264	SDY_1360			SDY_1413
1265	SDY_1361			SDY_1414
1266	SDY_1362			SDY_1415
1267	SDY_1364			SDY_1416
1268	SDY_1365			SDY_1417
1269	SDY_1366			SDY_1418
1270	SDY_1367			SDY_1419
1271	SDY_1368			SDY_1420
1272	SDY_1369			SDY_1421
1273	SDY_1370			SDY_1423
1274	SDY_1371			SDY_1424
1275	SDY_1372			SDY_1426
1276	SDY_1373			SDY_1427
1277	SDY_1374			SDY_1428
1278	SDY_1375			SDY_1429
1279	SDY_1376			SDY_1430
1280	SDY_1377			SDY_1431
1281	SDY_1378			SDY_1432
1282	SDY_1379			SDY_1433
1283	SDY_1380			SDY_1434
1284	SDY_1381			SDY_1435
1285	SDY_1382			SDY_1439
1286	SDY_1383			SDY_1440
1287	SDY_1384			SDY_1441
1288	SDY_1385			SDY_1442
1289	SDY_1386			SDY_1443
1290	SDY_1387			SDY_1444
1291	SDY_1388			SDY_1445
1292	SDY_1389			SDY_1446
1293	SDY_1390			SDY_1447
1294	SDY_1391			SDY_1448
1295	SDY_1392			SDY_1449
1296	SDY_1393			SDY_1450
1297	SDY_1394			SDY_1451
1298	SDY_1395			SDY_1452
1299	SDY_1396			SDY_1453
1300	SDY_1397			SDY_1454
1301	SDY_1399			SDY_1455
1302	SDY_1400			SDY_1456
1303	SDY_1401			SDY_1457
1304	SDY_1402			SDY_1458
1305	SDY_1403			SDY_1460
1306	SDY_1404			SDY_1461
1307	SDY_1405			SDY_1462
1308	SDY_1406			SDY_1464
1309	SDY_1407			SDY_1465
1310	SDY_1408			SDY_1466
1311	SDY_1409			SDY_1467
1312	SDY_1410			SDY_1468
1313	SDY_1411			SDY_1469
1314	SDY_1412			SDY_1470
1315	SDY_1413			SDY_1471
1316	SDY_1414			SDY_1472
1317	SDY_1415			SDY_1473
1318	SDY_1416			SDY_1474
1319	SDY_1417			SDY_1475
1320	SDY_1418			SDY_1476
1321	SDY_1419			SDY_1477
1322	SDY_1420			SDY_1478
1323	SDY_1421			SDY_1479
1324	SDY_1422			SDY_1480
1325	SDY_1423			SDY_1481
1326	SDY_1424			SDY_1482
1327	SDY_1426			SDY_1483
1328	SDY_1427			SDY_1484
1329	SDY_1428			SDY_1485
1330	SDY_1429			SDY_1486
1331	SDY_1430			SDY_1487
1332	SDY_1431			SDY_1488
1333	SDY_1432			SDY_1489
1334	SDY_1433			SDY_1490
1335	SDY_1434			SDY_1491
1336	SDY_1435			SDY_1492
1337	SDY_1436			SDY_1493
1338	SDY_1439			SDY_1494
1339	SDY_1440			SDY_1495
1340	SDY_1441			SDY_1496
1341	SDY_1442			SDY_1497
1342	SDY_1443			SDY_1498
1343	SDY_1444			SDY_1500
1344	SDY_1445			SDY_1501
1345	SDY_1446			SDY_1502
1346	SDY_1447			SDY_1503
1347	SDY_1448			SDY_1504
1348	SDY_1449			SDY_1505
1349	SDY_1450			SDY_1506
1350	SDY_1451			SDY_1507
1351	SDY_1452			SDY_1508
1352	SDY_1453			SDY_1509
1353	SDY_1454			SDY_1510
1354	SDY_1455			SDY_1511
1355	SDY_1456			SDY_1512
1356	SDY_1457			SDY_1513
1357	SDY_1458			SDY_1514
1358	SDY_1460			SDY_1515
1359	SDY_1461			SDY_1516
1360	SDY_1462			SDY_1517
1361	SDY_1464			SDY_1519
1362	SDY_1465			SDY_1520
1363	SDY_1466			SDY_1521
1364	SDY_1467			SDY_1522
1365	SDY_1468			SDY_1523
1366	SDY_1469			SDY_1524
1367	SDY_1470			SDY_1525
1368	SDY_1471			SDY_1526
1369	SDY_1472			SDY_1527
1370	SDY_1473			SDY_1529
1371	SDY_1474			SDY_1531
1372	SDY_1475			SDY_1532
1373	SDY_1476			SDY_1533
1374	SDY_1477			SDY_1534
1375	SDY_1478			SDY_1535
1376	SDY_1479			SDY_1536
1377	SDY_1480			SDY_1537
1378	SDY_1481			SDY_1538
1379	SDY_1482			SDY_1539
1380	SDY_1483			SDY_1540
1381	SDY_1484			SDY_1541
1382	SDY_1485			SDY_1542
1383	SDY_1486			SDY_1543
1384	SDY_1487			SDY_1544
1385	SDY_1488			SDY_1545
1386	SDY_1489			SDY_1546
1387	SDY_1490			SDY_1547
1388	SDY_1491			SDY_1548
1389	SDY_1492			SDY_1549
1390	SDY_1493			SDY_1550
1391	SDY_1494			SDY_1551
1392	SDY_1495			SDY_1552
1393	SDY_1496			SDY_1553
1394	SDY_1497			SDY_1554
1395	SDY_1498			SDY_1555
1396	SDY_1500			SDY_1556
1397	SDY_1501			SDY_1557
1398	SDY_1502			SDY_1558
1399	SDY_1503			SDY_1559
1400	SDY_1504			SDY_1560
1401	SDY_1505			SDY_1561
1402	SDY_1506			SDY_1562
1403	SDY_1507			SDY_1563
1404	SDY_1508			SDY_1564
1405	SDY_1509			SDY_1566
1406	SDY_1510			SDY_1567
1407	SDY_1511			SDY_1570
1408	SDY_1512			SDY_1571
1409	SDY_1513			SDY_1572
1410	SDY_1514			SDY_1573
1411	SDY_1515			SDY_1574
1412	SDY_1516			SDY_1576
1413	SDY_1517			SDY_1577
1414	SDY_1519			SDY_1580
1415	SDY_1520			SDY_1581
1416	SDY_1521			SDY_1582
1417	SDY_1522			SDY_1584
1418	SDY_1523			SDY_1585
1419	SDY_1524			SDY_1586
1420	SDY_1525			SDY_1587
1421	SDY_1526			SDY_1588
1422	SDY_1527			SDY_1589
1423	SDY_1529			SDY_1590
1424	SDY_1530			SDY_1591
1425	SDY_1531			SDY_1592
1426	SDY_1532			SDY_1593
1427	SDY_1533			SDY_1594
1428	SDY_1534			SDY_1596
1429	SDY_1535			SDY_1597
1430	SDY_1536			SDY_1598
1431	SDY_1537			SDY_1599
1432	SDY_1538			SDY_1600
1433	SDY_1539			SDY_1601
1434	SDY_1540			SDY_1602
1435	SDY_1541			SDY_1603
1436	SDY_1542			SDY_1605
1437	SDY_1543			SDY_1606
1438	SDY_1544			SDY_1607
1439	SDY_1545			SDY_1608
1440	SDY_1546			SDY_1611
1441	SDY_1547			SDY_1613
1442	SDY_1548			SDY_1614
1443	SDY_1549			SDY_1615
1444	SDY_1550			SDY_1616
1445	SDY_1551			SDY_1617
1446	SDY_1552			SDY_1618
1447	SDY_1553			SDY_1619
1448	SDY_1554			SDY_1620
1449	SDY_1555			SDY_1621
1450	SDY_1556			SDY_1622
1451	SDY_1557			SDY_1623
1452	SDY_1558			SDY_1624
1453	SDY_1559			SDY_1625
1454	SDY_1560			SDY_1626
1455	SDY_1561			SDY_1627
1456	SDY_1562			SDY_1629
1457	SDY_1563			SDY_1630
1458	SDY_1564			SDY_1631
1459	SDY_1566			SDY_1632
1460	SDY_1567			SDY_1633
1461	SDY_1570			SDY_1634
1462	SDY_1571			SDY_1635
1463	SDY_1572			SDY_1636
1464	SDY_1573			SDY_1637
1465	SDY_1574			SDY_1638
1466	SDY_1576			SDY_1639
1467	SDY_1577			SDY_1640
1468	SDY_1580			SDY_1641
1469	SDY_1581			SDY_1642
1470	SDY_1582			SDY_1643
1471	SDY_1584			SDY_1644
1472	SDY_1585			SDY_1645
1473	SDY_1586			SDY_1646
1474	SDY_1587			SDY_1649
1475	SDY_1588			SDY_1650
1476	SDY_1589			SDY_1651
1477	SDY_1590			SDY_1652
1478	SDY_1591			SDY_1653
1479	SDY_1592			SDY_1654
1480	SDY_1593			SDY_1656
1481	SDY_1594			SDY_1657
1482	SDY_1596			SDY_1658
1483	SDY_1597			SDY_1659
1484	SDY_1598			SDY_1660
1485	SDY_1599			SDY_1661
1486	SDY_1600			SDY_1662
1487	SDY_1601			SDY_1663
1488	SDY_1602			SDY_1664
1489	SDY_1603			SDY_1665
1490	SDY_1605			SDY_1666
1491	SDY_1606			SDY_1667
1492	SDY_1607			SDY_1668
1493	SDY_1608			SDY_1669
1494	SDY_1610			SDY_1670
1495	SDY_1611			SDY_1671
1496	SDY_1613			SDY_1672
1497	SDY_1614			SDY_1673
1498	SDY_1615			SDY_1674
1499	SDY_1616			SDY_1675
1500	SDY_1617			SDY_1676
1501	SDY_1618			SDY_1677
1502	SDY_1619			SDY_1678
1503	SDY_1620			SDY_1679
1504	SDY_1621			SDY_1680
1505	SDY_1622			SDY_1681
1506	SDY_1623			SDY_1682
1507	SDY_1624			SDY_1683
1508	SDY_1625			SDY_1684
1509	SDY_1626			SDY_1685
1510	SDY_1627			SDY_1686
1511	SDY_1629			SDY_1687
1512	SDY_1630			SDY_1688
1513	SDY_1631			SDY_1689
1514	SDY_1632			SDY_1690
1515	SDY_1633			SDY_1691
1516	SDY_1634			SDY_1692
1517	SDY_1635			SDY_1693
1518	SDY_1636			SDY_1694
1519	SDY_1637			SDY_1695
1520	SDY_1638			SDY_1696
1521	SDY_1639			SDY_1697
1522	SDY_1640			SDY_1698
1523	SDY_1641			SDY_1699
1524	SDY_1642			SDY_1700
1525	SDY_1643			SDY_1701
1526	SDY_1644			SDY_1702
1527	SDY_1645			SDY_1703
1528	SDY_1646			SDY_1706
1529	SDY_1649			SDY_1707
1530	SDY_1650			SDY_1708
1531	SDY_1651			SDY_1709
1532	SDY_1652			SDY_1711
1533	SDY_1653			SDY_1712
1534	SDY_1654			SDY_1713
1535	SDY_1656			SDY_1714
1536	SDY_1657			SDY_1715
1537	SDY_1658			SDY_1716
1538	SDY_1659			SDY_1717
1539	SDY_1660			SDY_1718
1540	SDY_1661			SDY_1719
1541	SDY_1662			SDY_1720
1542	SDY_1663			SDY_1721
1543	SDY_1664			SDY_1722
1544	SDY_1665			SDY_1723
1545	SDY_1666			SDY_1724
1546	SDY_1667			SDY_1726
1547	SDY_1668			SDY_1727
1548	SDY_1669			SDY_1728
1549	SDY_1670			SDY_1729
1550	SDY_1671			SDY_1730
1551	SDY_1672			SDY_1733
1552	SDY_1673			SDY_1734
1553	SDY_1674			SDY_1735
1554	SDY_1675			SDY_1736
1555	SDY_1676			SDY_1737
1556	SDY_1677			SDY_1738
1557	SDY_1678			SDY_1739
1558	SDY_1679			SDY_1740
1559	SDY_1680			SDY_1742
1560	SDY_1681			SDY_1743
1561	SDY_1682			SDY_1744
1562	SDY_1683			SDY_1745
1563	SDY_1684			SDY_1746
1564	SDY_1685			SDY_1747
1565	SDY_1686			SDY_1748
1566	SDY_1687			SDY_1749
1567	SDY_1688			SDY_1750
1568	SDY_1689			SDY_1752
1569	SDY_1690			SDY_1753
1570	SDY_1691			SDY_1754
1571	SDY_1692			SDY_1755
1572	SDY_1693			SDY_1756
1573	SDY_1694			SDY_1757
1574	SDY_1695			SDY_1758
1575	SDY_1696			SDY_1759
1576	SDY_1697			SDY_1760
1577	SDY_1698			SDY_1761
1578	SDY_1699			SDY_1762
1579	SDY_1700			SDY_1763
1580	SDY_1701			SDY_1764
1581	SDY_1702			SDY_1767
1582	SDY_1703			SDY_1768
1583	SDY_1704			SDY_1769
1584	SDY_1706			SDY_1770
1585	SDY_1707			SDY_1771
1586	SDY_1708			SDY_1772
1587	SDY_1709			SDY_1773
1588	SDY_1710			SDY_1774
1589	SDY_1711			SDY_1775
1590	SDY_1712			SDY_1776
1591	SDY_1713			SDY_1777
1592	SDY_1714			SDY_1778
1593	SDY_1715			SDY_1779
1594	SDY_1716			SDY_1781
1595	SDY_1717			SDY_1782
1596	SDY_1718			SDY_1783
1597	SDY_1719			SDY_1784
1598	SDY_1720			SDY_1785
1599	SDY_1721			SDY_1786
1600	SDY_1722			SDY_1788
1601	SDY_1723			SDY_1789
1602	SDY_1724			SDY_1791
1603	SDY_1725			SDY_1792
1604	SDY_1726			SDY_1794
1605	SDY_1727			SDY_1795
1606	SDY_1728			SDY_1796
1607	SDY_1729			SDY_1797
1608	SDY_1730			SDY_1798
1609	SDY_1733			SDY_1799
1610	SDY_1734			SDY_1800
1611	SDY_1735			SDY_1801
1612	SDY_1736			SDY_1802
1613	SDY_1737			SDY_1803
1614	SDY_1738			SDY_1804
1615	SDY_1739			SDY_1805
1616	SDY_1740			SDY_1806
1617	SDY_1742			SDY_1807
1618	SDY_1743			SDY_1808
1619	SDY_1744			SDY_1811
1620	SDY_1745			SDY_1812
1621	SDY_1746			SDY_1813
1622	SDY_1747			SDY_1814
1623	SDY_1748			SDY_1815
1624	SDY_1749			SDY_1816
1625	SDY_1750			SDY_1817
1626	SDY_1751			SDY_1818
1627	SDY_1752			SDY_1819
1628	SDY_1753			SDY_1820
1629	SDY_1754			SDY_1821
1630	SDY_1755			SDY_1822
1631	SDY_1756			SDY_1823
1632	SDY_1757			SDY_1824
1633	SDY_1758			SDY_1825
1634	SDY_1759			SDY_1826
1635	SDY_1760			SDY_1827
1636	SDY_1761			SDY_1828
1637	SDY_1762			SDY_1829
1638	SDY_1763			SDY_1830
1639	SDY_1764			SDY_1832
1640	SDY_1767			SDY_1833
1641	SDY_1768			SDY_1834
1642	SDY_1769			SDY_1837
1643	SDY_1770			SDY_1838
1644	SDY_1771			SDY_1839
1645	SDY_1772			SDY_1840
1646	SDY_1773			SDY_1841
1647	SDY_1774			SDY_1842
1648	SDY_1775			SDY_1843
1649	SDY_1776			SDY_1844
1650	SDY_1777			SDY_1845
1651	SDY_1778			SDY_1846
1652	SDY_1779			SDY_1847
1653	SDY_1781			SDY_1848
1654	SDY_1782			SDY_1849
1655	SDY_1783			SDY_1850
1656	SDY_1784			SDY_1851
1657	SDY_1785			SDY_1852
1658	SDY_1786			SDY_1853
1659	SDY_1788			SDY_1854
1660	SDY_1789			SDY_1855
1661	SDY_1791			SDY_1856
1662	SDY_1792			SDY_1857
1663	SDY_1794			SDY_1858
1664	SDY_1795			SDY_1859
1665	SDY_1796			SDY_1861
1666	SDY_1797			SDY_1862
1667	SDY_1798			SDY_1864
1668	SDY_1799			SDY_1865
1669	SDY_1800			SDY_1866
1670	SDY_1801			SDY_1867
1671	SDY_1802			SDY_1868
1672	SDY_1803			SDY_1869
1673	SDY_1804			SDY_1870
1674	SDY_1805			SDY_1871
1675	SDY_1806			SDY_1872
1676	SDY_1807			SDY_1873
1677	SDY_1808			SDY_1874
1678	SDY_1809			SDY_1875
1679	SDY_1811			SDY_1876
1680	SDY_1812			SDY_1877
1681	SDY_1813			SDY_1878
1682	SDY_1814			SDY_1880
1683	SDY_1815			SDY_1881
1684	SDY_1816			SDY_1882
1685	SDY_1817			SDY_1883
1686	SDY_1818			SDY_1885
1687	SDY_1819			SDY_1886
1688	SDY_1820			SDY_1887
1689	SDY_1821			SDY_1888
1690	SDY_1822			SDY_1889
1691	SDY_1823			SDY_1890
1692	SDY_1824			SDY_1891
1693	SDY_1825			SDY_1894
1694	SDY_1826			SDY_1895
1695	SDY_1827			SDY_1896
1696	SDY_1828			SDY_1897
1697	SDY_1829			SDY_1898
1698	SDY_1830			SDY_1899
1699	SDY_1832			SDY_1900
1700	SDY_1833			SDY_1901
1701	SDY_1834			SDY_1902
1702	SDY_1835			SDY_1903
1703	SDY_1837			SDY_1904
1704	SDY_1838			SDY_1905
1705	SDY_1839			SDY_1906
1706	SDY_1840			SDY_1907
1707	SDY_1841			SDY_1908
1708	SDY_1842			SDY_1909
1709	SDY_1843			SDY_1910
1710	SDY_1844			SDY_1911
1711	SDY_1845			SDY_1912
1712	SDY_1846			SDY_1913
1713	SDY_1847			SDY_1914
1714	SDY_1848			SDY_1915
1715	SDY_1849			SDY_1916
1716	SDY_1850			SDY_1917
1717	SDY_1851			SDY_1918
1718	SDY_1852			SDY_1919
1719	SDY_1853			SDY_1920
1720	SDY_1854			SDY_1921
1721	SDY_1855			SDY_1922
1722	SDY_1856			SDY_1923
1723	SDY_1857			SDY_1924
1724	SDY_1858			SDY_1925
1725	SDY_1859			SDY_1926
1726	SDY_1860			SDY_1927
1727	SDY_1861			SDY_1928
1728	SDY_1862			SDY_1929
1729	SDY_1863			SDY_1930
1730	SDY_1864			SDY_1931
1731	SDY_1865			SDY_1932
1732	SDY_1866			SDY_1933
1733	SDY_1867			SDY_1934
1734	SDY_1868			SDY_1936
1735	SDY_1869			SDY_1937
1736	SDY_1870			SDY_1938
1737	SDY_1871			SDY_1939
1738	SDY_1872			SDY_1940
1739	SDY_1873			SDY_1941
1740	SDY_1874			SDY_1943
1741	SDY_1875			SDY_1945
1742	SDY_1876			SDY_1947
1743	SDY_1877			SDY_1949
1744	SDY_1878			SDY_1950
1745	SDY_1880			SDY_1951
1746	SDY_1881			SDY_1952
1747	SDY_1882			SDY_1953
1748	SDY_1883			SDY_1954
1749	SDY_1884			SDY_1955
1750	SDY_1885			SDY_1956
1751	SDY_1886			SDY_1957
1752	SDY_1887			SDY_1958
1753	SDY_1888			SDY_1959
1754	SDY_1889			SDY_1960
1755	SDY_1890			SDY_1961
1756	SDY_1891			SDY_1962
1757	SDY_1894			SDY_1963
1758	SDY_1895			SDY_1965
1759	SDY_1896			SDY_1966
1760	SDY_1897			SDY_1967
1761	SDY_1898			SDY_1968
1762	SDY_1899			SDY_1969
1763	SDY_1900			SDY_1970
1764	SDY_1901			SDY_1971
1765	SDY_1902			SDY_1972
1766	SDY_1903			SDY_1973
1767	SDY_1904			SDY_1974
1768	SDY_1905			SDY_1975
1769	SDY_1906			SDY_1976
1770	SDY_1907			SDY_1977
1771	SDY_1908			SDY_1978
1772	SDY_1909			SDY_1979
1773	SDY_1910			SDY_1980
1774	SDY_1911			SDY_1981
1775	SDY_1912			SDY_1982
1776	SDY_1913			SDY_1983
1777	SDY_1914			SDY_1984
1778	SDY_1915			SDY_1985
1779	SDY_1916			SDY_1986
1780	SDY_1917			SDY_1987
1781	SDY_1918			SDY_1988
1782	SDY_1919			SDY_1990
1783	SDY_1920			SDY_1991
1784	SDY_1921			SDY_1992
1785	SDY_1922			SDY_1993
1786	SDY_1923			SDY_1998
1787	SDY_1924			SDY_1999
1788	SDY_1925			SDY_2001
1789	SDY_1926			SDY_2002
1790	SDY_1927			SDY_2003
1791	SDY_1928			SDY_2004
1792	SDY_1929			SDY_2005
1793	SDY_1930			SDY_2006
1794	SDY_1931			SDY_2007
1795	SDY_1932			SDY_2008
1796	SDY_1933			SDY_2009
1797	SDY_1934			SDY_2010
1798	SDY_1936			SDY_2011
1799	SDY_1937			SDY_2012
1800	SDY_1938			SDY_2013
1801	SDY_1939			SDY_2014
1802	SDY_1940			SDY_2015
1803	SDY_1941			SDY_2016
1804	SDY_1943			SDY_2017
1805	SDY_1945			SDY_2018
1806	SDY_1947			SDY_2019
1807	SDY_1949			SDY_2020
1808	SDY_1950			SDY_2021
1809	SDY_1951			SDY_2022
1810	SDY_1952			SDY_2023
1811	SDY_1953			SDY_2024
1812	SDY_1954			SDY_2025
1813	SDY_1955			SDY_2026
1814	SDY_1956			SDY_2027
1815	SDY_1957			SDY_2028
1816	SDY_1958			SDY_2029
1817	SDY_1959			SDY_2030
1818	SDY_1960			SDY_2031
1819	SDY_1961			SDY_2032
1820	SDY_1962			SDY_2033
1821	SDY_1963			SDY_2034
1822	SDY_1965			SDY_2035
1823	SDY_1966			SDY_2036
1824	SDY_1967			SDY_2037
1825	SDY_1968			SDY_2038
1826	SDY_1969			SDY_2039
1827	SDY_1970			SDY_2040
1828	SDY_1971			SDY_2041
1829	SDY_1972			SDY_2042
1830	SDY_1973			SDY_2043
1831	SDY_1974			SDY_2044
1832	SDY_1975			SDY_2045
1833	SDY_1976			SDY_2046
1834	SDY_1977			SDY_2047
1835	SDY_1978			SDY_2048
1836	SDY_1979			SDY_2049
1837	SDY_1980			SDY_2050
1838	SDY_1981			SDY_2051
1839	SDY_1982			SDY_2052
1840	SDY_1983			SDY_2053
1841	SDY_1984			SDY_2054
1842	SDY_1985			SDY_2055
1843	SDY_1986			SDY_2056
1844	SDY_1987			SDY_2057
1845	SDY_1988			SDY_2058
1846	SDY_1990			SDY_2059
1847	SDY_1991			SDY_2060
1848	SDY_1992			SDY_2061
1849	SDY_1993			SDY_2062
1850	SDY_1998			SDY_2063
1851	SDY_1999			SDY_2064
1852	SDY_2000			SDY_2065
1853	SDY_2001			SDY_2066
1854	SDY_2002			SDY_2067
1855	SDY_2003			SDY_2070
1856	SDY_2004			SDY_2071
1857	SDY_2005			SDY_2072
1858	SDY_2006			SDY_2075
1859	SDY_2007			SDY_2076
1860	SDY_2008			SDY_2077
1861	SDY_2009			SDY_2078
1862	SDY_2010			SDY_2079
1863	SDY_2011			SDY_2080
1864	SDY_2012			SDY_2081
1865	SDY_2013			SDY_2083
1866	SDY_2014			SDY_2084
1867	SDY_2015			SDY_2085
1868	SDY_2016			SDY_2086
1869	SDY_2017			SDY_2087
1870	SDY_2018			SDY_2088
1871	SDY_2019			SDY_2089
1872	SDY_2020			SDY_2090
1873	SDY_2021			SDY_2091
1874	SDY_2022			SDY_2092
1875	SDY_2023			SDY_2093
1876	SDY_2024			SDY_2094
1877	SDY_2025			SDY_2095
1878	SDY_2026			SDY_2096
1879	SDY_2027			SDY_2097
1880	SDY_2028			SDY_2098
1881	SDY_2029			SDY_2099
1882	SDY_2030			SDY_2100
1883	SDY_2031			SDY_2101
1884	SDY_2032			SDY_2102
1885	SDY_2033			SDY_2103
1886	SDY_2034			SDY_2104
1887	SDY_2035			SDY_2105
1888	SDY_2036			SDY_2106
1889	SDY_2037			SDY_2107
1890	SDY_2038			SDY_2108
1891	SDY_2039			SDY_2109
1892	SDY_2040			SDY_2110
1893	SDY_2041			SDY_2112
1894	SDY_2042			SDY_2113
1895	SDY_2043			SDY_2114
1896	SDY_2044			SDY_2115
1897	SDY_2045			SDY_2116
1898	SDY_2046			SDY_2117
1899	SDY_2047			SDY_2118
1900	SDY_2048			SDY_2119
1901	SDY_2049			SDY_2120
1902	SDY_2050			SDY_2121
1903	SDY_2051			SDY_2122
1904	SDY_2052			SDY_2123
1905	SDY_2053			SDY_2124
1906	SDY_2054			SDY_2125
1907	SDY_2055			SDY_2126
1908	SDY_2056			SDY_2127
1909	SDY_2057			SDY_2128
1910	SDY_2058			SDY_2129
1911	SDY_2059			SDY_2130
1912	SDY_2060			SDY_2131
1913	SDY_2061			SDY_2132
1914	SDY_2062			SDY_2134
1915	SDY_2063			SDY_2135
1916	SDY_2064			SDY_2136
1917	SDY_2065			SDY_2137
1918	SDY_2066			SDY_2138
1919	SDY_2067			SDY_2140
1920	SDY_2068			SDY_2141
1921	SDY_2070			SDY_2142
1922	SDY_2071			SDY_2143
1923	SDY_2072			SDY_2144
1924	SDY_2075			SDY_2145
1925	SDY_2076			SDY_2146
1926	SDY_2077			SDY_2147
1927	SDY_2078			SDY_2148
1928	SDY_2079			SDY_2149
1929	SDY_2080			SDY_2150
1930	SDY_2081			SDY_2151
1931	SDY_2083			SDY_2152
1932	SDY_2084			SDY_2153
1933	SDY_2085			SDY_2154
1934	SDY_2086			SDY_2155
1935	SDY_2087			SDY_2156
1936	SDY_2088			SDY_2157
1937	SDY_2089			SDY_2160
1938	SDY_2090			SDY_2161
1939	SDY_2091			SDY_2162
1940	SDY_2092			SDY_2163
1941	SDY_2093			SDY_2164
1942	SDY_2094			SDY_2165
1943	SDY_2095			SDY_2166
1944	SDY_2096			SDY_2167
1945	SDY_2097			SDY_2168
1946	SDY_2098			SDY_2169
1947	SDY_2099			SDY_2170
1948	SDY_2100			SDY_2171
1949	SDY_2101			SDY_2172
1950	SDY_2102			SDY_2173
1951	SDY_2103			SDY_2174
1952	SDY_2104			SDY_2175
1953	SDY_2105			SDY_2176
1954	SDY_2106			SDY_2177
1955	SDY_2107			SDY_2178
1956	SDY_2108			SDY_2179
1957	SDY_2109			SDY_2180
1958	SDY_2110			SDY_2181
1959	SDY_2112			SDY_2182
1960	SDY_2113			SDY_2183
1961	SDY_2114			SDY_2184
1962	SDY_2115			SDY_2185
1963	SDY_2116			SDY_2186
1964	SDY_2117			SDY_2187
1965	SDY_2118			SDY_2188
1966	SDY_2119			SDY_2189
1967	SDY_2120			SDY_2190
1968	SDY_2121			SDY_2191
1969	SDY_2122			SDY_2192
1970	SDY_2123			SDY_2193
1971	SDY_2124			SDY_2194
1972	SDY_2125			SDY_2196
1973	SDY_2126			SDY_2197
1974	SDY_2127			SDY_2198
1975	SDY_2128			SDY_2199
1976	SDY_2129			SDY_2200
1977	SDY_2130			SDY_2201
1978	SDY_2131			SDY_2203
1979	SDY_2132			SDY_2204
1980	SDY_2134			SDY_2205
1981	SDY_2135			SDY_2206
1982	SDY_2136			SDY_2207
1983	SDY_2137			SDY_2208
1984	SDY_2138			SDY_2209
1985	SDY_2140			SDY_2211
1986	SDY_2141			SDY_2212
1987	SDY_2142			SDY_2213
1988	SDY_2143			SDY_2214
1989	SDY_2144			SDY_2215
1990	SDY_2145			SDY_2216
1991	SDY_2146			SDY_2217
1992	SDY_2147			SDY_2218
1993	SDY_2148			SDY_2219
1994	SDY_2149			SDY_2220
1995	SDY_2150			SDY_2221
1996	SDY_2151			SDY_2222
1997	SDY_2152			SDY_2223
1998	SDY_2153			SDY_2224
1999	SDY_2154			SDY_2225
[truncated: 2,500 more rows]

## Sheet: Phase 1 S. Typhimurium LT2
	ALL TAGs	Positive Set	Negative Set	Testing Set	Positives in Testing Set
1	STM0001	STM0800	STM0008	STM1051	STM1051
2	STM0002	STM0972	STM0026	STM1583	STM1055
3	STM0003	STM1088	STM0063	STM1402	STM1583
4	STM0004	STM1224	STM0110	STM2865	STM2137
5	STM0005	STM1404	STM0162	STM2883	STM2584
6	STM0006	STM1405	STM0181	STM0001	PSLT037
7	STM0007	STM1602	STM0286	STM0002	STM2878
8	STM0008	STM1631	STM0299	STM0003	STM4157
9	STM0009	STM1698	STM0309	STM0004	STM2865
10	STM0010	STM2241	STM0327	STM0005
11	STM0011	STM2287	STM0346	STM0006
12	STM0012	STM2780	STM0349	STM0007
13	STM0013	STM3762	STM0393	STM0009
14	STM0014	PSLT038	STM0460	STM0010
15	STM0015	PSLT039	STM4610	STM0011
16	STM0016		STM0472	STM0012
17	STM0017		STM0497	STM0013
18	STM0018		STM0514	STM0014
19	STM0019		STM5910	STM0015
20	STM0020		STM0651	STM0016
21	STM0021		STM0656	STM0017
22	STM0022		STM0666	STM0018
23	STM0023		STM0700	STM0019
24	STM0024		STM0702	STM0020
25	STM0025		STM0736	STM0021
26	STM0026		STM0744	STM0022
27	STM0027		STM0765	STM0023
28	STM0028		STM0794	STM0024
29	STM0028_1N		STM0820	STM0025
30	STM0029		STM0823	STM0027
31	STM0030		STM0830	STM0028
32	STM0031		STM0851	STM0028_1N
33	STM0032		STM0855	STM0029
34	STM0033		STM0898_A	STM0030
35	STM0034		STM0926	STM0031
36	STM0035		STM0944	STM0032
37	STM0036		STM0987	STM0033
38	STM0037		STM1003	STM0034
39	STM0038		STM1098	STM0035
40	STM0039		STM1109	STM0036
41	STM0040		STM1119	STM0037
42	STM0041		STM1187	STM0038
43	STM0042		STM1191	STM0039
44	STM0043		STM1253	STM0040
45	STM0044		STM1277	STM0041
46	STM0045		STM1298	STM0042
47	STM0046		STM1312	STM0043
48	STM0047		STM1329	STM0044
49	STM0048		STM1335	STM0045
50	STM0049		STM1338	STM0046
51	STM0050		STM1392	STM0047
52	STM0051		STM1403	STM0048
53	STM0052		STM1458	STM0049
54	STM0053		STM1503	STM0050
55	STM0054		STM1561	STM0051
56	STM0055		STM1565	STM0052
57	STM0056		STM1639	STM0053
58	STM0057		STM1645	STM0054
59	STM0058		STM1681	STM0055
60	STM0059		STM1717	STM0056
61	STM0060		STM1720	STM0057
62	STM0061		STM1841	STM0058
63	STM0062		STM1854	STM0059
64	STM0063		STM1913	STM0060
65	STM0064		STM1921	STM0061
66	STM4610		STM1923	STM0062
67	STM0066		STM1929	STM0064
68	STM0067		STM1951	STM0066
69	STM0068		STM1969	STM0067
70	STM0069		STM1991	STM0068
71	STM0070		STM2020	STM0069
72	STM0071		STM2426	STM0070
73	STM0072		STM2451	STM0071
74	STM0073		STM2502	STM0072
75	STM0074		STM2581	STM0073
76	STM4615		STM2622	STM0074
77	STM0075		STM2691	STM4615
78	STM0076		STM2711	STM0075
79	STM0077		STM2721	STM0076
80	STM0078		STM2732	STM0077
81	STM0079		STM2757	STM0078
82	STM0080		STM2769	STM0079
83	STM0081		STM2816	STM0080
84	STM0082		STM2834	STM0081
85	STM0084		STM2846	STM0082
86	STM0085		STM2895	STM0084
87	STM0086		STM2915	STM0085
88	STM0087		STM2916	STM0086
89	STM0088		STM2978	STM0087
90	STM0089		STM3055	STM0088
91	STM0090		STM3057	STM0089
92	STM0091		STM3084_S	STM0090
93	STM0092		STM3145	STM0091
94	STM0093		STM3149	STM0092
95	STM0094		STM3157	STM0093
96	STM0095		STM3171	STM0094
97	STM0096		STM3174	STM0095
98	STM0097		STM3199	STM0096
99	STM0098		STM3211_S	STM0097
100	STM0100		STM3227	STM0098
101	STM0101		STM3242	STM0100
102	STM0102		STM3254	STM0101
103	STM0103		STM3263	STM0102
104	STM0104		STM3268	STM0103
105	STM0105		STM3277	STM0104
106	STM0106		STM3374	STM0105
107	STM0107		STM3406	STM0106
108	STM0108		STM3418	STM0107
109	STM0109		STM3447	STM0108
110	STM0110		STM3458	STM0109
111	STM0111		STM3461	STM0111
112	STM0112		STM3524	STM0112
113	STM0113		STM3558	STM0113
114	STM0114		STM3573	STM0114
115	STM0115		STM3587	STM0115
116	STM0116		STM3625	STM0116
117	STM0117		STM3658	STM0117
118	STM0118		STM3674	STM0118
119	STM4630		STM3690	STM4630
120	STM0119		STM3719	STM0119
121	STM0120		STM3745	STM0120
122	STM0121		STM3768	STM0121
123	STM0122		STM3838	STM0122
124	STM0123		STM3857	STM0123
125	STM0124		STM3903	STM0124
126	STM0125		STM3941	STM0125
127	STM0126		STM3947	STM0126
128	STM0127		STM3960	STM0127
129	STM0128		STM4015	STM0128
130	STM0129		STM4215	STM0129
131	STM0130		STM4222_S	STM0130
132	STM0131		STM4272	STM0131
133	STM0132		STM4303	STM0132
134	STM0133		STM4356	STM0133
135	STM0134		STM4366	STM0134
136	STM0135		STM4392	STM0135
137	STM0136		STM4442	STM0136
138	STM0137		STM4514_S	STM0137
139	STM0138		STM4516	STM0138
140	STM0139		STM4529	STM0139
141	STM0140		STM4534	STM0140
142	STM0141		STM4541	STM0141
143	STM0142		STM4561	STM0142
144	STM0143		STM4579	STM0143
145	STM0144		PSLT016	STM0144
146	STM0145		PSLT018	STM0145
147	STM0146		PSLT019	STM0146
148	STM0147		PSLT051	STM0147
149	STM0148		PSLT078	STM0148
150	STM0149		PSLT095	STM0149
151	STM0150			STM0150
152	STM0151			STM0151
153	STM0152			STM0152
154	STM0153			STM0153
155	STM0154			STM0154
156	STM0155			STM0155
157	STM0156			STM0156
158	STM0157			STM0157
159	STM0158			STM0158
160	STM0159			STM0159
161	STM0160			STM0160
162	STM0161			STM0161
163	STM0162			STM0163
164	STM0163			STM0164
165	STM0164			STM0165
166	STM0165			STM0166
167	STM0166			STM0167
168	STM0167			STM0168
169	STM0168			STM0169
170	STM0169			STM0170
171	STM0170			STM0171
172	STM0171			STM0172
173	STM0172			STM0173
174	STM0173			STM0174
175	STM0174			STM0175
176	STM0175			STM0176
177	STM0176			STM0177
178	STM0177			STM0178
179	STM0178			STM0179
180	STM0179			STM0180
181	STM0180			STM0182
182	STM0181			STM0183
183	STM0182			STM0184
184	STM0183			STM0185
185	STM0184			STM0186
186	STM0185			STM0187
187	STM0186			STM0188
188	STM0187			STM0189
189	STM0188			STM0190
190	STM0189			STM0191
191	STM0190			STM0192
192	STM0191			STM0193
193	STM0192			STM0194
194	STM0193			STM0195
195	STM0194			STM0196
196	STM0195			STM0197
197	STM0196			STM0198
198	STM0197			STM0199
199	STM0198			STM0200
200	STM0199			STM0201
201	STM0200			STM0202
202	STM0201			STM0203
203	STM0202			STM0204_S
204	STM0203			STM0205
205	STM0204_S			STM0206
206	STM0205			STM0207
207	STM0206			STM0208
208	STM0207			STM0209
209	STM0208			STM0210
210	STM0209			STM0211
211	STM0210			STM0212
212	STM0211			STM0213
213	STM0212			STM0214
214	STM0213			STM0215
215	STM0214			STM0216
216	STM0215			STM0217
217	STM0216			STM0218
218	STM0217			STM0219
219	STM0218			STM0220
220	STM0219			STM0221
221	STM0220			STM0222
222	STM0221			STM0223
223	STM0222			STM0224
224	STM0223			STM0225
225	STM0224			STM0226
226	STM0225			STM0227
227	STM0226			STM0228
228	STM0227			STM0229
229	STM0228			STM0230
230	STM0229			STM0231
231	STM0230			STM0232
232	STM0231			STM0233
233	STM0232			STM0234
234	STM0233			STM0235
235	STM0234			STM0236
236	STM0235			STM0237
237	STM0236			STM0238
238	STM0237			STM0239
239	STM0238			STM0240
240	STM0239			STM0242
241	STM0240			STM0243
242	STM0242			STM0244
243	STM0243			STM0245
244	STM0244			STM0246
245	STM0245			STM0247
246	STM0246			STM0248
247	STM0247			STM0255
248	STM0248			STM0256
249	STM0255			STM0257
250	STM0256			STM0258
251	STM0257			STM0259
252	STM0258			STM0260
253	STM0259			STM0261
254	STM0260			STM0262
255	STM0261			STM0263
256	STM0262			STM0264
257	STM0263			STM0266
258	STM0264			STM0267
259	STM0266			STM0268
260	STM0267			STM0269
261	STM0268			STM0270
262	STM0269			STM0271
263	STM0270			STM0272
264	STM0271			STM0273
265	STM0272			STM0274
266	STM0273			STM0274_A
267	STM0274			STM0275_S
268	STM0274_A			STM0276
269	STM0275_S			STM0277
270	STM0276			STM0278
271	STM0277			STM0279
272	STM0278			STM0280
273	STM0279			STM0281
274	STM0280			STM0282
275	STM0281			STM0283
276	STM0282			STM0284
277	STM0283			STM0285
278	STM0284			STM0287
279	STM0285			STM0288
280	STM0286			STM0289
281	STM0287			STM0290
282	STM0288			STM0291
283	STM0289			STM0292
284	STM0290			STM0293
285	STM0291			STM0294
286	STM0292			STM0294_1N
287	STM0293			STM4655
288	STM0294			STM0295
289	STM0294_1N			STM0300
290	STM4655			STM0301
291	STM0295			STM0302
292	STM0299			STM0303
293	STM0300			STM4665
294	STM0301			STM0304
295	STM0302			STM0305
296	STM0303			STM0306
297	STM4665			STM0307
298	STM0304			STM0308
299	STM0305			STM0310
300	STM0306			STM0311
301	STM0307			STM0312
302	STM0308			STM0313
303	STM0309			STM4675
304	STM0310			STM0315
305	STM0311			STM0316
306	STM0312			STM0317
307	STM0313			STM0318
308	STM4675			STM0319
309	STM0315			STM0320
310	STM0316			STM0321
311	STM0317			STM0322
312	STM0318			STM0325
313	STM0319			STM0328_S
314	STM0320			STM0329
315	STM0321			STM0330
316	STM0322			STM0331
317	STM0325			STM0332
318	STM0327			STM0333
319	STM0328_S			STM0334
320	STM0329			STM0335
321	STM0330			STM0336
322	STM0331			STM0337
323	STM0332			STM0338
324	STM0333			STM0339
325	STM0334			STM0340
326	STM0335			STM0341
327	STM0336			STM0342
328	STM0337			STM0343
329	STM0338			STM0344
330	STM0339			STM0345
331	STM0340			STM0347
332	STM0341			STM0348
333	STM0342			STM0350_S
334	STM0343			STM0351
335	STM0344			STM0352_S
336	STM0345			STM0353
337	STM0346			STM0354
338	STM0347			STM0355
339	STM0348			STM0356
340	STM0349			STM0357
341	STM0350_S			STM0358_S
342	STM0351			STM0359
343	STM0352_S			STM0360
344	STM0353			STM0361
345	STM0354			STM0362
346	STM0355			STM0363
347	STM0356			STM0364
348	STM0357			STM0365
349	STM0358_S			STM0366
350	STM0359			STM0367
351	STM0360			STM0368
352	STM0361			STM0369
353	STM0362			STM0370
354	STM0363			STM0371
355	STM0364			STM0372
356	STM0365			STM0373
357	STM0366			STM0374
358	STM0367			STM0375
359	STM0368			STM0376
360	STM0369			STM0377
361	STM0370			STM0378
362	STM0371			STM0379
363	STM0372			STM0380
364	STM0373			STM0381
365	STM0374			STM0382
366	STM0375			STM0383
367	STM0376			STM0384
368	STM0377			STM0385
369	STM0378			STM0386
370	STM0379			STM0387
371	STM0380			STM0388
372	STM0381			STM0389
373	STM0382			STM0390
374	STM0383			STM0391
375	STM0384			STM0392
376	STM0385			STM0394
377	STM0386			STM0395
378	STM0387			STM0396
379	STM0388			STM0397
380	STM0389			STM0398
381	STM0390			STM0399
382	STM0391			STM0400
383	STM0392			STM0401
384	STM0393			STM0402
385	STM0394			STM0403
386	STM0395			STM0404
387	STM0396			STM0405
388	STM0397			STM0406
389	STM0398			STM0407
390	STM0399			STM0408
391	STM0400			STM0409
392	STM0401			STM0410
393	STM0402			STM0411
394	STM0403			STM0413
395	STM0404			STM0414
396	STM0405			STM0415
397	STM0406			STM0416
398	STM0407			STM0417
399	STM0408			STM0418
400	STM0409			STM0419
401	STM0410			STM0420
402	STM0411			STM0421
403	STM0413			STM0422
404	STM0414			STM0423
405	STM0415			STM0424
406	STM0416			STM0425
407	STM0417			STM0426
408	STM0418			STM0427
409	STM0419			STM0428
410	STM0420			STM0429
411	STM0421			STM0430
412	STM0422			STM0431
413	STM0423			STM0432
414	STM0424			STM0433
415	STM0425			STM0434
416	STM0426			STM0435
417	STM0427			STM0436_S
418	STM0428			STM0437
419	STM0429			STM0438
420	STM0430			STM0439
421	STM0431			STM0440
422	STM0432			STM0441
423	STM0433			STM0442
424	STM0434			STM0443
425	STM0435			STM0444
426	STM0436_S			STM0445
427	STM0437			STM0446
428	STM0438			STM0447
429	STM0439			STM0448
430	STM0440			STM0449
431	STM0441			STM0450
432	STM0442			STM0451
433	STM0443			STM0452
434	STM0444			STM0453
435	STM0445			STM0454
436	STM0446			STM0455
437	STM0447			STM0456
438	STM0448			STM0457
439	STM0449			STM0458
440	STM0450			STM0459
441	STM0451			STM0461
442	STM0452			STM0462
443	STM0453			STM0463
444	STM0454			STM0464
445	STM0455			STM0465
446	STM0456			STM0466
447	STM0457			STM0468
448	STM0458			STM0469
449	STM0459			STM0470
450	STM0460			STM0471
451	STM0461			STM0473
452	STM0462			STM0474
453	STM0463			STM0475
454	STM0464			STM0476
455	STM0465			STM0477
456	STM0466			STM0478
457	STM0468			STM0479
458	STM0469			STM0480
459	STM0470			STM0481
460	STM0471			STM0482
461	STM0472			STM0483
462	STM0473			STM0484
463	STM0474			STM0485
464	STM0475			STM0486
465	STM0476			STM0487_S
466	STM0477			STM0488
467	STM0478			STM0489
468	STM0479			STM0490
469	STM0480			STM0491
470	STM0481			STM0492
471	STM0482			STM0493
472	STM0483			STM0494
473	STM0484			STM0495
474	STM0485			STM0496
475	STM0486			STM0498
476	STM0487_S			STM0499
477	STM0488			STM0500
478	STM0489			STM0501
479	STM0490			STM0502
480	STM0491			STM0503
481	STM0492			STM0504
482	STM0493			STM0505
483	STM0494			STM0506
484	STM0495			STM0507
485	STM0496			STM0508
486	STM0497			STM0509
487	STM0498			STM0510
488	STM0499			STM0511
489	STM0500			STM0512
490	STM0501			STM0513
491	STM0502			STM0515
492	STM0503			STM0516
493	STM0504			STM0517
494	STM0505			STM0518
495	STM0506			STM0519
496	STM0507			STM0520
497	STM0508			STM0521
498	STM0509			STM0522
499	STM0510			STM0523
500	STM0511			STM0524
501	STM0512			STM0525
502	STM0513			STM0526
503	STM0514			STM0527
504	STM0515			STM0528
505	STM0516			STM0529
506	STM0517			STM0530
507	STM0518			STM0531
508	STM0519			STM0532
509	STM0520			STM0533
510	STM0521			STM0534
511	STM0522			STM0535
512	STM0523			STM0536
513	STM0524			STM0537
514	STM0525			STM0538
515	STM0526			STM0539
516	STM0527			STM0540
517	STM0528			STM0541
518	STM0529			STM0542
519	STM0530			STM0543
520	STM0531			STM0544
521	STM0532			STM0545
522	STM0533			STM0546
523	STM0534			STM0547
524	STM0535			STM0548
525	STM0536			STM0549
526	STM0537			STM0550
527	STM0538			STM0551
528	STM0539			STM0552
529	STM0540			STM0554
530	STM0541			STM0557
531	STM0542			STM0558
532	STM0543			STM0559
533	STM0544			STM0561
534	STM0545			STM0563
535	STM0546			STM0564
536	STM0547			STM0565
537	STM0548			STM0566
538	STM0549			STM0567
539	STM0550			STM0568
540	STM0551			STM0569
541	STM0552			STM0570
542	STM0554			STM0571
543	STM0557			STM0572
544	STM0558			STM0573
545	STM0559			STM0574
546	STM0561			STM0575
547	STM0563			STM0576
548	STM0564			STM0577
549	STM0565			STM0578
550	STM0566			STM0579
551	STM0567			STM0580
552	STM0568			STM0581
553	STM0569			STM0582
554	STM0570			STM0583
555	STM0571			STM0584
556	STM0572			STM0585
557	STM0573			STM0586
558	STM0574			STM0587
559	STM0575			STM0588
560	STM0576			STM0589
561	STM0577			STM0590
562	STM0578			STM0591
563	STM0579			STM0592
564	STM0580			STM0593
565	STM0581			STM0594
566	STM0582			STM0595
567	STM0583			STM0596
568	STM0584			STM0597
569	STM0585			STM0598
570	STM0586			STM0599
571	STM0587			STM0600
572	STM0588			STM0601
573	STM0589			STM0602
574	STM0590			STM0603
575	STM0591			STM0604
576	STM0592			STM0605
577	STM0593			STM0606
578	STM0594			STM0607
579	STM0595			STM0608
580	STM0596			STM0609
581	STM0597			STM0610
582	STM0598			STM0611
583	STM0599			STM0612
584	STM0600			STM0613
585	STM0601			STM0614
586	STM0602			STM0615
587	STM0603			STM0616
588	STM0604			STM0617
589	STM0605			STM0618
590	STM0606			STM0619
591	STM0607			STM0620
592	STM0608			STM0621
593	STM0609			STM0622
594	STM0610			STM0623
595	STM0611			STM0624
596	STM0612			STM0625
597	STM0613			STM0626
598	STM0614			STM0627
599	STM0615			STM0628
600	STM0616			STM0629
601	STM0617			STM0630
602	STM0618			STM0631
603	STM0619			STM0632
604	STM0620			STM0633
605	STM0621			STM0634
606	STM0622			STM0635_S
607	STM0623			STM0636
608	STM0624			STM0637
609	STM0625			STM0638
610	STM0626			STM0639
611	STM0627			STM0640
612	STM0628			STM0641
613	STM0629			STM0642
614	STM0630			STM0643
615	STM0631			STM0644
616	STM0632			STM0645
617	STM0633			STM0646
618	STM0634			STM0647
619	STM0635_S			STM0648
620	STM0636			STM0652
621	STM0637			STM0653
622	STM0638			STM0654
623	STM0639			STM0655
624	STM0640			STM0657
625	STM0641			STM0658
626	STM0642			STM0659
627	STM0643			STM0660
628	STM0644			STM0661
629	STM0645			STM0662
630	STM0646			STM0663
631	STM0647			STM0664
632	STM0648			STM0665
633	STM0651			STM0667
634	STM0652			STM0668
635	STM0653			STM0669
636	STM0654			STM0670
637	STM0655			STM0671
638	STM0656			STM0672
639	STM0657			STM0680
640	STM0658			STM0681
641	STM0659			STM0682
642	STM0660			STM0683
643	STM0661			STM0684
644	STM0662			STM0685
645	STM0663			STM0686
646	STM0664			STM0687
647	STM0665			STM0688
648	STM0666			STM0689
649	STM0667			STM0690
650	STM0668			STM0691
651	STM0669			STM0692
652	STM0670			STM0693
653	STM0671			STM0694
654	STM0672			STM0695
655	STM0680			STM0696
656	STM0681			STM0697
657	STM0682			STM0698
658	STM0683			STM0699
659	STM0684			STM0701
660	STM0685			STM0703
661	STM0686			STM0704
662	STM0687			STM0705
663	STM0688			STM0706
664	STM0689			STM0707
665	STM0690			STM0708
666	STM0691			STM0709
667	STM0692			STM0710
668	STM0693			STM0711
669	STM0694			STM0712
670	STM0695			STM0713
671	STM0696			STM0714
672	STM0697			STM0715
673	STM0698			STM0716
674	STM0699			STM0717
675	STM0700			STM0718
676	STM0701			STM0719
677	STM0702			STM0720
678	STM0703			STM0721
679	STM0704			STM0722
680	STM0705			STM0723
681	STM0706			STM0724
682	STM0707			STM0725
683	STM0708			STM0726
684	STM0709			STM0727
685	STM0710			STM0728
686	STM0711			STM0729
687	STM0712			STM0730
688	STM0713			STM0731
689	STM0714			STM0732
690	STM0715			STM0733
691	STM0716			STM0734
692	STM0717			STM0735
693	STM0718			STM0737
694	STM0719			STM0738
695	STM0720			STM0739
696	STM0721			STM0740
697	STM0722			STM0741
698	STM0723			STM0742
699	STM0724			STM0743
700	STM0725			STM0745
701	STM0726			STM0746
702	STM0727			STM0747
703	STM0728			STM0748
704	STM0729			STM0749
705	STM0730			STM0750
706	STM0731			STM0756
707	STM0732			STM0757
708	STM0733			STM0758
709	STM0734			STM0759
710	STM0735			STM0760
711	STM0736			STM0761
712	STM0737			STM0762
713	STM0738			STM0763_S
714	STM0739			STM0764
715	STM0740			STM0766
716	STM0741			STM0768
717	STM0742			STM0769
718	STM0743			STM0770
719	STM0744			STM0771
720	STM0745			STM0772
721	STM0746			STM0773
722	STM0747			STM0774
723	STM0748			STM0775
724	STM0749			STM0776
725	STM0750			STM0777
726	STM0756			STM0778
727	STM0757			STM0779
728	STM0758			STM0780
729	STM0759			STM0781
730	STM0760			STM0782
731	STM0761			STM0783
732	STM0762			STM0784
733	STM0763_S			STM0785
734	STM0764			STM0786
735	STM0765			STM0787
736	STM0766			STM0788
737	STM0768			STM0789
738	STM0769			STM0791
739	STM0770			STM0792
740	STM0771			STM0793
741	STM0772			STM0795
742	STM0773			STM0796
743	STM0774			STM0797
744	STM0775			STM0798
745	STM0776			STM0801
746	STM0777			STM0802
747	STM0778			STM0803
748	STM0779			STM0804
749	STM0780			STM0805
750	STM0781			STM0806
751	STM0782			STM0807
752	STM0783			STM0808
753	STM0784			STM0809
754	STM0785			STM0810
755	STM0786			STM0811
756	STM0787			STM0812
757	STM0788			STM0813
758	STM0789			STM0814
759	STM0791			STM0815
760	STM0792			STM0816
761	STM0793			STM0817
762	STM0794			STM0818
763	STM0795			STM0819
764	STM0796			STM0821
765	STM0797			STM0822
766	STM0798			STM0825
767	STM0800			STM0826
768	STM0801			STM0827
769	STM0802			STM0828
770	STM0803			STM0829
771	STM0804			STM0831
772	STM0805			STM0832
773	STM0806			STM0833
774	STM0807			STM0834
775	STM0808			STM0835
776	STM0809			STM0836
777	STM0810			STM0837
778	STM0811			STM0838
779	STM0812			STM0839
780	STM0813			STM0840
781	STM0814			STM0841
782	STM0815			STM0842
783	STM0816			STM0843
784	STM0817			STM0844
785	STM0818			STM0845
786	STM0819			STM0846
787	STM0820			STM0847
788	STM0821			STM0848
789	STM0822			STM0849
790	STM0823			STM0850
791	STM0825			STM0852
792	STM0826			STM0853
793	STM0827			STM0854
794	STM0828			STM0856
795	STM0829			STM0857
796	STM0830			STM0858
797	STM0831			STM0859
798	STM0832			STM0860
799	STM0833			STM0861
800	STM0834			STM0862
801	STM0835			STM0863
802	STM0836			STM0864
803	STM0837			STM0865
804	STM0838			STM0866
805	STM0839			STM0867
806	STM0840			STM0868
807	STM0841			STM0869
808	STM0842			STM0870
809	STM0843			STM0871
810	STM0844			STM0872
811	STM0845			STM0873
812	STM0846			STM0874
813	STM0847			STM0875
814	STM0848			STM0876
815	STM0849			STM0877
816	STM0850			STM0878
817	STM0851			STM0879
818	STM0852			STM0880
819	STM0853			STM0881
820	STM0854			STM0882
821	STM0855			STM0884
822	STM0856			STM0885
823	STM0857			STM0886
824	STM0858			STM0887
825	STM0859			STM0888
826	STM0860			STM0889
827	STM0861			STM0890
828	STM0862			STM0891
829	STM0863			STM0892
830	STM0864			STM0893
831	STM0865			STM0894
832	STM0866			STM0895_1N
833	STM0867			STM0895
834	STM0868			STM0896
835	STM0869			STM0897
836	STM0870			STM4865
837	STM0871			STM4870
838	STM0872			STM4875
839	STM0873			STM0898
840	STM0874			STM0899
841	STM0875			STM0900
842	STM0876			STM0901
843	STM0877			STM0902
844	STM0878			STM0903
845	STM0879			STM0904
846	STM0880			STM0905
847	STM0881			STM0906
848	STM0882			STM0907
849	STM0884			STM0908
850	STM0885			STM4890
851	STM0886			STM4895
852	STM0887			STM0909
853	STM0888			STM0910
854	STM0889			STM0911
855	STM0890			STM0912
856	STM0891			STM0913
857	STM0892			STM0914
858	STM0893			STM0915
859	STM0894			STM0916
860	STM0895_1N			STM0916_1N
861	STM0895			STM0917
862	STM0896			STM0918
863	STM0897			STM0919
864	STM4865			STM0920
865	STM4870			STM0921
866	STM4875			STM0922
867	STM0898			STM0923
868	STM0898_A			STM0924
869	STM0899			STM0925_S
870	STM0900			STM0927
871	STM0901			STM0928
872	STM0902			STM0929
873	STM0903			STM0930
874	STM0904			STM0931
875	STM0905			STM0932
876	STM0906			STM0933
877	STM0907			STM0934
878	STM0908			STM0935
879	STM4890			STM0936
880	STM4895			STM0937
881	STM0909			STM0938
882	STM0910			STM0939
883	STM0911			STM0940
884	STM0912			STM0941
885	STM0913			STM0942
886	STM0914			STM0943
887	STM0915			STM0945
888	STM0916			STM0946
889	STM0916_1N			STM0947
890	STM0917			STM0948
891	STM0918			STM0950
892	STM0919			STM0951
893	STM0920			STM0952
894	STM0921			STM0953
895	STM0922			STM0954
896	STM0923			STM0955
897	STM0924			STM0956
898	STM0925_S			STM0957
899	STM0926			STM0958
900	STM0927			STM0959
901	STM0928			STM0960
902	STM0929			STM0961
903	STM0930			STM0962
904	STM0931			STM0963
905	STM0932			STM0964
906	STM0933			STM0965
907	STM0934			STM0966
908	STM0935			STM0968
909	STM0936			STM0969
910	STM0937			STM0970
911	STM0938			STM0971
912	STM0939			STM0973
913	STM0940			STM0974
914	STM0941			STM0975
915	STM0942			STM0976
916	STM0943			STM0977
917	STM0944			STM0978
918	STM0945			STM0979
919	STM0946			STM0980
920	STM0947			STM0981
921	STM0948			STM0982
922	STM0950			STM0983
923	STM0951			STM0984
924	STM0952			STM0985
925	STM0953			STM0986
926	STM0954			STM0988
927	STM0955			STM0989
928	STM0956			STM0990
929	STM0957			STM0991
930	STM0958			STM0992
931	STM0959			STM0993
932	STM0960			STM0994
933	STM0961			STM0995
934	STM0962			STM0996
935	STM0963			STM0997
936	STM0964			STM0998
937	STM0965			STM0999
938	STM0966			STM1000
939	STM0968			STM1001
940	STM0969			STM1002
941	STM0970			STM1004
942	STM0971			STM1005
943	STM0972			STM1006
944	STM0973			STM1007
945	STM0974			STM1008_S
946	STM0975			STM1009
947	STM0976			STM1010
948	STM0977			STM1010_1N
949	STM0978			STM1011
950	STM0979			STM1012
951	STM0980			STM1013
952	STM0981			STM1014
953	STM0982			STM1015
954	STM0983			STM1016
955	STM0984			STM1017
956	STM0985			STM1018
957	STM0986			STM1019
958	STM0987			STM1020
959	STM0988			STM1021
960	STM0989			STM1021_1N
961	STM0990			STM1022
962	STM0991			STM1023
963	STM0992			STM1024
964	STM0993			STM1025
965	STM0994			STM1026
966	STM0995			STM1027
967	STM0996			STM1028
968	STM0997			STM1029
969	STM0998			STM1030
970	STM0999			STM1031
971	STM1000			STM1032
972	STM1001			STM1033
973	STM1002			STM1034
974	STM1003			STM1035
975	STM1004			STM1036
976	STM1005			STM1037
977	STM1006			STM1038
978	STM1007			STM1039
979	STM1008_S			STM1040
980	STM1009			STM1041
981	STM1010			STM1042
982	STM1010_1N			STM1043
983	STM1011			STM1044
984	STM1012			STM1045
985	STM1013			STM1046
986	STM1014			STM1047
987	STM1015			STM1048
988	STM1016			STM1048_1N
989	STM1017			STM4985
990	STM1018			STM1049
991	STM1019			STM1050
992	STM1020			STM1053
993	STM1021			STM1054
994	STM1021_1N			STM1055
995	STM1022			STM1056
996	STM1023			STM1057
997	STM1024			STM1058
998	STM1025			STM1059
999	STM1026			STM1060
1000	STM1027			STM1061
1001	STM1028			STM1062
1002	STM1029			STM1063
1003	STM1030			STM1064
1004	STM1031			STM1065
1005	STM1032			STM1066
1006	STM1033			STM1067
1007	STM1034			STM1068
1008	STM1035			STM1069
1009	STM1036			STM1070
1010	STM1037			STM1071
1011	STM1038			STM1072
1012	STM1039			STM1073
1013	STM1040			STM1074
1014	STM1041			STM1075
1015	STM1042			STM1076
1016	STM1043			STM1077
1017	STM1044			STM1078
1018	STM1045			STM1079
1019	STM1046			STM1080
1020	STM1047			STM1081
1021	STM1048			STM1082
1022	STM1048_1N			STM1083
1023	STM4985			STM1084
1024	STM1049			STM1085
1025	STM1050			STM1087
1026	STM1051			STM1089
1027	STM1053			STM1090
1028	STM1054			STM1091
1029	STM1055			STM1092
1030	STM1056			STM1094
1031	STM1057			STM1095
1032	STM1058			STM1096
1033	STM1059			STM1097
1034	STM1060			STM1099
1035	STM1061			STM1100
1036	STM1062			STM1101
1037	STM1063			STM1102
1038	STM1064			STM1103
1039	STM1065			STM1104
1040	STM1066			STM1105
1041	STM1067			STM1106
1042	STM1068			STM1107
1043	STM1069			STM1108
1044	STM1070			STM1110
1045	STM1071			STM1111
1046	STM1072			STM1112
1047	STM1073			STM1113
1048	STM1074			STM1114
1049	STM1075			STM1115
1050	STM1076			STM1116
1051	STM1077			STM1117
1052	STM1078			STM1118
1053	STM1079			STM1121
1054	STM1080			STM1122
1055	STM1081			STM1123
1056	STM1082			STM1125
1057	STM1083			STM5010
1058	STM1084			STM1126
1059	STM1085			STM1127
1060	STM1087			STM1128
1061	STM1088			STM1129
1062	STM1089			STM1130
1063	STM1090			STM1131
1064	STM1091			STM1132
1065	STM1092			STM1133
1066	STM1094			STM5015
1067	STM1095			STM1135
1068	STM1096			STM1136
1069	STM1097			STM1137
1070	STM1098			STM1138
1071	STM1099			STM1139
1072	STM1100			STM1140
1073	STM1101			STM1141
1074	STM1102			STM1142
1075	STM1103			STM1143
1076	STM1104			STM1144
1077	STM1105			STM1145
1078	STM1106			STM1146
1079	STM1107			STM1147
1080	STM1108			STM1148_S
1081	STM1109			STM1149
1082	STM1110			STM1150
1083	STM1111			STM1151
1084	STM1112			STM1152
1085	STM1113			STM1153
1086	STM1114			STM1154
1087	STM1115			STM1155
1088	STM1116			STM1156
1089	STM1117			STM1157
1090	STM1118			STM1158
1091	STM1119			STM1159
1092	STM1121			STM1160
1093	STM1122			STM1161_S
1094	STM1123			STM1162
1095	STM1125			STM1163
1096	STM5010			STM1164
1097	STM1126			STM1165
1098	STM1127			STM1166
1099	STM1128			STM1167
1100	STM1129			STM1168
1101	STM1130			STM1169
1102	STM1131			STM1170
1103	STM1132			STM1171
1104	STM1133			STM1172
1105	STM5015			STM1173
1106	STM1135			STM1174
1107	STM1136			STM1175
1108	STM1137			STM1176
1109	STM1138			STM1177
1110	STM1139			STM1178
1111	STM1140			STM1179
1112	STM1141			STM1180
1113	STM1142			STM1181
1114	STM1143			STM1182
1115	STM1144			STM1183
1116	STM1145			STM1184
1117	STM1146			STM1185
1118	STM1147			STM5020
1119	STM1148_S			STM1188
1120	STM1149			STM5025
1121	STM1150			STM1189
1122	STM1151			STM1190
1123	STM1152			STM1192
1124	STM1153			STM1193
1125	STM1154			STM1194
1126	STM1155			STM1195
1127	STM1156			STM1196
1128	STM1157			STM1197
1129	STM1158			STM1198
1130	STM1159			STM1199
1131	STM1160			STM1200
1132	STM1161_S			STM1201
1133	STM1162			STM1202
1134	STM1163			STM1203
1135	STM1164			STM1204
1136	STM1165			STM1205
1137	STM1166			STM1206
1138	STM1167			STM1207
1139	STM1168			STM1208
1140	STM1169			STM1209
1141	STM1170			STM1210
1142	STM1171			STM1211
1143	STM1172			STM1212
1144	STM1173			STM1213
1145	STM1174			STM1214
1146	STM1175			STM1215
1147	STM1176			STM1216
1148	STM1177			STM1217_S
1149	STM1178			STM1218
1150	STM1179			STM1219
1151	STM1180			STM1220
1152	STM1181			STM1221
1153	STM1182			STM1222
1154	STM1183			STM1223
1155	STM1184			STM1225
1156	STM1185			STM1226
1157	STM5020			STM1227
1158	STM1187			STM1228
1159	STM1188			STM1229
1160	STM5025			STM1230
1161	STM1189			STM1231
1162	STM1190			STM1232
1163	STM1191			STM1233
1164	STM1192			STM1234_S
1165	STM1193			STM1235
1166	STM1194			STM1236
1167	STM1195			STM1237
1168	STM1196			STM1238
1169	STM1197			STM1239
1170	STM1198			STM5040
1171	STM1199			STM1240
1172	STM1200			STM1241
1173	STM1201			STM1242
1174	STM1202			STM1243
1175	STM1203			STM1244
1176	STM1204			STM1246
1177	STM1205			STM1249
1178	STM1206			STM1250
1179	STM1207			STM1251
1180	STM1208			STM1252
1181	STM1209			STM1254
1182	STM1210			STM1255
1183	STM1211			STM1256
1184	STM1212			STM1257
1185	STM1213			STM1258
1186	STM1214			STM1259
1187	STM1215			STM1260
1188	STM1216			STM1261
1189	STM1217_S			STM1263
1190	STM1218			STM1264
1191	STM1219			STM1265
1192	STM1220			STM1266
1193	STM1221			STM1267
1194	STM1222			STM1268
1195	STM1223			STM1269
1196	STM1224			STM1270
1197	STM1225			STM1271
1198	STM1226			STM1272
1199	STM1227			STM1273
1200	STM1228			STM1273_1N
1201	STM1229			STM1274
1202	STM1230			STM1275
1203	STM1231			STM1276
1204	STM1232			STM1278
1205	STM1233			STM1279
1206	STM1234_S			STM1280
1207	STM1235			STM1281
1208	STM1236			STM1282
1209	STM1237			STM1283
1210	STM1238			STM1284
1211	STM1239			STM1285
1212	STM5040			STM1286
1213	STM1240			STM1287
1214	STM1241			STM1288
1215	STM1242			STM1289
1216	STM1243			STM1290
1217	STM1244			STM1291
1218	STM1246			STM1292
1219	STM1249			STM1293
1220	STM1250			STM1294
1221	STM1251			STM1295
1222	STM1252			STM1296
1223	STM1253			STM1297
1224	STM1254			STM1299
1225	STM1255			STM1300
1226	STM1256			STM1301
1227	STM1257			STM1302
1228	STM1258			STM1303
1229	STM1259			STM1304
1230	STM1260			STM1305
1231	STM1261			STM1306
1232	STM1263			STM1307
1233	STM1264			STM1308
1234	STM1265			STM1309
1235	STM1266			STM1310
1236	STM1267			STM1311
1237	STM1268			STM1313
1238	STM1269			STM1314
1239	STM1270			STM1315
1240	STM1271			STM1316
1241	STM1272			STM1317
1242	STM1273			STM1318
1243	STM1273_1N			STM1319
1244	STM1274			STM1320
1245	STM1275			STM1321
1246	STM1276			STM1322
1247	STM1277			STM1323
1248	STM1278			STM1324
1249	STM1279			STM1325
1250	STM1280			STM1326
1251	STM1281			STM1327
1252	STM1282			STM1328
1253	STM1283			STM1330
1254	STM1284			STM1332
1255	STM1285			STM1333
1256	STM1286			STM1334_C
1257	STM1287			STM1336
1258	STM1288			STM1337
1259	STM1289			STM1339
1260	STM1290			STM1340
1261	STM1291			STM1341
1262	STM1292			STM1342
1263	STM1293			STM1343
1264	STM1294			STM1344
1265	STM1295			STM1345
1266	STM1296			STM1346
1267	STM1297			STM1347
1268	STM1298			STM1348
1269	STM1299			STM1349
1270	STM1300			STM1350
1271	STM1301			STM1351
1272	STM1302			STM1352
1273	STM1303			STM1353
1274	STM1304			STM1354
1275	STM1305			STM1355
1276	STM1306			STM1356
1277	STM1307			STM1357_S
1278	STM1308			STM1358
1279	STM1309			STM1359
1280	STM1310			STM1360
1281	STM1311			STM1361
1282	STM1312			STM1362
1283	STM1313			STM1364
1284	STM1314			STM1365
1285	STM1315			STM1366
1286	STM1316			STM1367
1287	STM1317			STM1368
1288	STM1318			STM1369
1289	STM1319			STM1370
1290	STM1320			STM1371
1291	STM1321			STM1372
1292	STM1322			STM1373
1293	STM1323			STM1374
1294	STM1324			STM1375
1295	STM1325			STM1376
1296	STM1326			STM1377
1297	STM1327			STM1378
1298	STM1328			STM1379
1299	STM1329			STM1380
1300	STM1330			STM1381
1301	STM1332			STM1382
1302	STM1333			STM1383
1303	STM1334_C			STM1384
1304	STM1335			STM1385
1305	STM1336			STM1386
1306	STM1337			STM1387
1307	STM1338			STM1388
1308	STM1339			STM1389
1309	STM1340			STM1390
1310	STM1341			STM1391
1311	STM1342			STM1393
1312	STM1343			STM1394
1313	STM1344			STM1395
1314	STM1345			STM1396
1315	STM1346			STM1397
1316	STM1347			STM1398
1317	STM1348			STM1399
1318	STM1349			STM1400
1319	STM1350			STM1401
1320	STM1351			STM1406
1321	STM1352			STM1407
1322	STM1353			STM1408
1323	STM1354			STM1409
1324	STM1355			STM1410
1325	STM1356			STM1411
1326	STM1357_S			STM1412
1327	STM1358			STM1413
1328	STM1359			STM1414
1329	STM1360			STM1415
1330	STM1361			STM1416
1331	STM1362			STM1417
1332	STM1364			STM1418
1333	STM1365			STM1419
1334	STM1366			STM1420
1335	STM1367			STM1421
1336	STM1368			STM1422
1337	STM1369			STM1425
1338	STM1370			STM1426
1339	STM1371			STM1427
1340	STM1372			STM1428
1341	STM1373			STM1429
1342	STM1374			STM1430
1343	STM1375			STM1431
1344	STM1376			STM1432
1345	STM1377			STM1433
1346	STM1378			STM1434
1347	STM1379			STM1435
1348	STM1380			STM1436
1349	STM1381			STM1437
1350	STM1382			STM1438
1351	STM1383			STM1439
1352	STM1384			STM1440
1353	STM1385			STM1441
1354	STM1386			STM1442
1355	STM1387			STM1443
1356	STM1388			STM1444
1357	STM1389			STM1445
1358	STM1390			STM1446
1359	STM1391			STM1447
1360	STM1392			STM1448
1361	STM1393			STM1449
1362	STM1394			STM1450
1363	STM1395			STM1451
1364	STM1396			STM1452
1365	STM1397			STM1453
1366	STM1398			STM1454
1367	STM1399			STM1455
1368	STM1400			STM1456
1369	STM1401			STM1457
1370	STM1402			STM1459
1371	STM1403			STM1460
1372	STM1404			STM1461_S
1373	STM1405			STM1462_S
1374	STM1406			STM1463
1375	STM1407			STM1466
1376	STM1408			STM1467
1377	STM1409			STM1468
1378	STM1410			STM1469
1379	STM1411			STM1470
1380	STM1412			STM1471
1381	STM1413			STM1472
1382	STM1414			STM1473
1383	STM1415			STM1475
1384	STM1416			STM1476
1385	STM1417			STM1477
1386	STM1418			STM1478
1387	STM1419			STM1479
1388	STM1420			STM1480
1389	STM1421			STM1481
1390	STM1422			STM1482
1391	STM1425			STM1483
1392	STM1426			STM1484
1393	STM1427			STM1485
1394	STM1428			STM1486
1395	STM1429			STM1487
1396	STM1430			STM1488
1397	STM1431			STM1489
1398	STM1432			STM1490
1399	STM1433			STM1491
1400	STM1434			STM1492
1401	STM1435			STM1493
1402	STM1436			STM1494
1403	STM1437			STM1495
1404	STM1438			STM1496
1405	STM1439			STM1497
1406	STM1440			STM1498
1407	STM1441			STM1499
1408	STM1442			STM1500
1409	STM1443			STM1501
1410	STM1444			STM1502
1411	STM1445			STM1504
1412	STM1446			STM1505
1413	STM1447			STM1506
1414	STM1448			STM1508
1415	STM1449			STM1509
1416	STM1450			STM1510
1417	STM1451			STM1511
1418	STM1452			STM1512
1419	STM1453			STM1513
1420	STM1454			STM1514
1421	STM1455			STM1515
1422	STM1456			STM1516
1423	STM1457			STM1517
1424	STM1458			STM1518
1425	STM1459			STM1519_S
1426	STM1460			STM1520
1427	STM1461_S			STM1521
1428	STM1462_S			STM1522
1429	STM1463			STM1523
1430	STM1466			STM1524
1431	STM1467			STM1525
1432	STM1468			STM1526
1433	STM1469			STM1527
1434	STM1470			STM1528
1435	STM1471			STM1530
1436	STM1472			STM1531
1437	STM1473			STM1532
1438	STM1475			STM1533
1439	STM1476			STM1534
1440	STM1477			STM1535
1441	STM1478			STM1536
1442	STM1479			STM1537
1443	STM1480			STM1538
1444	STM1481			STM1539
1445	STM1482			STM1540
1446	STM1483			STM1541
1447	STM1484			STM1542
1448	STM1485			STM1543
1449	STM1486			STM1544
1450	STM1487			STM1545
1451	STM1488			STM1546
1452	STM1489			STM1547
1453	STM1490			STM1548_S
1454	STM1491			STM1549
1455	STM1492			STM1550
1456	STM1493			STM1551
1457	STM1494			STM1551_1N
1458	STM1495			STM1552
1459	STM1496			STM5155
1460	STM1497			STM1554
1461	STM1498			STM1555
1462	STM1499			STM1556
1463	STM1500			STM1557
1464	STM1501			STM1558
1465	STM1502			STM1559
1466	STM1503			STM1560
1467	STM1504			STM1562
1468	STM1505			STM1563
1469	STM1506			STM1564
1470	STM1508			STM1566
1471	STM1509			STM1567
1472	STM1510			STM1568
1473	STM1511			STM1569
1474	STM1512			STM1570
1475	STM1513			STM1571
1476	STM1514			STM1572
1477	STM1515			STM1573_SC
1478	STM1516			STM1574
1479	STM1517			STM1575
1480	STM1518			STM1576
1481	STM1519_S			STM1577
1482	STM1520			STM1578
1483	STM1521			STM1579
1484	STM1522			STM1580
1485	STM1523			STM1581
1486	STM1524			STM1582
1487	STM1525			STM1584
1488	STM1526			STM1585
1489	STM1527			STM1586
1490	STM1528			STM1587
1491	STM1530			STM1588
1492	STM1531			STM1589
1493	STM1532			STM1590
1494	STM1533			STM1591
1495	STM1534			STM1592
1496	STM1535			STM1593
1497	STM1536			STM1594
1498	STM1537			STM1595
1499	STM1538			STM1596
1500	STM1539			STM1597
1501	STM1540			STM1598
1502	STM1541			STM1599
1503	STM1542			STM1601
1504	STM1543			STM1603
1505	STM1544			STM1604
1506	STM1545			STM1605
1507	STM1546			STM1606
1508	STM1547			STM1607
1509	STM1548_S			STM1608
1510	STM1549			STM1609
1511	STM1550			STM1610
1512	STM1551			STM1611
1513	STM1551_1N			STM1612
1514	STM1552			STM1613
1515	STM5155			STM1614
1516	STM1554			STM1615
1517	STM1555			STM1616
1518	STM1556			STM1617
1519	STM1557			STM1618
1520	STM1558			STM1619
1521	STM1559			STM1620
1522	STM1560			STM1621
1523	STM1561			STM1622
1524	STM1562			STM1623
1525	STM1563			STM1624
1526	STM1564			STM1625
1527	STM1565			STM1626
1528	STM1566			STM1627
1529	STM1567			STM1628
1530	STM1568			STM1630
1531	STM1569			STM1632
1532	STM1570			STM1633
1533	STM1571			STM1634
1534	STM1572			STM1635
1535	STM1573_SC			STM1636
1536	STM1574			STM1637
1537	STM1575			STM1638
1538	STM1576			STM1640
1539	STM1577			STM1641
1540	STM1578			STM1642
1541	STM1579			STM1643
1542	STM1580			STM1644
1543	STM1581			STM1646
1544	STM1582			STM1647
1545	STM1583			STM1648
1546	STM1584			STM1649
1547	STM1585			STM1650
1548	STM1586			STM1651
1549	STM1587			STM1652
1550	STM1588			STM1653
1551	STM1589			STM1654
1552	STM1590			STM1655
1553	STM1591			STM1656
1554	STM1592			STM1657
1555	STM1593			STM1658
1556	STM1594			STM1659
1557	STM1595			STM1660_S
1558	STM1596			STM1661
1559	STM1597			STM1662
1560	STM1598			STM1663
1561	STM1599			STM1664
1562	STM1601			STM1665
1563	STM1602			STM1667
1564	STM1603			STM1668
1565	STM1604			STM1669
1566	STM1605			STM1670
1567	STM1606			STM1671
1568	STM1607			STM1672
1569	STM1608			STM1673
1570	STM1609			STM1674
1571	STM1610			STM1675
1572	STM1611			STM1676
1573	STM1612			STM1677
1574	STM1613			STM1678
1575	STM1614			STM1679
1576	STM1615			STM1680
1577	STM1616			STM1682
1578	STM1617			STM1683
1579	STM1618			STM1684
1580	STM1619			STM1685
1581	STM1620			STM1686
1582	STM1621			STM1687
1583	STM1622			STM1688
1584	STM1623			STM1689
1585	STM1624			STM1690
1586	STM1625			STM1691
1587	STM1626			STM1692
1588	STM1627			STM1693
1589	STM1628			STM1694
1590	STM1630			STM1695
1591	STM1631			STM1696
1592	STM1632			STM1697
1593	STM1633			STM1698_A
1594	STM1634			STM1699
1595	STM1635			STM1700
1596	STM1636			STM1701
1597	STM1637			STM1702
1598	STM1638			STM1703
1599	STM1639			STM5225
1600	STM1640			STM1704
1601	STM1641			STM1705
1602	STM1642			STM1706
1603	STM1643			STM1707
1604	STM1644			STM1708
1605	STM1645			STM1709
1606	STM1646			STM1710
1607	STM1647			STM1711
1608	STM1648			STM1712
1609	STM1649			STM1713
1610	STM1650			STM1714
1611	STM1651			STM1715
1612	STM1652			STM1716
1613	STM1653			STM1718
1614	STM1654			STM1719
1615	STM1655			STM1721
1616	STM1656			STM1722_A
1617	STM1657			STM1723
1618	STM1658			STM1724
1619	STM1659			STM1725
1620	STM1660_S			STM1726
1621	STM1661			STM1727
1622	STM1662			STM1728
1623	STM1663			STM1729
1624	STM1664			STM1730
1625	STM1665			STM1731
1626	STM1667			STM1732
1627	STM1668			STM1733
1628	STM1669			STM1734
1629	STM1670			STM1735
1630	STM1671			STM1736
1631	STM1672			STM1737
1632	STM1673			STM1738
1633	STM1674			STM1739
1634	STM1675			STM1740
1635	STM1676			STM1741
1636	STM1677			STM1742
1637	STM1678			STM1743
1638	STM1679			STM1744
1639	STM1680			STM1745
1640	STM1681			STM1746_S
1641	STM1682			STM1748
1642	STM1683			STM1749
1643	STM1684			STM1750
1644	STM1685			STM1751
1645	STM1686			STM1752
1646	STM1687			STM1753
1647	STM1688			STM1754
1648	STM1689			STM1755
1649	STM1690			STM1756
1650	STM1691			STM1760
1651	STM1692			STM1761
1652	STM1693			STM1762
1653	STM1694			STM1763
1654	STM1695			STM1764
1655	STM1696			STM1765
1656	STM1697			STM1766
1657	STM1698			STM1767
1658	STM1698_A			STM1768
1659	STM1699			STM1769
1660	STM1700			STM1770
1661	STM1701			STM1771
1662	STM1702			STM1772
1663	STM1703			STM1773
1664	STM5225			STM1774
1665	STM1704			STM1775
1666	STM1705			STM1776
1667	STM1706			STM1777
1668	STM1707			STM1778
1669	STM1708			STM1779
1670	STM1709			STM1780
1671	STM1710			STM1781
1672	STM1711			STM1782
1673	STM1712			STM1783_S
1674	STM1713			STM1784
1675	STM1714			STM1785
1676	STM1715			STM1786
1677	STM1716			STM1787
1678	STM1717			STM1788
1679	STM1718			STM1789
1680	STM1719			STM1790
1681	STM1720			STM1791
1682	STM1721			STM1792
1683	STM1722_A			STM1793
1684	STM1723			STM1794
1685	STM1724			STM1795
1686	STM1725			STM1796
1687	STM1726			STM1797
1688	STM1727			STM1798
1689	STM1728			STM1799
1690	STM1729			STM1800
1691	STM1730			STM1801
1692	STM1731			STM1802
1693	STM1732			STM1803
1694	STM1733			STM1804_S
1695	STM1734			STM1805
1696	STM1735			STM1806
1697	STM1736			STM1807
1698	STM1737			STM1808
1699	STM1738			STM1809
1700	STM1739			STM1810
1701	STM1740			STM1811
1702	STM1741			STM1812
1703	STM1742			STM1813
1704	STM1743			STM1814
1705	STM1744			STM1815
1706	STM1745			STM1816
1707	STM1746_S			STM1817
1708	STM1748			STM1818
1709	STM1749			STM1819
1710	STM1750			STM1820
1711	STM1751			STM1821
1712	STM1752			STM1822
1713	STM1753			STM1823
1714	STM1754			STM1824
1715	STM1755			STM1825
1716	STM1756			STM1826
1717	STM1760			STM1827_S
1718	STM1761			STM1828
1719	STM1762			STM1829
1720	STM1763			STM1830
1721	STM1764			STM1831
1722	STM1765			STM1832
1723	STM1766			STM1833
1724	STM1767			STM1834
1725	STM1768			STM1835
1726	STM1769			STM1836
1727	STM1770			STM1837
1728	STM1771			STM1838
1729	STM1772			STM1839
1730	STM1773			STM1840
1731	STM1774			STM1842
1732	STM1775			STM1843
1733	STM1776			STM1844
1734	STM1777			STM1845
1735	STM1778			STM1846
1736	STM1779			STM1847
1737	STM1780			STM1848
1738	STM1781			STM1849
1739	STM1782			STM1850
1740	STM1783_S			STM1851
1741	STM1784			STM1852
1742	STM1785			STM1853
1743	STM1786			STM1855
1744	STM1787			STM1856
1745	STM1788			STM1856_1N
1746	STM1789			STM1857
1747	STM1790			STM1858
1748	STM1791			STM1859
1749	STM1792			STM1862
1750	STM1793			STM1863
1751	STM1794			STM1864
1752	STM1795			STM1867
1753	STM1796			STM1868
1754	STM1797			STM1868_1N
1755	STM1798			STM1868_A
1756	STM1799			STM1869
1757	STM1800			STM1869_A
1758	STM1801			STM1870
1759	STM1802			STM1872
1760	STM1803			STM1873
1761	STM1804_S			STM1874
1762	STM1805			STM1875
1763	STM1806			STM1876
1764	STM1807			STM1877
1765	STM1808			STM1878
1766	STM1809			STM1879
1767	STM1810			STM1880
1768	STM1811			STM1881
1769	STM1812			STM1882
1770	STM1813			STM1883
1771	STM1814			STM1884
1772	STM1815			STM1885
1773	STM1816			STM1886
1774	STM1817			STM1887
1775	STM1818			STM1888
1776	STM1819			STM1889
1777	STM1820			STM1890
1778	STM1821			STM1891
1779	STM1822			STM1892_S
1780	STM1823			STM1893
1781	STM1824			STM1894
1782	STM1825			STM1895
1783	STM1826			STM1896
1784	STM1827_S			STM1897
1785	STM1828			STM1898
1786	STM1829			STM1899
1787	STM1830			STM1900
1788	STM1831			STM1901
1789	STM1832			STM1902
1790	STM1833			STM1903
1791	STM1834			STM1904
1792	STM1835			STM1905
1793	STM1836			STM1906
1794	STM1837			STM1907
1795	STM1838			STM1908
1796	STM1839			STM1909
1797	STM1840			STM1910
1798	STM1841			STM1911
1799	STM1842			STM1912
1800	STM1843			STM1914
1801	STM1844			STM1915
1802	STM1845			STM1916
1803	STM1846			STM1917
1804	STM1847			STM1918
1805	STM1848			STM1919
1806	STM1849			STM1920
1807	STM1850			STM1922
1808	STM1851			STM1924_S
1809	STM1852			STM1925
1810	STM1853			STM1927
1811	STM1854			STM1928
1812	STM1855			STM1931
1813	STM1856			STM1932
1814	STM1856_1N			STM1933
1815	STM1857			STM1934
1816	STM1858			STM1935
1817	STM1859			STM1936
1818	STM1862			STM1937
1819	STM1863			STM1938
1820	STM1864			STM1939
1821	STM1867			STM1940
1822	STM1868			STM1941
1823	STM1868_1N			STM1945
1824	STM1868_A			STM1946
1825	STM1869			STM1947
1826	STM1869_A			STM1949
1827	STM1870			STM1950
1828	STM1872			STM1952
1829	STM1873			STM1953
1830	STM1874			STM1954
1831	STM1875			STM1955
1832	STM1876			STM1956
1833	STM1877			STM1957
1834	STM1878			STM1958
1835	STM1879			STM1959
1836	STM1880			STM1960
1837	STM1881			STM1961
1838	STM1882			STM1962
1839	STM1883			STM1963
1840	STM1884			STM1964
1841	STM1885			STM1965
1842	STM1886			STM1966
1843	STM1887			STM5320
1844	STM1888			STM1968
1845	STM1889			STM1970
1846	STM1890			STM1971
1847	STM1891			STM1972
1848	STM1892_S			STM1973
1849	STM1893			STM1974
1850	STM1894			STM1975
1851	STM1895			STM1976
1852	STM1896			STM1977
1853	STM1897			STM1978
1854	STM1898			STM1979
1855	STM1899			STM1980
1856	STM1900			STM1981
1857	STM1901			STM1982
1858	STM1902			STM1983
1859	STM1903			STM1984
1860	STM1904			STM1986
1861	STM1905			STM1987
1862	STM1906			STM1988_S
1863	STM1907			STM1989
1864	STM1908			STM1990
1865	STM1909			STM1992
1866	STM1910			STM1993
1867	STM1911			STM1994
1868	STM1912			STM1995
1869	STM1913			STM1996
1870	STM1914			STM1997
1871	STM1915			STM1998
1872	STM1916			STM1999
1873	STM1917			STM2001
1874	STM1918			STM2005
1875	STM1919			STM2007
1876	STM1920			STM2008
1877	STM1921			STM5350
1878	STM1922			STM2009
1879	STM1923			STM2011
1880	STM1924_S			STM2011_1N
1881	STM1925			STM2013
1882	STM1927			STM2015
1883	STM1928			STM2016
1884	STM1929			STM2017
1885	STM1931			STM2018
1886	STM1932			STM2019
1887	STM1933			STM2021
1888	STM1934			STM2022
1889	STM1935			STM2023
1890	STM1936			STM2024
1891	STM1937			STM2025
1892	STM1938			STM2026
1893	STM1939			STM2027
1894	STM1940			STM2028
1895	STM1941			STM2029
1896	STM1945			STM2030
1897	STM1946			STM2031
1898	STM1947			STM2032
1899	STM1949			STM2033
1900	STM1950			STM2034
1901	STM1951			STM2035
1902	STM1952			STM2036
1903	STM1953			STM2037
1904	STM1954			STM2038
1905	STM1955			STM2039
1906	STM1956			STM2040
1907	STM1957			STM2041
1908	STM1958			STM2042
1909	STM1959			STM2043
1910	STM1960			STM2044
1911	STM1961			STM2045
1912	STM1962			STM2046
1913	STM1963			STM2047
1914	STM1964			STM2048
1915	STM1965			STM2049
1916	STM1966			STM2050
1917	STM5320			STM2051
1918	STM1968			STM2052
1919	STM1969			STM2053
1920	STM1970			STM2054
1921	STM1971			STM2055
1922	STM1972			STM2056
1923	STM1973			STM2057
1924	STM1974			STM2058
1925	STM1975			STM2059
1926	STM1976			STM2060
1927	STM1977			STM2061
1928	STM1978			STM2062
1929	STM1979			STM2063
1930	STM1980			STM2064
1931	STM1981			STM2065
1932	STM1982			STM2066
1933	STM1983			STM2067
1934	STM1984			STM2068
1935	STM1986			STM2069
1936	STM1987			STM2070
1937	STM1988_S			STM2071
1938	STM1989			STM2072
1939	STM1990			STM2073
1940	STM1991			STM2074
1941	STM1992			STM2075
1942	STM1993			STM2076
1943	STM1994			STM2077
1944	STM1995			STM2078
1945	STM1996			STM2079
1946	STM1997			STM2080
1947	STM1998			STM2081
1948	STM1999			STM2082
1949	STM2001			STM2083
1950	STM2005			STM2084
1951	STM2007			STM2085
1952	STM2008			STM2086
1953	STM5350			STM2087
1954	STM2009			STM2088
1955	STM2011			STM2089
1956	STM2011_1N			STM2090
1957	STM2013			STM2091
1958	STM2015			STM2092
1959	STM2016			STM2093
1960	STM2017			STM2094
1961	STM2018			STM2095
1962	STM2019			STM2096
1963	STM2020			STM2097
1964	STM2021			STM2098
1965	STM2022			STM2099
1966	STM2023			STM2100
1967	STM2024			STM2101
1968	STM2025			STM2102
1969	STM2026			STM2103
1970	STM2027			STM2104
1971	STM2028			STM2105_S
1972	STM2029			STM2106
1973	STM2030			STM2107
1974	STM2031			STM2108
1975	STM2032			STM2109
1976	STM2033			STM2110
1977	STM2034			STM2111
1978	STM2035			STM2112
1979	STM2036			STM2113
1980	STM2037			STM2114
1981	STM2038			STM2115
1982	STM2039			STM2116
1983	STM2040			STM2117
1984	STM2041			STM2118
1985	STM2042			STM2119
1986	STM2043			STM2120
1987	STM2044			STM2121
1988	STM2045			STM2122
1989	STM2046			STM2123
1990	STM2047			STM2124
1991	STM2048			STM2125
1992	STM2049			STM2126
1993	STM2050			STM2127
1994	STM2051			STM2128
1995	STM2052			STM2129
1996	STM2053			STM2130
1997	STM2054			STM2131
1998	STM2055			STM2133
1999	STM2056			STM2134
[truncated: 2,554 more rows]

## Sheet: Phase 2 P. syringae DC3000
	ALL TAGs	Positive Set	Negative Set	Testing Set	Positives in Testing Set
1	PSPTO_0001	SDY_p003	SDY_0002	PSPTO_0001	PSTO_0044
2	PSPTO_0002	SDY_p010	SDY_0019	PSPTO_0002	PSTO_0061
3	PSPTO_0003	SDY_p013	SDY_0031	PSPTO_0003	PSTO_0474
4	PSPTO_0004	SDY_p023	SDY_0054	PSPTO_0004	PSTO_0501
5	PSPTO_0005	SDY_p025	SDY_0066	PSPTO_0005	PSTO_0502
6	PSPTO_0006	SDY_p046	SDY_0080	PSPTO_0006	PSTO_0588
7	PSPTO_0007	SDY_p070	SDY_0134	PSPTO_0007	PSTO_0589
8	PSPTO_0008	SDY_p101	SDY_0138	PSPTO_0008	PSTO_0876
9	PSPTO_0009	SDY_p151	SDY_0145	PSPTO_0009	PSTO_0877
10	PSPTO_0011	SDY_p160	SDY_0311	PSPTO_0011	PSTO_0883
11	PSPTO_0012	SDY_p163	SDY_0405	PSPTO_0012	PSTO_0901
12	PSPTO_0013	SDY_p168	SDY_0409	PSPTO_0013	PSTO_0905
13	PSPTO_0014	SDY_p170	SDY_0414	PSPTO_0014	PSTO_0906
14	PSPTO_0015	SDY_p171	SDY_0427	PSPTO_0015	PSTO_0907
15	PSPTO_0016	SDY_p211	SDY_0432	PSPTO_0016	PSTO_1022
16	PSPTO_0017	PSLT038	SDY_0508	PSPTO_0017	PSTO_1370
17	PSPTO_0018	PSLT039	SDY_0594	PSPTO_0018	PSTO_1372
18	PSPTO_0019	STM0800	SDY_0610	PSPTO_0019	PSTO_1373
19	PSPTO_0020	STM0972	SDY_0613	PSPTO_0020	PSTO_1375
20	PSPTO_0021	STM1088	SDY_0685	PSPTO_0021	PSTO_1377
21	PSPTO_0022	STM1224	SDY_0707	PSPTO_0022	PSTO_1381
22	PSPTO_0023	STM1404	SDY_0720	PSPTO_0023	PSTO_1382
23	PSPTO_0024	STM1405	SDY_0738	PSPTO_0024	PSTO_1403
24	PSPTO_0025	STM1602	SDY_0763	PSPTO_0025	PSTO_1405
25	PSPTO_0026	STM1631	SDY_0779	PSPTO_0026	PSTO_1406
26	PSPTO_0027	STM1698	SDY_0795	PSPTO_0027	PSTO_1568
27	PSPTO_0028	STM2241	SDY_0818	PSPTO_0028	PSTO_2678
28	PSPTO_0029	STM2287	SDY_0824	PSPTO_0029	PSTO_3087
29	PSPTO_0030	STM2780	SDY_0825	PSPTO_0030	PSTO_3292
30	PSPTO_0031	STM3762	SDY_0828	PSPTO_0031	PSTO_3293
31	PSPTO_0032		SDY_0839	PSPTO_0032	PSTO_4001
32	PSPTO_0033		SDY_0846	PSPTO_0033	PSTO_4101
33	PSPTO_0034		SDY_0852	PSPTO_0034	PSTO_4331
34	PSPTO_0035		SDY_0879	PSPTO_0035	PSTO_4588
35	PSPTO_0036		SDY_0895	PSPTO_0036	PSTO_4592
36	PSPTO_0037		SDY_0904	PSPTO_0037	PSTO_4593
37	PSPTO_0038		SDY_0916	PSPTO_0038	PSTO_4594
38	PSPTO_0039		SDY_0937	PSPTO_0039	PSTO_4597
39	PSPTO_0040		SDY_1039	PSPTO_0040	PSTO_4691
40	PSPTO_0041		SDY_1067	PSPTO_0041	PSTO_4703
41	PSPTO_0043		SDY_1142	PSPTO_0043	PSTO_4718
42	PSPTO_0044		SDY_1174	PSPTO_0044	PSTO_4720
43	PSPTO_0045		SDY_1200	PSPTO_0045	PSTO_4722
44	PSPTO_0046		SDY_1205	PSPTO_0046	PSTO_4724
45	PSPTO_0047		SDY_1232	PSPTO_0047	PSTO_4727
46	PSPTO_0048		SDY_1241	PSPTO_0048	PSTO_4776
47	PSPTO_0049		SDY_1248	PSPTO_0049	PSTO_5354
48	PSPTO_0050		SDY_1256	PSPTO_0050	PSTO_A0005
49	PSPTO_0051		SDY_1257	PSPTO_0051	PSTO_A0012
50	PSPTO_0052		SDY_1258	PSPTO_0052	PSTO_A0018
51	PSPTO_0053		SDY_1288	PSPTO_0053	PSTO_A0019
52	PSPTO_0054		SDY_1422	PSPTO_0054
53	PSPTO_0055		SDY_1436	PSPTO_0055
54	PSPTO_0056		SDY_1530	PSPTO_0056
55	PSPTO_0057		SDY_1610	PSPTO_0057
56	PSPTO_0058		SDY_1704	PSPTO_0058
57	PSPTO_0059		SDY_1710	PSPTO_0059
58	PSPTO_0061		SDY_1725	PSPTO_0061
59	PSPTO_0062		SDY_1751	PSPTO_0062
60	PSPTO_0063		SDY_1809	PSPTO_0063
61	PSPTO_0064		SDY_1835	PSPTO_0064
62	PSPTO_0065		SDY_1860	PSPTO_0065
63	PSPTO_0066		SDY_1863	PSPTO_0066
64	PSPTO_0067		SDY_1884	PSPTO_0067
65	PSPTO_0068		SDY_2000	PSPTO_0068
66	PSPTO_0069		SDY_2068	PSPTO_0069
67	PSPTO_0070		SDY_2202	PSPTO_0070
68	PSPTO_0071		SDY_2210	PSPTO_0071
69	PSPTO_0072		SDY_2277	PSPTO_0072
70	PSPTO_0073		SDY_2346	PSPTO_0073
71	PSPTO_0074		SDY_2380	PSPTO_0074
72	PSPTO_0075		SDY_2398	PSPTO_0075
73	PSPTO_0076		SDY_2411	PSPTO_0076
74	PSPTO_0077		SDY_2429	PSPTO_0077
75	PSPTO_0078		SDY_2444	PSPTO_0078
76	PSPTO_0079		SDY_2476	PSPTO_0079
77	PSPTO_0080		SDY_2484	PSPTO_0080
78	PSPTO_0081		SDY_2520	PSPTO_0081
79	PSPTO_0082		SDY_2537	PSPTO_0082
80	PSPTO_0083		SDY_2570	PSPTO_0083
81	PSPTO_0084		SDY_2588	PSPTO_0084
82	PSPTO_0085		SDY_2664	PSPTO_0085
83	PSPTO_0086		SDY_2721	PSPTO_0086
84	PSPTO_0087		SDY_2742	PSPTO_0087
85	PSPTO_0088		SDY_2752	PSPTO_0088
86	PSPTO_0089		SDY_2761	PSPTO_0089
87	PSPTO_0090		SDY_2797	PSPTO_0090
88	PSPTO_0091		SDY_2806	PSPTO_0091
89	PSPTO_0092		SDY_2847	PSPTO_0092
90	PSPTO_0093		SDY_2922	PSPTO_0093
91	PSPTO_0094		SDY_2961	PSPTO_0094
92	PSPTO_0095		SDY_2994	PSPTO_0095
93	PSPTO_0096		SDY_3008	PSPTO_0096
94	PSPTO_0097		SDY_3024	PSPTO_0097
95	PSPTO_0098		SDY_3026	PSPTO_0098
96	PSPTO_0099		SDY_3052	PSPTO_0099
97	PSPTO_0100		SDY_3056	PSPTO_0100
98	PSPTO_0101		SDY_3158	PSPTO_0101
99	PSPTO_0102		SDY_3163	PSPTO_0102
100	PSPTO_0103		SDY_3196	PSPTO_0103
101	PSPTO_0104		SDY_3202	PSPTO_0104
102	PSPTO_0105		SDY_3210	PSPTO_0105
103	PSPTO_0106		SDY_3214	PSPTO_0106
104	PSPTO_0107		SDY_3220	PSPTO_0107
105	PSPTO_0108		SDY_3279	PSPTO_0108
106	PSPTO_0109		SDY_3288	PSPTO_0109
107	PSPTO_0110		SDY_3367	PSPTO_0110
108	PSPTO_0111		SDY_3419	PSPTO_0111
109	PSPTO_0112		SDY_3460	PSPTO_0112
110	PSPTO_0113		SDY_3498	PSPTO_0113
111	PSPTO_0114		SDY_3501	PSPTO_0114
112	PSPTO_0115		SDY_3528	PSPTO_0115
113	PSPTO_0116		SDY_3609	PSPTO_0116
114	PSPTO_0117		SDY_3715	PSPTO_0117
115	PSPTO_0118		SDY_3814	PSPTO_0118
116	PSPTO_0119		SDY_3820	PSPTO_0119
117	PSPTO_0120		SDY_3878	PSPTO_0120
118	PSPTO_0121		SDY_3879	PSPTO_0121
119	PSPTO_0123		SDY_3883	PSPTO_0123
120	PSPTO_0124		SDY_3962	PSPTO_0124
121	PSPTO_0125		SDY_3967	PSPTO_0125
122	PSPTO_0126		SDY_4016	PSPTO_0126
123	PSPTO_0127		SDY_4135	PSPTO_0127
124	PSPTO_0128		SDY_4184	PSPTO_0128
125	PSPTO_0129		SDY_4211	PSPTO_0129
126	PSPTO_0130		SDY_4254	PSPTO_0130
127	PSPTO_0131		SDY_4284	PSPTO_0131
128	PSPTO_0132		SDY_4348	PSPTO_0132
129	PSPTO_0133		SDY_4350	PSPTO_0133
130	PSPTO_0134		SDY_4369	PSPTO_0134
131	PSPTO_0135		SDY_4437	PSPTO_0135
132	PSPTO_0136		SDY_4455	PSPTO_0136
133	PSPTO_0137		SDY_4462	PSPTO_0137
134	PSPTO_0138		SDY_4476	PSPTO_0138
135	PSPTO_0139		SDY_4495	PSPTO_0139
136	PSPTO_0140		SDY_4509	PSPTO_0140
137	PSPTO_0141		SDY_4519	PSPTO_0141
138	PSPTO_0142		SDY_4537	PSPTO_0142
139	PSPTO_0143		SDY_4545	PSPTO_0143
140	PSPTO_0144		SDY_4616	PSPTO_0144
141	PSPTO_0145		SDY_4618	PSPTO_0145
142	PSPTO_0146		SDY_p005	PSPTO_0146
143	PSPTO_0147		SDY_p016	PSPTO_0147
144	PSPTO_0148		SDY_p021	PSPTO_0148
145	PSPTO_0149		SDY_p102	PSPTO_0149
146	PSPTO_0150		SDY_p107	PSPTO_0150
147	PSPTO_0151		SDY_p120	PSPTO_0151
148	PSPTO_0152		SDY_p123	PSPTO_0152
149	PSPTO_0153		SDY_p205	PSPTO_0153
150	PSPTO_0154		SDY_p215	PSPTO_0154
151	PSPTO_0155		PSLT016	PSPTO_0155
152	PSPTO_0156		PSLT018	PSPTO_0156
153	PSPTO_0157		PSLT019	PSPTO_0157
154	PSPTO_0158		PSLT051	PSPTO_0158
155	PSPTO_0159		PSLT078	PSPTO_0159
156	PSPTO_0161		PSLT095	PSPTO_0161
157	PSPTO_0162		STM0008	PSPTO_0162
158	PSPTO_0163		STM0026	PSPTO_0163
159	PSPTO_0164		STM0063	PSPTO_0164
160	PSPTO_0165		STM0110	PSPTO_0165
161	PSPTO_0166		STM0162	PSPTO_0166
162	PSPTO_0167		STM0181	PSPTO_0167
163	PSPTO_0168		STM0286	PSPTO_0168
164	PSPTO_0169		STM0299	PSPTO_0169
165	PSPTO_0170		STM0309	PSPTO_0170
166	PSPTO_0171		STM0327	PSPTO_0171
167	PSPTO_0172		STM0346	PSPTO_0172
168	PSPTO_0173		STM0349	PSPTO_0173
169	PSPTO_0174		STM0393	PSPTO_0174
170	PSPTO_0175		STM0460	PSPTO_0175
171	PSPTO_0176		STM0472	PSPTO_0176
172	PSPTO_0177		STM0497	PSPTO_0177
173	PSPTO_0178		STM0514	PSPTO_0178
174	PSPTO_0179		STM0651	PSPTO_0179
175	PSPTO_0180		STM0656	PSPTO_0180
176	PSPTO_0181		STM0666	PSPTO_0181
177	PSPTO_0182		STM0700	PSPTO_0182
178	PSPTO_0183		STM0702	PSPTO_0183
179	PSPTO_0184		STM0736	PSPTO_0184
180	PSPTO_0185		STM0744	PSPTO_0185
181	PSPTO_0186		STM0765	PSPTO_0186
182	PSPTO_0187		STM0794	PSPTO_0187
183	PSPTO_0189		STM0820	PSPTO_0189
184	PSPTO_0192		STM0823	PSPTO_0192
185	PSPTO_0193		STM0830	PSPTO_0193
186	PSPTO_0194		STM0851	PSPTO_0194
187	PSPTO_0196		STM0855	PSPTO_0196
188	PSPTO_0197		STM0898_A	PSPTO_0197
189	PSPTO_0200		STM0926	PSPTO_0200
190	PSPTO_0201		STM0944	PSPTO_0201
191	PSPTO_0202		STM0987	PSPTO_0202
192	PSPTO_0203		STM1003	PSPTO_0203
193	PSPTO_0205		STM1098	PSPTO_0205
194	PSPTO_0206		STM1109	PSPTO_0206
195	PSPTO_0208		STM1119	PSPTO_0208
196	PSPTO_0209		STM1187	PSPTO_0209
197	PSPTO_0210		STM1191	PSPTO_0210
198	PSPTO_0211		STM1253	PSPTO_0211
199	PSPTO_0212		STM1277	PSPTO_0212
200	PSPTO_0213		STM1298	PSPTO_0213
201	PSPTO_0214		STM1312	PSPTO_0214
202	PSPTO_0215		STM1329	PSPTO_0215
203	PSPTO_0216		STM1335	PSPTO_0216
204	PSPTO_0217		STM1338	PSPTO_0217
205	PSPTO_0218		STM1392	PSPTO_0218
206	PSPTO_0219		STM1403	PSPTO_0219
207	PSPTO_0220		STM1458	PSPTO_0220
208	PSPTO_0221		STM1503	PSPTO_0221
209	PSPTO_0222		STM1561	PSPTO_0222
210	PSPTO_0223		STM1565	PSPTO_0223
211	PSPTO_0224		STM1639	PSPTO_0224
212	PSPTO_0225		STM1645	PSPTO_0225
213	PSPTO_0226		STM1681	PSPTO_0226
214	PSPTO_0227		STM1717	PSPTO_0227
215	PSPTO_0228		STM1720	PSPTO_0228
216	PSPTO_0229		STM1841	PSPTO_0229
217	PSPTO_0230		STM1854	PSPTO_0230
218	PSPTO_0231		STM1913	PSPTO_0231
219	PSPTO_0232		STM1921	PSPTO_0232
220	PSPTO_0233		STM1923	PSPTO_0233
221	PSPTO_0234		STM1929	PSPTO_0234
222	PSPTO_0235		STM1951	PSPTO_0235
223	PSPTO_0236		STM1969	PSPTO_0236
224	PSPTO_0237		STM1991	PSPTO_0237
225	PSPTO_0238		STM2020	PSPTO_0238
226	PSPTO_0239		STM2426	PSPTO_0239
227	PSPTO_0240		STM2451	PSPTO_0240
228	PSPTO_0241		STM2502	PSPTO_0241
229	PSPTO_0242		STM2581	PSPTO_0242
230	PSPTO_0243		STM2622	PSPTO_0243
231	PSPTO_0244		STM2691	PSPTO_0244
232	PSPTO_0245		STM2711	PSPTO_0245
233	PSPTO_0246		STM2721	PSPTO_0246
234	PSPTO_0247		STM2732	PSPTO_0247
235	PSPTO_0248		STM2757	PSPTO_0248
236	PSPTO_0249		STM2769	PSPTO_0249
237	PSPTO_0250		STM2816	PSPTO_0250
238	PSPTO_0251		STM2834	PSPTO_0251
239	PSPTO_0252		STM2846	PSPTO_0252
240	PSPTO_0253		STM2895	PSPTO_0253
241	PSPTO_0254		STM2915	PSPTO_0254
242	PSPTO_0255		STM2916	PSPTO_0255
243	PSPTO_0256		STM2978	PSPTO_0256
244	PSPTO_0257		STM3055	PSPTO_0257
245	PSPTO_0258		STM3057	PSPTO_0258
246	PSPTO_0259		STM3084_S	PSPTO_0259
247	PSPTO_0260		STM3145	PSPTO_0260
248	PSPTO_0261		STM3149	PSPTO_0261
249	PSPTO_0262		STM3157	PSPTO_0262
250	PSPTO_0263		STM3171	PSPTO_0263
251	PSPTO_0264		STM3174	PSPTO_0264
252	PSPTO_0265		STM3199	PSPTO_0265
253	PSPTO_0266		STM3211_S	PSPTO_0266
254	PSPTO_0267		STM3227	PSPTO_0267
255	PSPTO_0268		STM3242	PSPTO_0268
256	PSPTO_0269		STM3254	PSPTO_0269
257	PSPTO_0270		STM3263	PSPTO_0270
258	PSPTO_0271		STM3268	PSPTO_0271
259	PSPTO_0272		STM3277	PSPTO_0272
260	PSPTO_0273		STM3374	PSPTO_0273
261	PSPTO_0274		STM3406	PSPTO_0274
262	PSPTO_0275		STM3418	PSPTO_0275
263	PSPTO_0276		STM3447	PSPTO_0276
264	PSPTO_0277		STM3458	PSPTO_0277
265	PSPTO_0278		STM3461	PSPTO_0278
266	PSPTO_0279		STM3524	PSPTO_0279
267	PSPTO_0280		STM3558	PSPTO_0280
268	PSPTO_0281		STM3573	PSPTO_0281
269	PSPTO_0282		STM3587	PSPTO_0282
270	PSPTO_0283		STM3625	PSPTO_0283
271	PSPTO_0284		STM3658	PSPTO_0284
272	PSPTO_0285		STM3674	PSPTO_0285
273	PSPTO_0287		STM3690	PSPTO_0287
274	PSPTO_0288		STM3719	PSPTO_0288
275	PSPTO_0289		STM3745	PSPTO_0289
276	PSPTO_0290		STM3768	PSPTO_0290
277	PSPTO_0291		STM3838	PSPTO_0291
278	PSPTO_0292		STM3857	PSPTO_0292
279	PSPTO_0293		STM3903	PSPTO_0293
280	PSPTO_0294		STM3941	PSPTO_0294
281	PSPTO_0295		STM3947	PSPTO_0295
282	PSPTO_0296		STM3960	PSPTO_0296
283	PSPTO_0297		STM4015	PSPTO_0297
284	PSPTO_0298		STM4215	PSPTO_0298
285	PSPTO_0299		STM4222_S	PSPTO_0299
286	PSPTO_0300		STM4272	PSPTO_0300
287	PSPTO_0301		STM4303	PSPTO_0301
288	PSPTO_0302		STM4356	PSPTO_0302
289	PSPTO_0303		STM4366	PSPTO_0303
290	PSPTO_0304		STM4392	PSPTO_0304
291	PSPTO_0305		STM4442	PSPTO_0305
292	PSPTO_0306		STM4514_S	PSPTO_0306
293	PSPTO_0307		STM4516	PSPTO_0307
294	PSPTO_0308		STM4529	PSPTO_0308
295	PSPTO_0309		STM4534	PSPTO_0309
296	PSPTO_0310		STM4541	PSPTO_0310
297	PSPTO_0311		STM4561	PSPTO_0311
298	PSPTO_0312		STM4579	PSPTO_0312
299	PSPTO_0313		STM4610	PSPTO_0313
300	PSPTO_0314		STM5910	PSPTO_0314
301	PSPTO_0315			PSPTO_0315
302	PSPTO_0316			PSPTO_0316
303	PSPTO_0317			PSPTO_0317
304	PSPTO_0318			PSPTO_0318
305	PSPTO_0319			PSPTO_0319
306	PSPTO_0320			PSPTO_0320
307	PSPTO_0321			PSPTO_0321
308	PSPTO_0322			PSPTO_0322
309	PSPTO_0323			PSPTO_0323
310	PSPTO_0324			PSPTO_0324
311	PSPTO_0325			PSPTO_0325
312	PSPTO_0326			PSPTO_0326
313	PSPTO_0327			PSPTO_0327
314	PSPTO_0328			PSPTO_0328
315	PSPTO_0329			PSPTO_0329
316	PSPTO_0330			PSPTO_0330
317	PSPTO_0331			PSPTO_0331
318	PSPTO_0332			PSPTO_0332
319	PSPTO_0333			PSPTO_0333
320	PSPTO_0334			PSPTO_0334
321	PSPTO_0335			PSPTO_0335
322	PSPTO_0336			PSPTO_0336
323	PSPTO_0337			PSPTO_0337
324	PSPTO_0338			PSPTO_0338
325	PSPTO_0339			PSPTO_0339
326	PSPTO_0340			PSPTO_0340
327	PSPTO_0341			PSPTO_0341
328	PSPTO_0342			PSPTO_0342
329	PSPTO_0343			PSPTO_0343
330	PSPTO_0344			PSPTO_0344
331	PSPTO_0345			PSPTO_0345
332	PSPTO_0346			PSPTO_0346
333	PSPTO_0347			PSPTO_0347
334	PSPTO_0349			PSPTO_0349
335	PSPTO_0350			PSPTO_0350
336	PSPTO_0351			PSPTO_0351
337	PSPTO_0352			PSPTO_0352
338	PSPTO_0353			PSPTO_0353
339	PSPTO_0354			PSPTO_0354
340	PSPTO_0355			PSPTO_0355
341	PSPTO_0356			PSPTO_0356
342	PSPTO_0357			PSPTO_0357
343	PSPTO_0358			PSPTO_0358
344	PSPTO_0359			PSPTO_0359
345	PSPTO_0360			PSPTO_0360
346	PSPTO_0361			PSPTO_0361
347	PSPTO_0362			PSPTO_0362
348	PSPTO_0363			PSPTO_0363
349	PSPTO_0364			PSPTO_0364
350	PSPTO_0365			PSPTO_0365
351	PSPTO_0366			PSPTO_0366
352	PSPTO_0367			PSPTO_0367
353	PSPTO_0368			PSPTO_0368
354	PSPTO_0369			PSPTO_0369
355	PSPTO_0370			PSPTO_0370
356	PSPTO_0371			PSPTO_0371
357	PSPTO_0372			PSPTO_0372
358	PSPTO_0373			PSPTO_0373
359	PSPTO_0374			PSPTO_0374
360	PSPTO_0375			PSPTO_0375
361	PSPTO_0376			PSPTO_0376
362	PSPTO_0377			PSPTO_0377
363	PSPTO_0378			PSPTO_0378
364	PSPTO_0379			PSPTO_0379
365	PSPTO_0380			PSPTO_0380
366	PSPTO_0381			PSPTO_0381
367	PSPTO_0382			PSPTO_0382
368	PSPTO_0383			PSPTO_0383
369	PSPTO_0384			PSPTO_0384
370	PSPTO_0385			PSPTO_0385
371	PSPTO_0386			PSPTO_0386
372	PSPTO_0387			PSPTO_0387
373	PSPTO_0388			PSPTO_0388
374	PSPTO_0389			PSPTO_0389
375	PSPTO_0390			PSPTO_0390
376	PSPTO_0391			PSPTO_0391
377	PSPTO_0393			PSPTO_0393
378	PSPTO_0394			PSPTO_0394
379	PSPTO_0395			PSPTO_0395
380	PSPTO_0396			PSPTO_0396
381	PSPTO_0397			PSPTO_0397
382	PSPTO_0398			PSPTO_0398
383	PSPTO_0399			PSPTO_0399
384	PSPTO_0400			PSPTO_0400
385	PSPTO_0401			PSPTO_0401
386	PSPTO_0402			PSPTO_0402
387	PSPTO_0403			PSPTO_0403
388	PSPTO_0404			PSPTO_0404
389	PSPTO_0405			PSPTO_0405
390	PSPTO_0406			PSPTO_0406
391	PSPTO_0407			PSPTO_0407
392	PSPTO_0408			PSPTO_0408
393	PSPTO_0409			PSPTO_0409
394	PSPTO_0410			PSPTO_0410
395	PSPTO_0411			PSPTO_0411
396	PSPTO_0412			PSPTO_0412
397	PSPTO_0413			PSPTO_0413
398	PSPTO_0414			PSPTO_0414
399	PSPTO_0415			PSPTO_0415
400	PSPTO_0416			PSPTO_0416
401	PSPTO_0417			PSPTO_0417
402	PSPTO_0418			PSPTO_0418
403	PSPTO_0419			PSPTO_0419
404	PSPTO_0420			PSPTO_0420
405	PSPTO_0421			PSPTO_0421
406	PSPTO_0422			PSPTO_0422
407	PSPTO_0423			PSPTO_0423
408	PSPTO_0424			PSPTO_0424
409	PSPTO_0425			PSPTO_0425
410	PSPTO_0426			PSPTO_0426
411	PSPTO_0427			PSPTO_0427
412	PSPTO_0428			PSPTO_0428
413	PSPTO_0429			PSPTO_0429
414	PSPTO_0430			PSPTO_0430
415	PSPTO_0431			PSPTO_0431
416	PSPTO_0432			PSPTO_0432
417	PSPTO_0433			PSPTO_0433
418	PSPTO_0434			PSPTO_0434
419	PSPTO_0435			PSPTO_0435
420	PSPTO_0436			PSPTO_0436
421	PSPTO_0437			PSPTO_0437
422	PSPTO_0438			PSPTO_0438
423	PSPTO_0439			PSPTO_0439
424	PSPTO_0440			PSPTO_0440
425	PSPTO_0441			PSPTO_0441
426	PSPTO_0442			PSPTO_0442
427	PSPTO_0443			PSPTO_0443
428	PSPTO_0444			PSPTO_0444
429	PSPTO_0445			PSPTO_0445
430	PSPTO_0446			PSPTO_0446
431	PSPTO_0447			PSPTO_0447
432	PSPTO_0448			PSPTO_0448
433	PSPTO_0449			PSPTO_0449
434	PSPTO_0450			PSPTO_0450
435	PSPTO_0451			PSPTO_0451
436	PSPTO_0452			PSPTO_0452
437	PSPTO_0453			PSPTO_0453
438	PSPTO_0454			PSPTO_0454
439	PSPTO_0455			PSPTO_0455
440	PSPTO_0456			PSPTO_0456
441	PSPTO_0457			PSPTO_0457
442	PSPTO_0458			PSPTO_0458
443	PSPTO_0459			PSPTO_0459
444	PSPTO_0460			PSPTO_0460
445	PSPTO_0461			PSPTO_0461
446	PSPTO_0462			PSPTO_0462
447	PSPTO_0463			PSPTO_0463
448	PSPTO_0464			PSPTO_0464
449	PSPTO_0465			PSPTO_0465
450	PSPTO_0466			PSPTO_0466
451	PSPTO_0467			PSPTO_0467
452	PSPTO_0468			PSPTO_0468
453	PSPTO_0469			PSPTO_0469
454	PSPTO_0470			PSPTO_0470
455	PSPTO_0471			PSPTO_0471
456	PSPTO_0472			PSPTO_0472
457	PSPTO_0474			PSPTO_0474
458	PSPTO_0475			PSPTO_0475
459	PSPTO_0476			PSPTO_0476
460	PSPTO_0477			PSPTO_0477
461	PSPTO_0478			PSPTO_0478
462	PSPTO_0479			PSPTO_0479
463	PSPTO_0480			PSPTO_0480
464	PSPTO_0481			PSPTO_0481
465	PSPTO_0482			PSPTO_0482
466	PSPTO_0483			PSPTO_0483
467	PSPTO_0484			PSPTO_0484
468	PSPTO_0485			PSPTO_0485
469	PSPTO_0486			PSPTO_0486
470	PSPTO_0487			PSPTO_0487
471	PSPTO_0488			PSPTO_0488
472	PSPTO_0489			PSPTO_0489
473	PSPTO_0490			PSPTO_0490
474	PSPTO_0491			PSPTO_0491
475	PSPTO_0492			PSPTO_0492
476	PSPTO_0493			PSPTO_0493
477	PSPTO_0494			PSPTO_0494
478	PSPTO_0495			PSPTO_0495
479	PSPTO_0496			PSPTO_0496
480	PSPTO_0497			PSPTO_0497
481	PSPTO_0498			PSPTO_0498
482	PSPTO_0499			PSPTO_0499
483	PSPTO_0500			PSPTO_0500
484	PSPTO_0501			PSPTO_0501
485	PSPTO_0502			PSPTO_0502
486	PSPTO_0503			PSPTO_0503
487	PSPTO_0505			PSPTO_0505
488	PSPTO_0506			PSPTO_0506
489	PSPTO_0507			PSPTO_0507
490	PSPTO_0508			PSPTO_0508
491	PSPTO_0509			PSPTO_0509
492	PSPTO_0510			PSPTO_0510
493	PSPTO_0511			PSPTO_0511
494	PSPTO_0512			PSPTO_0512
495	PSPTO_0513			PSPTO_0513
496	PSPTO_0514			PSPTO_0514
497	PSPTO_0515			PSPTO_0515
498	PSPTO_0516			PSPTO_0516
499	PSPTO_0517			PSPTO_0517
500	PSPTO_0518			PSPTO_0518
501	PSPTO_0519			PSPTO_0519
502	PSPTO_0520			PSPTO_0520
503	PSPTO_0521			PSPTO_0521
504	PSPTO_0522			PSPTO_0522
505	PSPTO_0523			PSPTO_0523
506	PSPTO_0524			PSPTO_0524
507	PSPTO_0525			PSPTO_0525
508	PSPTO_0526			PSPTO_0526
509	PSPTO_0527			PSPTO_0527
510	PSPTO_0528			PSPTO_0528
511	PSPTO_0529			PSPTO_0529
512	PSPTO_0530			PSPTO_0530
513	PSPTO_0531			PSPTO_0531
514	PSPTO_0532			PSPTO_0532
515	PSPTO_0534			PSPTO_0534
516	PSPTO_0535			PSPTO_0535
517	PSPTO_0536			PSPTO_0536
518	PSPTO_0537			PSPTO_0537
519	PSPTO_0538			PSPTO_0538
520	PSPTO_0539			PSPTO_0539
521	PSPTO_0540			PSPTO_0540
522	PSPTO_0541			PSPTO_0541
523	PSPTO_0542			PSPTO_0542
524	PSPTO_0543			PSPTO_0543
525	PSPTO_0544			PSPTO_0544
526	PSPTO_0545			PSPTO_0545
527	PSPTO_0546			PSPTO_0546
528	PSPTO_0547			PSPTO_0547
529	PSPTO_0548			PSPTO_0548
530	PSPTO_0549			PSPTO_0549
531	PSPTO_0550			PSPTO_0550
532	PSPTO_0551			PSPTO_0551
533	PSPTO_0552			PSPTO_0552
534	PSPTO_0553			PSPTO_0553
535	PSPTO_0554			PSPTO_0554
536	PSPTO_0555			PSPTO_0555
537	PSPTO_0556			PSPTO_0556
538	PSPTO_0557			PSPTO_0557
539	PSPTO_0558			PSPTO_0558
540	PSPTO_0559			PSPTO_0559
541	PSPTO_0560			PSPTO_0560
542	PSPTO_0561			PSPTO_0561
543	PSPTO_0562			PSPTO_0562
544	PSPTO_0563			PSPTO_0563
545	PSPTO_0564			PSPTO_0564
546	PSPTO_0565			PSPTO_0565
547	PSPTO_0566			PSPTO_0566
548	PSPTO_0567			PSPTO_0567
549	PSPTO_0568			PSPTO_0568
550	PSPTO_0569			PSPTO_0569
551	PSPTO_0570			PSPTO_0570
552	PSPTO_0571			PSPTO_0571
553	PSPTO_0572			PSPTO_0572
554	PSPTO_0573			PSPTO_0573
555	PSPTO_0574			PSPTO_0574
556	PSPTO_0575			PSPTO_0575
557	PSPTO_0576			PSPTO_0576
558	PSPTO_0577			PSPTO_0577
559	PSPTO_0578			PSPTO_0578
560	PSPTO_0579			PSPTO_0579
561	PSPTO_0580			PSPTO_0580
562	PSPTO_0581			PSPTO_0581
563	PSPTO_0582			PSPTO_0582
564	PSPTO_0583			PSPTO_0583
565	PSPTO_0584			PSPTO_0584
566	PSPTO_0585			PSPTO_0585
567	PSPTO_0586			PSPTO_0586
568	PSPTO_0587			PSPTO_0587
569	PSPTO_0588			PSPTO_0588
570	PSPTO_0589			PSPTO_0589
571	PSPTO_0591			PSPTO_0591
572	PSPTO_0592			PSPTO_0592
573	PSPTO_0593			PSPTO_0593
574	PSPTO_0594			PSPTO_0594
575	PSPTO_0595			PSPTO_0595
576	PSPTO_0596			PSPTO_0596
577	PSPTO_0597			PSPTO_0597
578	PSPTO_0598			PSPTO_0598
579	PSPTO_0599			PSPTO_0599
580	PSPTO_0600			PSPTO_0600
581	PSPTO_0601			PSPTO_0601
582	PSPTO_0602			PSPTO_0602
583	PSPTO_0603			PSPTO_0603
584	PSPTO_0604			PSPTO_0604
585	PSPTO_0605			PSPTO_0605
586	PSPTO_0606			PSPTO_0606
587	PSPTO_0607			PSPTO_0607
588	PSPTO_0608			PSPTO_0608
589	PSPTO_0609			PSPTO_0609
590	PSPTO_0610			PSPTO_0610
591	PSPTO_0611			PSPTO_0611
592	PSPTO_0612			PSPTO_0612
593	PSPTO_0613			PSPTO_0613
594	PSPTO_0614			PSPTO_0614
595	PSPTO_0615			PSPTO_0615
596	PSPTO_0616			PSPTO_0616
597	PSPTO_0617			PSPTO_0617
598	PSPTO_0618			PSPTO_0618
599	PSPTO_0619			PSPTO_0619
600	PSPTO_0620			PSPTO_0620
601	PSPTO_0621			PSPTO_0621
602	PSPTO_0622			PSPTO_0622
603	PSPTO_0623			PSPTO_0623
604	PSPTO_0624			PSPTO_0624
605	PSPTO_0625			PSPTO_0625
606	PSPTO_0626			PSPTO_0626
607	PSPTO_0627			PSPTO_0627
608	PSPTO_0628			PSPTO_0628
609	PSPTO_0629			PSPTO_0629
610	PSPTO_0630			PSPTO_0630
611	PSPTO_0631			PSPTO_0631
612	PSPTO_0632			PSPTO_0632
613	PSPTO_0633			PSPTO_0633
614	PSPTO_0634			PSPTO_0634
615	PSPTO_0635			PSPTO_0635
616	PSPTO_0636			PSPTO_0636
617	PSPTO_0637			PSPTO_0637
618	PSPTO_0638			PSPTO_0638
619	PSPTO_0639			PSPTO_0639
620	PSPTO_0640			PSPTO_0640
621	PSPTO_0641			PSPTO_0641
622	PSPTO_0642			PSPTO_0642
623	PSPTO_0643			PSPTO_0643
624	PSPTO_0644			PSPTO_0644
625	PSPTO_0645			PSPTO_0645
626	PSPTO_0646			PSPTO_0646
627	PSPTO_0647			PSPTO_0647
628	PSPTO_0648			PSPTO_0648
629	PSPTO_0649			PSPTO_0649
630	PSPTO_0650			PSPTO_0650
631	PSPTO_0651			PSPTO_0651
632	PSPTO_0652			PSPTO_0652
633	PSPTO_0653			PSPTO_0653
634	PSPTO_0654			PSPTO_0654
635	PSPTO_0655			PSPTO_0655
636	PSPTO_0656			PSPTO_0656
637	PSPTO_0657			PSPTO_0657
638	PSPTO_0658			PSPTO_0658
639	PSPTO_0659			PSPTO_0659
640	PSPTO_0660			PSPTO_0660
641	PSPTO_0661			PSPTO_0661
642	PSPTO_0662			PSPTO_0662
643	PSPTO_0663			PSPTO_0663
644	PSPTO_0664			PSPTO_0664
645	PSPTO_0665			PSPTO_0665
646	PSPTO_0666			PSPTO_0666
647	PSPTO_0667			PSPTO_0667
648	PSPTO_0668			PSPTO_0668
649	PSPTO_0669			PSPTO_0669
650	PSPTO_0670			PSPTO_0670
651	PSPTO_0671			PSPTO_0671
652	PSPTO_0672			PSPTO_0672
653	PSPTO_0673			PSPTO_0673
654	PSPTO_0674			PSPTO_0674
655	PSPTO_0675			PSPTO_0675
656	PSPTO_0676			PSPTO_0676
657	PSPTO_0677			PSPTO_0677
658	PSPTO_0678			PSPTO_0678
659	PSPTO_0679			PSPTO_0679
660	PSPTO_0680			PSPTO_0680
661	PSPTO_0681			PSPTO_0681
662	PSPTO_0682			PSPTO_0682
663	PSPTO_0683			PSPTO_0683
664	PSPTO_0684			PSPTO_0684
665	PSPTO_0685			PSPTO_0685
666	PSPTO_0686			PSPTO_0686
667	PSPTO_0687			PSPTO_0687
668	PSPTO_0688			PSPTO_0688
669	PSPTO_0689			PSPTO_0689
670	PSPTO_0690			PSPTO_0690
671	PSPTO_0691			PSPTO_0691
672	PSPTO_0692			PSPTO_0692
673	PSPTO_0693			PSPTO_0693
674	PSPTO_0694			PSPTO_0694
675	PSPTO_0695			PSPTO_0695
676	PSPTO_0696			PSPTO_0696
677	PSPTO_0697			PSPTO_0697
678	PSPTO_0698			PSPTO_0698
679	PSPTO_0699			PSPTO_0699
680	PSPTO_0700			PSPTO_0700
681	PSPTO_0701			PSPTO_0701
682	PSPTO_0702			PSPTO_0702
683	PSPTO_0703			PSPTO_0703
684	PSPTO_0704			PSPTO_0704
685	PSPTO_0705			PSPTO_0705
686	PSPTO_0706			PSPTO_0706
687	PSPTO_0707			PSPTO_0707
688	PSPTO_0708			PSPTO_0708
689	PSPTO_0709			PSPTO_0709
690	PSPTO_0710			PSPTO_0710
691	PSPTO_0711			PSPTO_0711
692	PSPTO_0712			PSPTO_0712
693	PSPTO_0713			PSPTO_0713
694	PSPTO_0714			PSPTO_0714
695	PSPTO_0715			PSPTO_0715
696	PSPTO_0716			PSPTO_0716
697	PSPTO_0717			PSPTO_0717
698	PSPTO_0718			PSPTO_0718
699	PSPTO_0719			PSPTO_0719
700	PSPTO_0720			PSPTO_0720
701	PSPTO_0721			PSPTO_0721
702	PSPTO_0722			PSPTO_0722
703	PSPTO_0723			PSPTO_0723
704	PSPTO_0724			PSPTO_0724
705	PSPTO_0725			PSPTO_0725
706	PSPTO_0726			PSPTO_0726
707	PSPTO_0727			PSPTO_0727
708	PSPTO_0728			PSPTO_0728
709	PSPTO_0729			PSPTO_0729
710	PSPTO_0730			PSPTO_0730
711	PSPTO_0731			PSPTO_0731
712	PSPTO_0732			PSPTO_0732
713	PSPTO_0733			PSPTO_0733
714	PSPTO_0734			PSPTO_0734
715	PSPTO_0735			PSPTO_0735
716	PSPTO_0736			PSPTO_0736
717	PSPTO_0737			PSPTO_0737
718	PSPTO_0738			PSPTO_0738
719	PSPTO_0739			PSPTO_0739
720	PSPTO_0740			PSPTO_0740
721	PSPTO_0741			PSPTO_0741
722	PSPTO_0742			PSPTO_0742
723	PSPTO_0743			PSPTO_0743
724	PSPTO_0744			PSPTO_0744
725	PSPTO_0745			PSPTO_0745
726	PSPTO_0746			PSPTO_0746
727	PSPTO_0747			PSPTO_0747
728	PSPTO_0748			PSPTO_0748
729	PSPTO_0749			PSPTO_0749
730	PSPTO_0750			PSPTO_0750
731	PSPTO_0751			PSPTO_0751
732	PSPTO_0752			PSPTO_0752
733	PSPTO_0753			PSPTO_0753
734	PSPTO_0754			PSPTO_0754
735	PSPTO_0755			PSPTO_0755
736	PSPTO_0756			PSPTO_0756
737	PSPTO_0757			PSPTO_0757
738	PSPTO_0758			PSPTO_0758
739	PSPTO_0759			PSPTO_0759
740	PSPTO_0760			PSPTO_0760
741	PSPTO_0761			PSPTO_0761
742	PSPTO_0762			PSPTO_0762
743	PSPTO_0763			PSPTO_0763
744	PSPTO_0764			PSPTO_0764
745	PSPTO_0765			PSPTO_0765
746	PSPTO_0766			PSPTO_0766
747	PSPTO_0767			PSPTO_0767
748	PSPTO_0768			PSPTO_0768
749	PSPTO_0769			PSPTO_0769
750	PSPTO_0770			PSPTO_0770
751	PSPTO_0771			PSPTO_0771
752	PSPTO_0772			PSPTO_0772
753	PSPTO_0773			PSPTO_0773
754	PSPTO_0774			PSPTO_0774
755	PSPTO_0775			PSPTO_0775
756	PSPTO_0776			PSPTO_0776
757	PSPTO_0777			PSPTO_0777
758	PSPTO_0778			PSPTO_0778
759	PSPTO_0779			PSPTO_0779
760	PSPTO_0780			PSPTO_0780
761	PSPTO_0781			PSPTO_0781
762	PSPTO_0782			PSPTO_0782
763	PSPTO_0783			PSPTO_0783
764	PSPTO_0784			PSPTO_0784
765	PSPTO_0785			PSPTO_0785
766	PSPTO_0786			PSPTO_0786
767	PSPTO_0787			PSPTO_0787
768	PSPTO_0788			PSPTO_0788
769	PSPTO_0789			PSPTO_0789
770	PSPTO_0790			PSPTO_0790
771	PSPTO_0791			PSPTO_0791
772	PSPTO_0792			PSPTO_0792
773	PSPTO_0793			PSPTO_0793
774	PSPTO_0794			PSPTO_0794
775	PSPTO_0795			PSPTO_0795
776	PSPTO_0796			PSPTO_0796
777	PSPTO_0797			PSPTO_0797
778	PSPTO_0798			PSPTO_0798
779	PSPTO_0799			PSPTO_0799
780	PSPTO_0800			PSPTO_0800
781	PSPTO_0801			PSPTO_0801
782	PSPTO_0802			PSPTO_0802
783	PSPTO_0803			PSPTO_0803
784	PSPTO_0804			PSPTO_0804
785	PSPTO_0805			PSPTO_0805
786	PSPTO_0806			PSPTO_0806
787	PSPTO_0807			PSPTO_0807
788	PSPTO_0808			PSPTO_0808
789	PSPTO_0809			PSPTO_0809
790	PSPTO_0810			PSPTO_0810
791	PSPTO_0811			PSPTO_0811
792	PSPTO_0812			PSPTO_0812
793	PSPTO_0813			PSPTO_0813
794	PSPTO_0814			PSPTO_0814
795	PSPTO_0815			PSPTO_0815
796	PSPTO_0816			PSPTO_0816
797	PSPTO_0817			PSPTO_0817
798	PSPTO_0818			PSPTO_0818
799	PSPTO_0819			PSPTO_0819
800	PSPTO_0820			PSPTO_0820
801	PSPTO_0821			PSPTO_0821
802	PSPTO_0822			PSPTO_0822
803	PSPTO_0823			PSPTO_0823
804	PSPTO_0824			PSPTO_0824
805	PSPTO_0825			PSPTO_0825
806	PSPTO_0826			PSPTO_0826
807	PSPTO_0827			PSPTO_0827
808	PSPTO_0828			PSPTO_0828
809	PSPTO_0829			PSPTO_0829
810	PSPTO_0831			PSPTO_0831
811	PSPTO_0832			PSPTO_0832
812	PSPTO_0833			PSPTO_0833
813	PSPTO_0834			PSPTO_0834
814	PSPTO_0835			PSPTO_0835
815	PSPTO_0836			PSPTO_0836
816	PSPTO_0837			PSPTO_0837
817	PSPTO_0838			PSPTO_0838
818	PSPTO_0840			PSPTO_0840
819	PSPTO_0842			PSPTO_0842
820	PSPTO_0844			PSPTO_0844
821	PSPTO_0847			PSPTO_0847
822	PSPTO_0848			PSPTO_0848
823	PSPTO_0849			PSPTO_0849
824	PSPTO_0850			PSPTO_0850
825	PSPTO_0851			PSPTO_0851
826	PSPTO_0852			PSPTO_0852
827	PSPTO_0853			PSPTO_0853
828	PSPTO_0854			PSPTO_0854
829	PSPTO_0855			PSPTO_0855
830	PSPTO_0856			PSPTO_0856
831	PSPTO_0857			PSPTO_0857
832	PSPTO_0858			PSPTO_0858
833	PSPTO_0859			PSPTO_0859
834	PSPTO_0860			PSPTO_0860
835	PSPTO_0861			PSPTO_0861
836	PSPTO_0862			PSPTO_0862
837	PSPTO_0863			PSPTO_0863
838	PSPTO_0864			PSPTO_0864
839	PSPTO_0865			PSPTO_0865
840	PSPTO_0866			PSPTO_0866
841	PSPTO_0867			PSPTO_0867
842	PSPTO_0868			PSPTO_0868
843	PSPTO_0869			PSPTO_0869
844	PSPTO_0871			PSPTO_0871
845	PSPTO_0873			PSPTO_0873
846	PSPTO_0874			PSPTO_0874
847	PSPTO_0875			PSPTO_0875
848	PSPTO_0876			PSPTO_0876
849	PSPTO_0877			PSPTO_0877
850	PSPTO_0878			PSPTO_0878
851	PSPTO_0879			PSPTO_0879
852	PSPTO_0880			PSPTO_0880
853	PSPTO_0881			PSPTO_0881
854	PSPTO_0882			PSPTO_0882
855	PSPTO_0883			PSPTO_0883
856	PSPTO_0884			PSPTO_0884
857	PSPTO_0885			PSPTO_0885
858	PSPTO_0886			PSPTO_0886
859	PSPTO_0887			PSPTO_0887
860	PSPTO_0888			PSPTO_0888
861	PSPTO_0889			PSPTO_0889
862	PSPTO_0890			PSPTO_0890
863	PSPTO_0891			PSPTO_0891
864	PSPTO_0892			PSPTO_0892
865	PSPTO_0893			PSPTO_0893
866	PSPTO_0894			PSPTO_0894
867	PSPTO_0895			PSPTO_0895
868	PSPTO_0896			PSPTO_0896
869	PSPTO_0897			PSPTO_0897
870	PSPTO_0898			PSPTO_0898
871	PSPTO_0899			PSPTO_0899
872	PSPTO_0900			PSPTO_0900
873	PSPTO_0901			PSPTO_0901
874	PSPTO_0902			PSPTO_0902
875	PSPTO_0903			PSPTO_0903
876	PSPTO_0905			PSPTO_0905
877	PSPTO_0906			PSPTO_0906
878	PSPTO_0907			PSPTO_0907
879	PSPTO_0908			PSPTO_0908
880	PSPTO_0909			PSPTO_0909
881	PSPTO_0910			PSPTO_0910
882	PSPTO_0911			PSPTO_0911
883	PSPTO_0912			PSPTO_0912
884	PSPTO_0913			PSPTO_0913
885	PSPTO_0914			PSPTO_0914
886	PSPTO_0915			PSPTO_0915
887	PSPTO_0916			PSPTO_0916
888	PSPTO_0917			PSPTO_0917
889	PSPTO_0918			PSPTO_0918
890	PSPTO_0919			PSPTO_0919
891	PSPTO_0920			PSPTO_0920
892	PSPTO_0921			PSPTO_0921
893	PSPTO_0922			PSPTO_0922
894	PSPTO_0923			PSPTO_0923
895	PSPTO_0924			PSPTO_0924
896	PSPTO_0925			PSPTO_0925
897	PSPTO_0926			PSPTO_0926
898	PSPTO_0927			PSPTO_0927
899	PSPTO_0928			PSPTO_0928
900	PSPTO_0929			PSPTO_0929
901	PSPTO_0930			PSPTO_0930
902	PSPTO_0931			PSPTO_0931
903	PSPTO_0932			PSPTO_0932
904	PSPTO_0933			PSPTO_0933
905	PSPTO_0934			PSPTO_0934
906	PSPTO_0935			PSPTO_0935
907	PSPTO_0936			PSPTO_0936
908	PSPTO_0937			PSPTO_0937
909	PSPTO_0938			PSPTO_0938
910	PSPTO_0939			PSPTO_0939
911	PSPTO_0940			PSPTO_0940
912	PSPTO_0941			PSPTO_0941
913	PSPTO_0942			PSPTO_0942
914	PSPTO_0943			PSPTO_0943
915	PSPTO_0944			PSPTO_0944
916	PSPTO_0945			PSPTO_0945
917	PSPTO_0946			PSPTO_0946
918	PSPTO_0947			PSPTO_0947
919	PSPTO_0948			PSPTO_0948
920	PSPTO_0949			PSPTO_0949
921	PSPTO_0950			PSPTO_0950
922	PSPTO_0951			PSPTO_0951
923	PSPTO_0952			PSPTO_0952
924	PSPTO_0953			PSPTO_0953
925	PSPTO_0954			PSPTO_0954
926	PSPTO_0955			PSPTO_0955
927	PSPTO_0956			PSPTO_0956
928	PSPTO_0957			PSPTO_0957
929	PSPTO_0958			PSPTO_0958
930	PSPTO_0959			PSPTO_0959
931	PSPTO_0960			PSPTO_0960
932	PSPTO_0961			PSPTO_0961
933	PSPTO_0962			PSPTO_0962
934	PSPTO_0963			PSPTO_0963
935	PSPTO_0964			PSPTO_0964
936	PSPTO_0965			PSPTO_0965
937	PSPTO_0966			PSPTO_0966
938	PSPTO_0967			PSPTO_0967
939	PSPTO_0968			PSPTO_0968
940	PSPTO_0969			PSPTO_0969
941	PSPTO_0970			PSPTO_0970
942	PSPTO_0971			PSPTO_0971
943	PSPTO_0972			PSPTO_0972
944	PSPTO_0973			PSPTO_0973
945	PSPTO_0974			PSPTO_0974
946	PSPTO_0975			PSPTO_0975
947	PSPTO_0976			PSPTO_0976
948	PSPTO_0977			PSPTO_0977
949	PSPTO_0978			PSPTO_0978
950	PSPTO_0979			PSPTO_0979
951	PSPTO_0980			PSPTO_0980
952	PSPTO_0981			PSPTO_0981
953	PSPTO_0982			PSPTO_0982
954	PSPTO_0983			PSPTO_0983
955	PSPTO_0984			PSPTO_0984
956	PSPTO_0985			PSPTO_0985
957	PSPTO_0986			PSPTO_0986
958	PSPTO_0987			PSPTO_0987
959	PSPTO_0988			PSPTO_0988
960	PSPTO_0989			PSPTO_0989
961	PSPTO_0990			PSPTO_0990
962	PSPTO_0991			PSPTO_0991
963	PSPTO_0992			PSPTO_0992
964	PSPTO_0993			PSPTO_0993
965	PSPTO_0994			PSPTO_0994
966	PSPTO_0995			PSPTO_0995
967	PSPTO_0996			PSPTO_0996
968	PSPTO_0997			PSPTO_0997
969	PSPTO_0998			PSPTO_0998
970	PSPTO_0999			PSPTO_0999
971	PSPTO_1000			PSPTO_1000
972	PSPTO_1001			PSPTO_1001
973	PSPTO_1003			PSPTO_1003
974	PSPTO_1004			PSPTO_1004
975	PSPTO_1005			PSPTO_1005
976	PSPTO_1006			PSPTO_1006
977	PSPTO_1007			PSPTO_1007
978	PSPTO_1008			PSPTO_1008
979	PSPTO_1009			PSPTO_1009
980	PSPTO_1010			PSPTO_1010
981	PSPTO_1011			PSPTO_1011
982	PSPTO_1012			PSPTO_1012
983	PSPTO_1013			PSPTO_1013
984	PSPTO_1014			PSPTO_1014
985	PSPTO_1015			PSPTO_1015
986	PSPTO_1016			PSPTO_1016
987	PSPTO_1017			PSPTO_1017
988	PSPTO_1019			PSPTO_1019
989	PSPTO_1020			PSPTO_1020
990	PSPTO_1022			PSPTO_1022
991	PSPTO_1023			PSPTO_1023
992	PSPTO_1024			PSPTO_1024
993	PSPTO_1025			PSPTO_1025
994	PSPTO_1026			PSPTO_1026
995	PSPTO_1027			PSPTO_1027
996	PSPTO_1028			PSPTO_1028
997	PSPTO_1029			PSPTO_1029
998	PSPTO_1030			PSPTO_1030
999	PSPTO_1031			PSPTO_1031
1000	PSPTO_1032			PSPTO_1032
1001	PSPTO_1033			PSPTO_1033
1002	PSPTO_1034			PSPTO_1034
1003	PSPTO_1035			PSPTO_1035
1004	PSPTO_1036			PSPTO_1036
1005	PSPTO_1037			PSPTO_1037
1006	PSPTO_1038			PSPTO_1038
1007	PSPTO_1039			PSPTO_1039
1008	PSPTO_1040			PSPTO_1040
1009	PSPTO_1041			PSPTO_1041
1010	PSPTO_1042			PSPTO_1042
1011	PSPTO_1043			PSPTO_1043
1012	PSPTO_1044			PSPTO_1044
1013	PSPTO_1045			PSPTO_1045
1014	PSPTO_1046			PSPTO_1046
1015	PSPTO_1047			PSPTO_1047
1016	PSPTO_1048			PSPTO_1048
1017	PSPTO_1049			PSPTO_1049
1018	PSPTO_1050			PSPTO_1050
1019	PSPTO_1051			PSPTO_1051
1020	PSPTO_1052			PSPTO_1052
1021	PSPTO_1053			PSPTO_1053
1022	PSPTO_1054			PSPTO_1054
1023	PSPTO_1055			PSPTO_1055
1024	PSPTO_1056			PSPTO_1056
1025	PSPTO_1057			PSPTO_1057
1026	PSPTO_1058			PSPTO_1058
1027	PSPTO_1059			PSPTO_1059
1028	PSPTO_1060			PSPTO_1060
1029	PSPTO_1061			PSPTO_1061
1030	PSPTO_1062			PSPTO_1062
1031	PSPTO_1065			PSPTO_1065
1032	PSPTO_1066			PSPTO_1066
1033	PSPTO_1067			PSPTO_1067
1034	PSPTO_1068			PSPTO_1068
1035	PSPTO_1069			PSPTO_1069
1036	PSPTO_1070			PSPTO_1070
1037	PSPTO_1071			PSPTO_1071
1038	PSPTO_1072			PSPTO_1072
1039	PSPTO_1073			PSPTO_1073
1040	PSPTO_1074			PSPTO_1074
1041	PSPTO_1075			PSPTO_1075
1042	PSPTO_1076			PSPTO_1076
1043	PSPTO_1077			PSPTO_1077
1044	PSPTO_1078			PSPTO_1078
1045	PSPTO_1079			PSPTO_1079
1046	PSPTO_1080			PSPTO_1080
1047	PSPTO_1081			PSPTO_1081
1048	PSPTO_1082			PSPTO_1082
1049	PSPTO_1083			PSPTO_1083
1050	PSPTO_1084			PSPTO_1084
1051	PSPTO_1085			PSPTO_1085
1052	PSPTO_1086			PSPTO_1086
1053	PSPTO_1087			PSPTO_1087
1054	PSPTO_1088			PSPTO_1088
1055	PSPTO_1089			PSPTO_1089
1056	PSPTO_1090			PSPTO_1090
1057	PSPTO_1091			PSPTO_1091
1058	PSPTO_1092			PSPTO_1092
1059	PSPTO_1093			PSPTO_1093
1060	PSPTO_1094			PSPTO_1094
1061	PSPTO_1095			PSPTO_1095
1062	PSPTO_1096			PSPTO_1096
1063	PSPTO_1097			PSPTO_1097
1064	PSPTO_1098			PSPTO_1098
1065	PSPTO_1099			PSPTO_1099
1066	PSPTO_1100			PSPTO_1100
1067	PSPTO_1101			PSPTO_1101
1068	PSPTO_1102			PSPTO_1102
1069	PSPTO_1103			PSPTO_1103
1070	PSPTO_1104			PSPTO_1104
1071	PSPTO_1105			PSPTO_1105
1072	PSPTO_1106			PSPTO_1106
1073	PSPTO_1107			PSPTO_1107
1074	PSPTO_1108			PSPTO_1108
1075	PSPTO_1109			PSPTO_1109
1076	PSPTO_1110			PSPTO_1110
1077	PSPTO_1111			PSPTO_1111
1078	PSPTO_1112			PSPTO_1112
1079	PSPTO_1114			PSPTO_1114
1080	PSPTO_1115			PSPTO_1115
1081	PSPTO_1116			PSPTO_1116
1082	PSPTO_1117			PSPTO_1117
1083	PSPTO_1118			PSPTO_1118
1084	PSPTO_1119			PSPTO_1119
1085	PSPTO_1120			PSPTO_1120
1086	PSPTO_1121			PSPTO_1121
1087	PSPTO_1122			PSPTO_1122
1088	PSPTO_1123			PSPTO_1123
1089	PSPTO_1124			PSPTO_1124
1090	PSPTO_1125			PSPTO_1125
1091	PSPTO_1126			PSPTO_1126
1092	PSPTO_1127			PSPTO_1127
1093	PSPTO_1128			PSPTO_1128
1094	PSPTO_1129			PSPTO_1129
1095	PSPTO_1130			PSPTO_1130
1096	PSPTO_1131			PSPTO_1131
1097	PSPTO_1132			PSPTO_1132
1098	PSPTO_1133			PSPTO_1133
1099	PSPTO_1134			PSPTO_1134
1100	PSPTO_1135			PSPTO_1135
1101	PSPTO_1136			PSPTO_1136
1102	PSPTO_1137			PSPTO_1137
1103	PSPTO_1138			PSPTO_1138
1104	PSPTO_1139			PSPTO_1139
1105	PSPTO_1140			PSPTO_1140
1106	PSPTO_1141			PSPTO_1141
1107	PSPTO_1142			PSPTO_1142
1108	PSPTO_1143			PSPTO_1143
1109	PSPTO_1144			PSPTO_1144
1110	PSPTO_1145			PSPTO_1145
1111	PSPTO_1146			PSPTO_1146
1112	PSPTO_1147			PSPTO_1147
1113	PSPTO_1148			PSPTO_1148
1114	PSPTO_1149			PSPTO_1149
1115	PSPTO_1150			PSPTO_1150
1116	PSPTO_1151			PSPTO_1151
1117	PSPTO_1152			PSPTO_1152
1118	PSPTO_1153			PSPTO_1153
1119	PSPTO_1154			PSPTO_1154
1120	PSPTO_1155			PSPTO_1155
1121	PSPTO_1156			PSPTO_1156
1122	PSPTO_1157			PSPTO_1157
1123	PSPTO_1158			PSPTO_1158
1124	PSPTO_1159			PSPTO_1159
1125	PSPTO_1160			PSPTO_1160
1126	PSPTO_1161			PSPTO_1161
1127	PSPTO_1164			PSPTO_1164
1128	PSPTO_1165			PSPTO_1165
1129	PSPTO_1166			PSPTO_1166
1130	PSPTO_1167			PSPTO_1167
1131	PSPTO_1168			PSPTO_1168
1132	PSPTO_1169			PSPTO_1169
1133	PSPTO_1170			PSPTO_1170
1134	PSPTO_1171			PSPTO_1171
1135	PSPTO_1172			PSPTO_1172
1136	PSPTO_1173			PSPTO_1173
1137	PSPTO_1174			PSPTO_1174
1138	PSPTO_1175			PSPTO_1175
1139	PSPTO_1176			PSPTO_1176
1140	PSPTO_1177			PSPTO_1177
1141	PSPTO_1178			PSPTO_1178
1142	PSPTO_1179			PSPTO_1179
1143	PSPTO_1180			PSPTO_1180
1144	PSPTO_1181			PSPTO_1181
1145	PSPTO_1182			PSPTO_1182
1146	PSPTO_1183			PSPTO_1183
1147	PSPTO_1184			PSPTO_1184
1148	PSPTO_1185			PSPTO_1185
1149	PSPTO_1186			PSPTO_1186
1150	PSPTO_1187			PSPTO_1187
1151	PSPTO_1188			PSPTO_1188
1152	PSPTO_1189			PSPTO_1189
1153	PSPTO_1190			PSPTO_1190
1154	PSPTO_1191			PSPTO_1191
1155	PSPTO_1192			PSPTO_1192
1156	PSPTO_1193			PSPTO_1193
1157	PSPTO_1194			PSPTO_1194
1158	PSPTO_1195			PSPTO_1195
1159	PSPTO_1196			PSPTO_1196
1160	PSPTO_1197			PSPTO_1197
1161	PSPTO_1198			PSPTO_1198
1162	PSPTO_1199			PSPTO_1199
1163	PSPTO_1200			PSPTO_1200
1164	PSPTO_1201			PSPTO_1201
1165	PSPTO_1202			PSPTO_1202
1166	PSPTO_1203			PSPTO_1203
1167	PSPTO_1204			PSPTO_1204
1168	PSPTO_1205			PSPTO_1205
1169	PSPTO_1206			PSPTO_1206
1170	PSPTO_1207			PSPTO_1207
1171	PSPTO_1208			PSPTO_1208
1172	PSPTO_1209			PSPTO_1209
1173	PSPTO_1210			PSPTO_1210
1174	PSPTO_1211			PSPTO_1211
1175	PSPTO_1212			PSPTO_1212
1176	PSPTO_1213			PSPTO_1213
1177	PSPTO_1214			PSPTO_1214
1178	PSPTO_1215			PSPTO_1215
1179	PSPTO_1216			PSPTO_1216
1180	PSPTO_1217			PSPTO_1217
1181	PSPTO_1218			PSPTO_1218
1182	PSPTO_1219			PSPTO_1219
1183	PSPTO_1220			PSPTO_1220
1184	PSPTO_1221			PSPTO_1221
1185	PSPTO_1222			PSPTO_1222
1186	PSPTO_1223			PSPTO_1223
1187	PSPTO_1224			PSPTO_1224
1188	PSPTO_1226			PSPTO_1226
1189	PSPTO_1227			PSPTO_1227
1190	PSPTO_1229			PSPTO_1229
1191	PSPTO_1230			PSPTO_1230
1192	PSPTO_1231			PSPTO_1231
1193	PSPTO_1232			PSPTO_1232
1194	PSPTO_1233			PSPTO_1233
1195	PSPTO_1234			PSPTO_1234
1196	PSPTO_1235			PSPTO_1235
1197	PSPTO_1236			PSPTO_1236
1198	PSPTO_1237			PSPTO_1237
1199	PSPTO_1238			PSPTO_1238
1200	PSPTO_1239			PSPTO_1239
1201	PSPTO_1240			PSPTO_1240
1202	PSPTO_1241			PSPTO_1241
1203	PSPTO_1242			PSPTO_1242
1204	PSPTO_1243			PSPTO_1243
1205	PSPTO_1244			PSPTO_1244
1206	PSPTO_1245			PSPTO_1245
1207	PSPTO_1246			PSPTO_1246
1208	PSPTO_1247			PSPTO_1247
1209	PSPTO_1248			PSPTO_1248
1210	PSPTO_1249			PSPTO_1249
1211	PSPTO_1250			PSPTO_1250
1212	PSPTO_1251			PSPTO_1251
1213	PSPTO_1252			PSPTO_1252
1214	PSPTO_1253			PSPTO_1253
1215	PSPTO_1254			PSPTO_1254
1216	PSPTO_1255			PSPTO_1255
1217	PSPTO_1256			PSPTO_1256
1218	PSPTO_1257			PSPTO_1257
1219	PSPTO_1258			PSPTO_1258
1220	PSPTO_1259			PSPTO_1259
1221	PSPTO_1260			PSPTO_1260
1222	PSPTO_1261			PSPTO_1261
1223	PSPTO_1262			PSPTO_1262
1224	PSPTO_1263			PSPTO_1263
1225	PSPTO_1264			PSPTO_1264
1226	PSPTO_1265			PSPTO_1265
1227	PSPTO_1266			PSPTO_1266
1228	PSPTO_1267			PSPTO_1267
1229	PSPTO_1268			PSPTO_1268
1230	PSPTO_1269			PSPTO_1269
1231	PSPTO_1270			PSPTO_1270
1232	PSPTO_1271			PSPTO_1271
1233	PSPTO_1272			PSPTO_1272
1234	PSPTO_1273			PSPTO_1273
1235	PSPTO_1274			PSPTO_1274
1236	PSPTO_1275			PSPTO_1275
1237	PSPTO_1276			PSPTO_1276
1238	PSPTO_1277			PSPTO_1277
1239	PSPTO_1278			PSPTO_1278
1240	PSPTO_1280			PSPTO_1280
1241	PSPTO_1281			PSPTO_1281
1242	PSPTO_1282			PSPTO_1282
1243	PSPTO_1283			PSPTO_1283
1244	PSPTO_1284			PSPTO_1284
1245	PSPTO_1285			PSPTO_1285
1246	PSPTO_1286			PSPTO_1286
1247	PSPTO_1287			PSPTO_1287
1248	PSPTO_1288			PSPTO_1288
1249	PSPTO_1289			PSPTO_1289
1250	PSPTO_1290			PSPTO_1290
1251	PSPTO_1291			PSPTO_1291
1252	PSPTO_1292			PSPTO_1292
1253	PSPTO_1293			PSPTO_1293
1254	PSPTO_1294			PSPTO_1294
1255	PSPTO_1295			PSPTO_1295
1256	PSPTO_1296			PSPTO_1296
1257	PSPTO_1297			PSPTO_1297
1258	PSPTO_1298			PSPTO_1298
1259	PSPTO_1299			PSPTO_1299
1260	PSPTO_1300			PSPTO_1300
1261	PSPTO_1301			PSPTO_1301
1262	PSPTO_1302			PSPTO_1302
1263	PSPTO_1303			PSPTO_1303
1264	PSPTO_1304			PSPTO_1304
1265	PSPTO_1305			PSPTO_1305
1266	PSPTO_1306			PSPTO_1306
1267	PSPTO_1307			PSPTO_1307
1268	PSPTO_1308			PSPTO_1308
1269	PSPTO_1309			PSPTO_1309
1270	PSPTO_1310			PSPTO_1310
1271	PSPTO_1311			PSPTO_1311
1272	PSPTO_1312			PSPTO_1312
1273	PSPTO_1313			PSPTO_1313
1274	PSPTO_1315			PSPTO_1315
1275	PSPTO_1317			PSPTO_1317
1276	PSPTO_1318			PSPTO_1318
1277	PSPTO_1319			PSPTO_1319
1278	PSPTO_1320			PSPTO_1320
1279	PSPTO_1321			PSPTO_1321
1280	PSPTO_1322			PSPTO_1322
1281	PSPTO_1323			PSPTO_1323
1282	PSPTO_1324			PSPTO_1324
1283	PSPTO_1325			PSPTO_1325
1284	PSPTO_1326			PSPTO_1326
1285	PSPTO_1327			PSPTO_1327
1286	PSPTO_1328			PSPTO_1328
1287	PSPTO_1329			PSPTO_1329
1288	PSPTO_1330			PSPTO_1330
1289	PSPTO_1331			PSPTO_1331
1290	PSPTO_1332			PSPTO_1332
1291	PSPTO_1333			PSPTO_1333
1292	PSPTO_1334			PSPTO_1334
1293	PSPTO_1335			PSPTO_1335
1294	PSPTO_1336			PSPTO_1336
1295	PSPTO_1337			PSPTO_1337
1296	PSPTO_1338			PSPTO_1338
1297	PSPTO_1339			PSPTO_1339
1298	PSPTO_1340			PSPTO_1340
1299	PSPTO_1341			PSPTO_1341
1300	PSPTO_1342			PSPTO_1342
1301	PSPTO_1343			PSPTO_1343
1302	PSPTO_1344			PSPTO_1344
1303	PSPTO_1345			PSPTO_1345
1304	PSPTO_1346			PSPTO_1346
1305	PSPTO_1347			PSPTO_1347
1306	PSPTO_1348			PSPTO_1348
1307	PSPTO_1349			PSPTO_1349
1308	PSPTO_1350			PSPTO_1350
1309	PSPTO_1351			PSPTO_1351
1310	PSPTO_1352			PSPTO_1352
1311	PSPTO_1353			PSPTO_1353
1312	PSPTO_1354			PSPTO_1354
1313	PSPTO_1355			PSPTO_1355
1314	PSPTO_1356			PSPTO_1356
1315	PSPTO_1357			PSPTO_1357
1316	PSPTO_1358			PSPTO_1358
1317	PSPTO_1359			PSPTO_1359
1318	PSPTO_1360			PSPTO_1360
1319	PSPTO_1361			PSPTO_1361
1320	PSPTO_1362			PSPTO_1362
1321	PSPTO_1363			PSPTO_1363
1322	PSPTO_1364			PSPTO_1364
1323	PSPTO_1365			PSPTO_1365
1324	PSPTO_1366			PSPTO_1366
1325	PSPTO_1367			PSPTO_1367
1326	PSPTO_1368			PSPTO_1368
1327	PSPTO_1369			PSPTO_1369
1328	PSPTO_1370			PSPTO_1370
1329	PSPTO_1371			PSPTO_1371
1330	PSPTO_1372			PSPTO_1372
1331	PSPTO_1373			PSPTO_1373
1332	PSPTO_1374			PSPTO_1374
1333	PSPTO_1375			PSPTO_1375
1334	PSPTO_1376			PSPTO_1376
1335	PSPTO_1377			PSPTO_1377
1336	PSPTO_1378			PSPTO_1378
1337	PSPTO_1379			PSPTO_1379
1338	PSPTO_1380			PSPTO_1380
1339	PSPTO_1381			PSPTO_1381
1340	PSPTO_1382			PSPTO_1382
1341	PSPTO_1383			PSPTO_1383
1342	PSPTO_1384			PSPTO_1384
1343	PSPTO_1385			PSPTO_1385
1344	PSPTO_1386			PSPTO_1386
1345	PSPTO_1387			PSPTO_1387
1346	PSPTO_1388			PSPTO_1388
1347	PSPTO_1389			PSPTO_1389
1348	PSPTO_1390			PSPTO_1390
1349	PSPTO_1391			PSPTO_1391
1350	PSPTO_1392			PSPTO_1392
1351	PSPTO_1393			PSPTO_1393
1352	PSPTO_1394			PSPTO_1394
1353	PSPTO_1395			PSPTO_1395
1354	PSPTO_1396			PSPTO_1396
1355	PSPTO_1397			PSPTO_1397
1356	PSPTO_1398			PSPTO_1398
1357	PSPTO_1399			PSPTO_1399
1358	PSPTO_1400			PSPTO_1400
1359	PSPTO_1401			PSPTO_1401
1360	PSPTO_1402			PSPTO_1402
1361	PSPTO_1403			PSPTO_1403
1362	PSPTO_1404			PSPTO_1404
1363	PSPTO_1405			PSPTO_1405
1364	PSPTO_1406			PSPTO_1406
1365	PSPTO_1407			PSPTO_1407
1366	PSPTO_1408			PSPTO_1408
1367	PSPTO_1409			PSPTO_1409
1368	PSPTO_1410			PSPTO_1410
1369	PSPTO_1411			PSPTO_1411
1370	PSPTO_1412			PSPTO_1412
1371	PSPTO_1413			PSPTO_1413
1372	PSPTO_1414			PSPTO_1414
1373	PSPTO_1415			PSPTO_1415
1374	PSPTO_1416			PSPTO_1416
1375	PSPTO_1417			PSPTO_1417
1376	PSPTO_1418			PSPTO_1418
1377	PSPTO_1419			PSPTO_1419
1378	PSPTO_1420			PSPTO_1420
1379	PSPTO_1421			PSPTO_1421
1380	PSPTO_1422			PSPTO_1422
1381	PSPTO_1423			PSPTO_1423
1382	PSPTO_1424			PSPTO_1424
1383	PSPTO_1425			PSPTO_1425
1384	PSPTO_1426			PSPTO_1426
1385	PSPTO_1427			PSPTO_1427
1386	PSPTO_1428			PSPTO_1428
1387	PSPTO_1429			PSPTO_1429
1388	PSPTO_1430			PSPTO_1430
1389	PSPTO_1431			PSPTO_1431
1390	PSPTO_1432			PSPTO_1432
1391	PSPTO_1433			PSPTO_1433
1392	PSPTO_1434			PSPTO_1434
1393	PSPTO_1435			PSPTO_1435
1394	PSPTO_1436			PSPTO_1436
1395	PSPTO_1437			PSPTO_1437
1396	PSPTO_1438			PSPTO_1438
1397	PSPTO_1439			PSPTO_1439
1398	PSPTO_1440			PSPTO_1440
1399	PSPTO_1441			PSPTO_1441
1400	PSPTO_1443			PSPTO_1443
1401	PSPTO_1444			PSPTO_1444
1402	PSPTO_1445			PSPTO_1445
1403	PSPTO_1446			PSPTO_1446
1404	PSPTO_1447			PSPTO_1447
1405	PSPTO_1448			PSPTO_1448
1406	PSPTO_1449			PSPTO_1449
1407	PSPTO_1450			PSPTO_1450
1408	PSPTO_1451			PSPTO_1451
1409	PSPTO_1452			PSPTO_1452
1410	PSPTO_1453			PSPTO_1453
1411	PSPTO_1454			PSPTO_1454
1412	PSPTO_1455			PSPTO_1455
1413	PSPTO_1456			PSPTO_1456
1414	PSPTO_1457			PSPTO_1457
1415	PSPTO_1458			PSPTO_1458
1416	PSPTO_1459			PSPTO_1459
1417	PSPTO_1460			PSPTO_1460
1418	PSPTO_1461			PSPTO_1461
1419	PSPTO_1462			PSPTO_1462
1420	PSPTO_1463			PSPTO_1463
1421	PSPTO_1464			PSPTO_1464
1422	PSPTO_1465			PSPTO_1465
1423	PSPTO_1466			PSPTO_1466
1424	PSPTO_1467			PSPTO_1467
1425	PSPTO_1468			PSPTO_1468
1426	PSPTO_1469			PSPTO_1469
1427	PSPTO_1470			PSPTO_1470
1428	PSPTO_1471			PSPTO_1471
1429	PSPTO_1472			PSPTO_1472
1430	PSPTO_1473			PSPTO_1473
1431	PSPTO_1474			PSPTO_1474
1432	PSPTO_1475			PSPTO_1475
1433	PSPTO_1476			PSPTO_1476
1434	PSPTO_1477			PSPTO_1477
1435	PSPTO_1478			PSPTO_1478
1436	PSPTO_1479			PSPTO_1479
1437	PSPTO_1480			PSPTO_1480
1438	PSPTO_1481			PSPTO_1481
1439	PSPTO_1482			PSPTO_1482
1440	PSPTO_1483			PSPTO_1483
1441	PSPTO_1484			PSPTO_1484
1442	PSPTO_1485			PSPTO_1485
1443	PSPTO_1486			PSPTO_1486
1444	PSPTO_1487			PSPTO_1487
1445	PSPTO_1488			PSPTO_1488
1446	PSPTO_1489			PSPTO_1489
1447	PSPTO_1490			PSPTO_1490
1448	PSPTO_1491			PSPTO_1491
1449	PSPTO_1492			PSPTO_1492
1450	PSPTO_1493			PSPTO_1493
1451	PSPTO_1494			PSPTO_1494
1452	PSPTO_1495			PSPTO_1495
1453	PSPTO_1496			PSPTO_1496
1454	PSPTO_1497			PSPTO_1497
1455	PSPTO_1498			PSPTO_1498
1456	PSPTO_1499			PSPTO_1499
1457	PSPTO_1500			PSPTO_1500
1458	PSPTO_1501			PSPTO_1501
1459	PSPTO_1502			PSPTO_1502
1460	PSPTO_1503			PSPTO_1503
1461	PSPTO_1504			PSPTO_1504
1462	PSPTO_1505			PSPTO_1505
1463	PSPTO_1506			PSPTO_1506
1464	PSPTO_1507			PSPTO_1507
1465	PSPTO_1508			PSPTO_1508
1466	PSPTO_1509			PSPTO_1509
1467	PSPTO_1510			PSPTO_1510
1468	PSPTO_1511			PSPTO_1511
1469	PSPTO_1512			PSPTO_1512
1470	PSPTO_1513			PSPTO_1513
1471	PSPTO_1514			PSPTO_1514
1472	PSPTO_1515			PSPTO_1515
1473	PSPTO_1516			PSPTO_1516
1474	PSPTO_1517			PSPTO_1517
1475	PSPTO_1518			PSPTO_1518
1476	PSPTO_1519			PSPTO_1519
1477	PSPTO_1520			PSPTO_1520
1478	PSPTO_1521			PSPTO_1521
1479	PSPTO_1522			PSPTO_1522
1480	PSPTO_1523			PSPTO_1523
1481	PSPTO_1524			PSPTO_1524
1482	PSPTO_1525			PSPTO_1525
1483	PSPTO_1526			PSPTO_1526
1484	PSPTO_1527			PSPTO_1527
1485	PSPTO_1528			PSPTO_1528
1486	PSPTO_1529			PSPTO_1529
1487	PSPTO_1530			PSPTO_1530
1488	PSPTO_1531			PSPTO_1531
1489	PSPTO_1532			PSPTO_1532
1490	PSPTO_1533			PSPTO_1533
1491	PSPTO_1534			PSPTO_1534
1492	PSPTO_1535			PSPTO_1535
1493	PSPTO_1536			PSPTO_1536
1494	PSPTO_1537			PSPTO_1537
1495	PSPTO_1538			PSPTO_1538
1496	PSPTO_1539			PSPTO_1539
1497	PSPTO_1540			PSPTO_1540
1498	PSPTO_1541			PSPTO_1541
1499	PSPTO_1542			PSPTO_1542
1500	PSPTO_1543			PSPTO_1543
1501	PSPTO_1544			PSPTO_1544
1502	PSPTO_1545			PSPTO_1545
1503	PSPTO_1546			PSPTO_1546
1504	PSPTO_1547			PSPTO_1547
1505	PSPTO_1548			PSPTO_1548
1506	PSPTO_1549			PSPTO_1549
1507	PSPTO_1550			PSPTO_1550
1508	PSPTO_1551			PSPTO_1551
1509	PSPTO_1552			PSPTO_1552
1510	PSPTO_1553			PSPTO_1553
1511	PSPTO_1554			PSPTO_1554
1512	PSPTO_1555			PSPTO_1555
1513	PSPTO_1556			PSPTO_1556
1514	PSPTO_1557			PSPTO_1557
1515	PSPTO_1558			PSPTO_1558
1516	PSPTO_1559			PSPTO_1559
1517	PSPTO_1560			PSPTO_1560
1518	PSPTO_1561			PSPTO_1561
1519	PSPTO_1562			PSPTO_1562
1520	PSPTO_1563			PSPTO_1563
1521	PSPTO_1564			PSPTO_1564
1522	PSPTO_1565			PSPTO_1565
1523	PSPTO_1566			PSPTO_1566
1524	PSPTO_1567			PSPTO_1567
1525	PSPTO_1568			PSPTO_1568
1526	PSPTO_1570			PSPTO_1570
1527	PSPTO_1571			PSPTO_1571
1528	PSPTO_1572			PSPTO_1572
1529	PSPTO_1573			PSPTO_1573
1530	PSPTO_1574			PSPTO_1574
1531	PSPTO_1575			PSPTO_1575
1532	PSPTO_1576			PSPTO_1576
1533	PSPTO_1577			PSPTO_1577
1534	PSPTO_1578			PSPTO_1578
1535	PSPTO_1579			PSPTO_1579
1536	PSPTO_1580			PSPTO_1580
1537	PSPTO_1581			PSPTO_1581
1538	PSPTO_1582			PSPTO_1582
1539	PSPTO_1583			PSPTO_1583
1540	PSPTO_1584			PSPTO_1584
1541	PSPTO_1585			PSPTO_1585
1542	PSPTO_1586			PSPTO_1586
1543	PSPTO_1587			PSPTO_1587
1544	PSPTO_1588			PSPTO_1588
1545	PSPTO_1589			PSPTO_1589
1546	PSPTO_1590			PSPTO_1590
1547	PSPTO_1591			PSPTO_1591
1548	PSPTO_1592			PSPTO_1592
1549	PSPTO_1593			PSPTO_1593
1550	PSPTO_1594			PSPTO_1594
1551	PSPTO_1595			PSPTO_1595
1552	PSPTO_1596			PSPTO_1596
1553	PSPTO_1597			PSPTO_1597
1554	PSPTO_1598			PSPTO_1598
1555	PSPTO_1599			PSPTO_1599
1556	PSPTO_1600			PSPTO_1600
1557	PSPTO_1601			PSPTO_1601
1558	PSPTO_1602			PSPTO_1602
1559	PSPTO_1603			PSPTO_1603
1560	PSPTO_1604			PSPTO_1604
1561	PSPTO_1605			PSPTO_1605
1562	PSPTO_1606			PSPTO_1606
1563	PSPTO_1607			PSPTO_1607
1564	PSPTO_1608			PSPTO_1608
1565	PSPTO_1609			PSPTO_1609
1566	PSPTO_1610			PSPTO_1610
1567	PSPTO_1611			PSPTO_1611
1568	PSPTO_1612			PSPTO_1612
1569	PSPTO_1613			PSPTO_1613
1570	PSPTO_1614			PSPTO_1614
1571	PSPTO_1615			PSPTO_1615
1572	PSPTO_1616			PSPTO_1616
1573	PSPTO_1617			PSPTO_1617
1574	PSPTO_1618			PSPTO_1618
1575	PSPTO_1619			PSPTO_1619
1576	PSPTO_1620			PSPTO_1620
1577	PSPTO_1621			PSPTO_1621
1578	PSPTO_1622			PSPTO_1622
1579	PSPTO_1623			PSPTO_1623
1580	PSPTO_1624			PSPTO_1624
1581	PSPTO_1625			PSPTO_1625
1582	PSPTO_1626			PSPTO_1626
1583	PSPTO_1627			PSPTO_1627
1584	PSPTO_1628			PSPTO_1628
1585	PSPTO_1629			PSPTO_1629
1586	PSPTO_1630			PSPTO_1630
1587	PSPTO_1631			PSPTO_1631
1588	PSPTO_1632			PSPTO_1632
1589	PSPTO_1633			PSPTO_1633
1590	PSPTO_1634			PSPTO_1634
1591	PSPTO_1635			PSPTO_1635
1592	PSPTO_1636			PSPTO_1636
1593	PSPTO_1637			PSPTO_1637
1594	PSPTO_1638			PSPTO_1638
1595	PSPTO_1639			PSPTO_1639
1596	PSPTO_1640			PSPTO_1640
1597	PSPTO_1641			PSPTO_1641
1598	PSPTO_1642			PSPTO_1642
1599	PSPTO_1643			PSPTO_1643
1600	PSPTO_1644			PSPTO_1644
1601	PSPTO_1645			PSPTO_1645
1602	PSPTO_1646			PSPTO_1646
1603	PSPTO_1647			PSPTO_1647
1604	PSPTO_1648			PSPTO_1648
1605	PSPTO_1649			PSPTO_1649
1606	PSPTO_1650			PSPTO_1650
1607	PSPTO_1651			PSPTO_1651
1608	PSPTO_1652			PSPTO_1652
1609	PSPTO_1653			PSPTO_1653
1610	PSPTO_1654			PSPTO_1654
1611	PSPTO_1655			PSPTO_1655
1612	PSPTO_1656			PSPTO_1656
1613	PSPTO_1657			PSPTO_1657
1614	PSPTO_1658			PSPTO_1658
1615	PSPTO_1659			PSPTO_1659
1616	PSPTO_1660			PSPTO_1660
1617	PSPTO_1661			PSPTO_1661
1618	PSPTO_1662			PSPTO_1662
1619	PSPTO_1663			PSPTO_1663
1620	PSPTO_1664			PSPTO_1664
1621	PSPTO_1665			PSPTO_1665
1622	PSPTO_1666			PSPTO_1666
1623	PSPTO_1667			PSPTO_1667
1624	PSPTO_1668			PSPTO_1668
1625	PSPTO_1669			PSPTO_1669
1626	PSPTO_1670			PSPTO_1670
1627	PSPTO_1671			PSPTO_1671
1628	PSPTO_1672			PSPTO_1672
1629	PSPTO_1673			PSPTO_1673
1630	PSPTO_1674			PSPTO_1674
1631	PSPTO_1675			PSPTO_1675
1632	PSPTO_1676			PSPTO_1676
1633	PSPTO_1677			PSPTO_1677
1634	PSPTO_1678			PSPTO_1678
1635	PSPTO_1679			PSPTO_1679
1636	PSPTO_1680			PSPTO_1680
1637	PSPTO_1681			PSPTO_1681
1638	PSPTO_1682			PSPTO_1682
1639	PSPTO_1683			PSPTO_1683
1640	PSPTO_1684			PSPTO_1684
1641	PSPTO_1685			PSPTO_1685
1642	PSPTO_1686			PSPTO_1686
1643	PSPTO_1687			PSPTO_1687
1644	PSPTO_1688			PSPTO_1688
1645	PSPTO_1689			PSPTO_1689
1646	PSPTO_1690			PSPTO_1690
1647	PSPTO_1691			PSPTO_1691
1648	PSPTO_1692			PSPTO_1692
1649	PSPTO_1693			PSPTO_1693
1650	PSPTO_1694			PSPTO_1694
1651	PSPTO_1695			PSPTO_1695
1652	PSPTO_1696			PSPTO_1696
1653	PSPTO_1697			PSPTO_1697
1654	PSPTO_1698			PSPTO_1698
1655	PSPTO_1699			PSPTO_1699
1656	PSPTO_1700			PSPTO_1700
1657	PSPTO_1701			PSPTO_1701
1658	PSPTO_1702			PSPTO_1702
1659	PSPTO_1703			PSPTO_1703
1660	PSPTO_1704			PSPTO_1704
1661	PSPTO_1705			PSPTO_1705
1662	PSPTO_1706			PSPTO_1706
1663	PSPTO_1707			PSPTO_1707
1664	PSPTO_1708			PSPTO_1708
1665	PSPTO_1709			PSPTO_1709
1666	PSPTO_1710			PSPTO_1710
1667	PSPTO_1711			PSPTO_1711
1668	PSPTO_1712			PSPTO_1712
1669	PSPTO_1713			PSPTO_1713
1670	PSPTO_1714			PSPTO_1714
1671	PSPTO_1715			PSPTO_1715
1672	PSPTO_1716			PSPTO_1716
1673	PSPTO_1717			PSPTO_1717
1674	PSPTO_1718			PSPTO_1718
1675	PSPTO_1719			PSPTO_1719
1676	PSPTO_1720			PSPTO_1720
1677	PSPTO_1721			PSPTO_1721
1678	PSPTO_1722			PSPTO_1722
1679	PSPTO_1723			PSPTO_1723
1680	PSPTO_1724			PSPTO_1724
1681	PSPTO_1725			PSPTO_1725
1682	PSPTO_1726			PSPTO_1726
1683	PSPTO_1727			PSPTO_1727
1684	PSPTO_1728			PSPTO_1728
1685	PSPTO_1729			PSPTO_1729
1686	PSPTO_1730			PSPTO_1730
1687	PSPTO_1731			PSPTO_1731
1688	PSPTO_1732			PSPTO_1732
1689	PSPTO_1733			PSPTO_1733
1690	PSPTO_1734			PSPTO_1734
1691	PSPTO_1735			PSPTO_1735
1692	PSPTO_1736			PSPTO_1736
1693	PSPTO_1737			PSPTO_1737
1694	PSPTO_1738			PSPTO_1738
1695	PSPTO_1739			PSPTO_1739
1696	PSPTO_1740			PSPTO_1740
1697	PSPTO_1741			PSPTO_1741
1698	PSPTO_1742			PSPTO_1742
1699	PSPTO_1743			PSPTO_1743
1700	PSPTO_1744			PSPTO_1744
1701	PSPTO_1745			PSPTO_1745
1702	PSPTO_1746			PSPTO_1746
1703	PSPTO_1747			PSPTO_1747
1704	PSPTO_1748			PSPTO_1748
1705	PSPTO_1749			PSPTO_1749
1706	PSPTO_1750			PSPTO_1750
1707	PSPTO_1751			PSPTO_1751
1708	PSPTO_1752			PSPTO_1752
1709	PSPTO_1753			PSPTO_1753
1710	PSPTO_1754			PSPTO_1754
1711	PSPTO_1755			PSPTO_1755
1712	PSPTO_1756			PSPTO_1756
1713	PSPTO_1757			PSPTO_1757
1714	PSPTO_1758			PSPTO_1758
1715	PSPTO_1759			PSPTO_1759
1716	PSPTO_1760			PSPTO_1760
1717	PSPTO_1761			PSPTO_1761
1718	PSPTO_1762			PSPTO_1762
1719	PSPTO_1763			PSPTO_1763
1720	PSPTO_1764			PSPTO_1764
1721	PSPTO_1765			PSPTO_1765
1722	PSPTO_1766			PSPTO_1766
1723	PSPTO_1767			PSPTO_1767
1724	PSPTO_1768			PSPTO_1768
1725	PSPTO_1769			PSPTO_1769
1726	PSPTO_1770			PSPTO_1770
1727	PSPTO_1771			PSPTO_1771
1728	PSPTO_1772			PSPTO_1772
1729	PSPTO_1773			PSPTO_1773
1730	PSPTO_1774			PSPTO_1774
1731	PSPTO_1775			PSPTO_1775
1732	PSPTO_1776			PSPTO_1776
1733	PSPTO_1777			PSPTO_1777
1734	PSPTO_1778			PSPTO_1778
1735	PSPTO_1779			PSPTO_1779
1736	PSPTO_1780			PSPTO_1780
1737	PSPTO_1781			PSPTO_1781
1738	PSPTO_1782			PSPTO_1782
1739	PSPTO_1783			PSPTO_1783
1740	PSPTO_1784			PSPTO_1784
1741	PSPTO_1785			PSPTO_1785
1742	PSPTO_1786			PSPTO_1786
1743	PSPTO_1787			PSPTO_1787
1744	PSPTO_1788			PSPTO_1788
1745	PSPTO_1789			PSPTO_1789
1746	PSPTO_1790			PSPTO_1790
1747	PSPTO_1791			PSPTO_1791
1748	PSPTO_1792			PSPTO_1792
1749	PSPTO_1793			PSPTO_1793
1750	PSPTO_1794			PSPTO_1794
1751	PSPTO_1795			PSPTO_1795
1752	PSPTO_1796			PSPTO_1796
1753	PSPTO_1797			PSPTO_1797
1754	PSPTO_1798			PSPTO_1798
1755	PSPTO_1799			PSPTO_1799
1756	PSPTO_1800			PSPTO_1800
1757	PSPTO_1801			PSPTO_1801
1758	PSPTO_1802			PSPTO_1802
1759	PSPTO_1803			PSPTO_1803
1760	PSPTO_1804			PSPTO_1804
1761	PSPTO_1805			PSPTO_1805
1762	PSPTO_1806			PSPTO_1806
1763	PSPTO_1807			PSPTO_1807
1764	PSPTO_1808			PSPTO_1808
1765	PSPTO_1809			PSPTO_1809
1766	PSPTO_1810			PSPTO_1810
1767	PSPTO_1811			PSPTO_1811
1768	PSPTO_1812			PSPTO_1812
1769	PSPTO_1813			PSPTO_1813
1770	PSPTO_1814			PSPTO_1814
1771	PSPTO_1815			PSPTO_1815
1772	PSPTO_1816			PSPTO_1816
1773	PSPTO_1817			PSPTO_1817
1774	PSPTO_1818			PSPTO_1818
1775	PSPTO_1819			PSPTO_1819
1776	PSPTO_1820			PSPTO_1820
1777	PSPTO_1821			PSPTO_1821
1778	PSPTO_1822			PSPTO_1822
1779	PSPTO_1823			PSPTO_1823
1780	PSPTO_1824			PSPTO_1824
1781	PSPTO_1825			PSPTO_1825
1782	PSPTO_1826			PSPTO_1826
1783	PSPTO_1827			PSPTO_1827
1784	PSPTO_1828			PSPTO_1828
1785	PSPTO_1829			PSPTO_1829
1786	PSPTO_1830			PSPTO_1830
1787	PSPTO_1831			PSPTO_1831
1788	PSPTO_1832			PSPTO_1832
1789	PSPTO_1833			PSPTO_1833
1790	PSPTO_1834			PSPTO_1834
1791	PSPTO_1835			PSPTO_1835
1792	PSPTO_1836			PSPTO_1836
1793	PSPTO_1838			PSPTO_1838
1794	PSPTO_1839			PSPTO_1839
1795	PSPTO_1840			PSPTO_1840
1796	PSPTO_1841			PSPTO_1841
1797	PSPTO_1842			PSPTO_1842
1798	PSPTO_1843			PSPTO_1843
1799	PSPTO_1844			PSPTO_1844
1800	PSPTO_1845			PSPTO_1845
1801	PSPTO_1846			PSPTO_1846
1802	PSPTO_1847			PSPTO_1847
1803	PSPTO_1848			PSPTO_1848
1804	PSPTO_1849			PSPTO_1849
1805	PSPTO_1850			PSPTO_1850
1806	PSPTO_1851			PSPTO_1851
1807	PSPTO_1852			PSPTO_1852
1808	PSPTO_1853			PSPTO_1853
1809	PSPTO_1854			PSPTO_1854
1810	PSPTO_1855			PSPTO_1855
1811	PSPTO_1856			PSPTO_1856
1812	PSPTO_1857			PSPTO_1857
1813	PSPTO_1858			PSPTO_1858
1814	PSPTO_1859			PSPTO_1859
1815	PSPTO_1860			PSPTO_1860
1816	PSPTO_1861			PSPTO_1861
1817	PSPTO_1862			PSPTO_1862
1818	PSPTO_1863			PSPTO_1863
1819	PSPTO_1864			PSPTO_1864
1820	PSPTO_1865			PSPTO_1865
1821	PSPTO_1866			PSPTO_1866
1822	PSPTO_1868			PSPTO_1868
1823	PSPTO_1869			PSPTO_1869
1824	PSPTO_1870			PSPTO_1870
1825	PSPTO_1871			PSPTO_1871
1826	PSPTO_1872			PSPTO_1872
1827	PSPTO_1873			PSPTO_1873
1828	PSPTO_1874			PSPTO_1874
1829	PSPTO_1875			PSPTO_1875
1830	PSPTO_1876			PSPTO_1876
1831	PSPTO_1877			PSPTO_1877
1832	PSPTO_1878			PSPTO_1878
1833	PSPTO_1879			PSPTO_1879
1834	PSPTO_1880			PSPTO_1880
1835	PSPTO_1881			PSPTO_1881
1836	PSPTO_1882			PSPTO_1882
1837	PSPTO_1883			PSPTO_1883
1838	PSPTO_1884			PSPTO_1884
1839	PSPTO_1885			PSPTO_1885
1840	PSPTO_1886			PSPTO_1886
1841	PSPTO_1887			PSPTO_1887
1842	PSPTO_1888			PSPTO_1888
1843	PSPTO_1889			PSPTO_1889
1844	PSPTO_1890			PSPTO_1890
1845	PSPTO_1891			PSPTO_1891
1846	PSPTO_1892			PSPTO_1892
1847	PSPTO_1893			PSPTO_1893
1848	PSPTO_1894			PSPTO_1894
1849	PSPTO_1895			PSPTO_1895
1850	PSPTO_1896			PSPTO_1896
1851	PSPTO_1897			PSPTO_1897
1852	PSPTO_1898			PSPTO_1898
1853	PSPTO_1899			PSPTO_1899
1854	PSPTO_1900			PSPTO_1900
1855	PSPTO_1901			PSPTO_1901
1856	PSPTO_1902			PSPTO_1902
1857	PSPTO_1903			PSPTO_1903
1858	PSPTO_1904			PSPTO_1904
1859	PSPTO_1905			PSPTO_1905
1860	PSPTO_1906			PSPTO_1906
1861	PSPTO_1907			PSPTO_1907
1862	PSPTO_1908			PSPTO_1908
1863	PSPTO_1909			PSPTO_1909
1864	PSPTO_1910			PSPTO_1910
1865	PSPTO_1911			PSPTO_1911
1866	PSPTO_1912			PSPTO_1912
1867	PSPTO_1913			PSPTO_1913
1868	PSPTO_1914			PSPTO_1914
1869	PSPTO_1915			PSPTO_1915
1870	PSPTO_1916			PSPTO_1916
1871	PSPTO_1917			PSPTO_1917
1872	PSPTO_1918			PSPTO_1918
1873	PSPTO_1919			PSPTO_1919
1874	PSPTO_1920			PSPTO_1920
1875	PSPTO_1921			PSPTO_1921
1876	PSPTO_1922			PSPTO_1922
1877	PSPTO_1923			PSPTO_1923
1878	PSPTO_1924			PSPTO_1924
1879	PSPTO_1925			PSPTO_1925
1880	PSPTO_1926			PSPTO_1926
1881	PSPTO_1927			PSPTO_1927
1882	PSPTO_1928			PSPTO_1928
1883	PSPTO_1929			PSPTO_1929
1884	PSPTO_1930			PSPTO_1930
1885	PSPTO_1931			PSPTO_1931
1886	PSPTO_1932			PSPTO_1932
1887	PSPTO_1933			PSPTO_1933
1888	PSPTO_1934			PSPTO_1934
1889	PSPTO_1935			PSPTO_1935
1890	PSPTO_1936			PSPTO_1936
1891	PSPTO_1937			PSPTO_1937
1892	PSPTO_1938			PSPTO_1938
1893	PSPTO_1939			PSPTO_1939
1894	PSPTO_1940			PSPTO_1940
1895	PSPTO_1941			PSPTO_1941
1896	PSPTO_1942			PSPTO_1942
1897	PSPTO_1943			PSPTO_1943
1898	PSPTO_1944			PSPTO_1944
1899	PSPTO_1945			PSPTO_1945
1900	PSPTO_1946			PSPTO_1946
1901	PSPTO_1947			PSPTO_1947
1902	PSPTO_1948			PSPTO_1948
1903	PSPTO_1949			PSPTO_1949
1904	PSPTO_1950			PSPTO_1950
1905	PSPTO_1951			PSPTO_1951
1906	PSPTO_1952			PSPTO_1952
1907	PSPTO_1953			PSPTO_1953
1908	PSPTO_1954			PSPTO_1954
1909	PSPTO_1955			PSPTO_1955
1910	PSPTO_1956			PSPTO_1956
1911	PSPTO_1957			PSPTO_1957
1912	PSPTO_1958			PSPTO_1958
1913	PSPTO_1959			PSPTO_1959
1914	PSPTO_1960			PSPTO_1960
1915	PSPTO_1961			PSPTO_1961
1916	PSPTO_1962			PSPTO_1962
1917	PSPTO_1963			PSPTO_1963
1918	PSPTO_1964			PSPTO_1964
1919	PSPTO_1965			PSPTO_1965
1920	PSPTO_1966			PSPTO_1966
1921	PSPTO_1967			PSPTO_1967
1922	PSPTO_1968			PSPTO_1968
1923	PSPTO_1969			PSPTO_1969
1924	PSPTO_1970			PSPTO_1970
1925	PSPTO_1971			PSPTO_1971
1926	PSPTO_1972			PSPTO_1972
1927	PSPTO_1973			PSPTO_1973
1928	PSPTO_1974			PSPTO_1974
1929	PSPTO_1975			PSPTO_1975
1930	PSPTO_1976			PSPTO_1976
1931	PSPTO_1977			PSPTO_1977
1932	PSPTO_1978			PSPTO_1978
1933	PSPTO_1979			PSPTO_1979
1934	PSPTO_1980			PSPTO_1980
1935	PSPTO_1981			PSPTO_1981
1936	PSPTO_1982			PSPTO_1982
1937	PSPTO_1983			PSPTO_1983
1938	PSPTO_1984			PSPTO_1984
1939	PSPTO_1985			PSPTO_1985
1940	PSPTO_1986			PSPTO_1986
1941	PSPTO_1987			PSPTO_1987
1942	PSPTO_1988			PSPTO_1988
1943	PSPTO_1989			PSPTO_1989
1944	PSPTO_1990			PSPTO_1990
1945	PSPTO_1991			PSPTO_1991
1946	PSPTO_1992			PSPTO_1992
1947	PSPTO_1993			PSPTO_1993
1948	PSPTO_1994			PSPTO_1994
1949	PSPTO_1995			PSPTO_1995
1950	PSPTO_1996			PSPTO_1996
1951	PSPTO_1997			PSPTO_1997
1952	PSPTO_1998			PSPTO_1998
1953	PSPTO_1999			PSPTO_1999
1954	PSPTO_2000			PSPTO_2000
1955	PSPTO_2001			PSPTO_2001
1956	PSPTO_2002			PSPTO_2002
1957	PSPTO_2003			PSPTO_2003
1958	PSPTO_2004			PSPTO_2004
1959	PSPTO_2005			PSPTO_2005
1960	PSPTO_2006			PSPTO_2006
1961	PSPTO_2007			PSPTO_2007
1962	PSPTO_2008			PSPTO_2008
1963	PSPTO_2009			PSPTO_2009
1964	PSPTO_2010			PSPTO_2010
1965	PSPTO_2011			PSPTO_2011
1966	PSPTO_2012			PSPTO_2012
1967	PSPTO_2013			PSPTO_2013
1968	PSPTO_2014			PSPTO_2014
1969	PSPTO_2015			PSPTO_2015
1970	PSPTO_2016			PSPTO_2016
1971	PSPTO_2017			PSPTO_2017
1972	PSPTO_2018			PSPTO_2018
1973	PSPTO_2019			PSPTO_2019
1974	PSPTO_2020			PSPTO_2020
1975	PSPTO_2021			PSPTO_2021
1976	PSPTO_2022			PSPTO_2022
1977	PSPTO_2023			PSPTO_2023
1978	PSPTO_2024			PSPTO_2024
1979	PSPTO_2025			PSPTO_2025
1980	PSPTO_2026			PSPTO_2026
1981	PSPTO_2027			PSPTO_2027
1982	PSPTO_2028			PSPTO_2028
1983	PSPTO_2029			PSPTO_2029
1984	PSPTO_2030			PSPTO_2030
1985	PSPTO_2031			PSPTO_2031
1986	PSPTO_2032			PSPTO_2032
1987	PSPTO_2033			PSPTO_2033
1988	PSPTO_2034			PSPTO_2034
1989	PSPTO_2035			PSPTO_2035
1990	PSPTO_2036			PSPTO_2036
1991	PSPTO_2037			PSPTO_2037
1992	PSPTO_2038			PSPTO_2038
1993	PSPTO_2039			PSPTO_2039
1994	PSPTO_2040			PSPTO_2040
1995	PSPTO_2041			PSPTO_2041
1996	PSPTO_2042			PSPTO_2042
1997	PSPTO_2043			PSPTO_2043
1998	PSPTO_2044			PSPTO_2044
1999	PSPTO_2045			PSPTO_2045
[truncated: 3,620 more rows]

## Sheet: Phase 2 E. coli E2348-69
	ALL TAGs	Positive Set	Negative Set	Testing Set	Positives in Testing Set
1	E2348C_0001	SDY_p003	SDY_0002	E2348C_0001	E2348C_0718
2	E2348C_0002	SDY_p010	SDY_0019	E2348C_0002	E2348C_0723
3	E2348C_0003	SDY_p013	SDY_0031	E2348C_0003	E2348C_1042
4	E2348C_0004	SDY_p023	SDY_0054	E2348C_0004	E2348C_1044
5	E2348C_0005	SDY_p025	SDY_0066	E2348C_0005	E2348C_1080
6	E2348C_0006	SDY_p046	SDY_0080	E2348C_0006	E2348C_1442
7	E2348C_0007	SDY_p070	SDY_0134	E2348C_0007	E2348C_1445
8	E2348C_0008	SDY_p101	SDY_0138	E2348C_0008	E2348C_2916
9	E2348C_0009	SDY_p151	SDY_0145	E2348C_0009	E2348C_3230
10	E2348C_0010	SDY_p160	SDY_0311	E2348C_0010	E2348C_3231
11	E2348C_0011	SDY_p163	SDY_0405	E2348C_0011	E2348C_3232
12	E2348C_0012	SDY_p168	SDY_0409	E2348C_0012	E2348C_3930
13	E2348C_0013	SDY_p170	SDY_0414	E2348C_0013	E2348C_3944
14	E2348C_0014	SDY_p171	SDY_0427	E2348C_0014	E2348C_3951
15	E2348C_0015	SDY_p211	SDY_0432	E2348C_0015	E2348C_3970
16	E2348C_0017	PSLT038	SDY_0508	E2348C_0017	E2348C_1040
17	E2348C_0016	PSLT039	SDY_0594	E2348C_0016	E2348C_1041
18	E2348C_0018	STM0800	SDY_0610	E2348C_0018	E2348C_1444
19	E2348C_0019	STM0972	SDY_0613	E2348C_0019	E2348C_3941
20	E2348C_0020	STM1088	SDY_0685	E2348C_0020	E2348C_3942
21	E2348C_0021	STM1224	SDY_0707	E2348C_0021	E2348C_3934
22	E2348C_0022	STM1404	SDY_0720	E2348C_0022
23	E2348C_0023	STM1405	SDY_0738	E2348C_0023
24	E2348C_0024	STM1602	SDY_0763	E2348C_0024
25	E2348C_0025	STM1631	SDY_0779	E2348C_0025
26	E2348C_0026	STM1698	SDY_0795	E2348C_0026
27	E2348C_0027	STM2241	SDY_0818	E2348C_0027
28	E2348C_0028	STM2287	SDY_0824	E2348C_0028
29	E2348C_0029	STM2780	SDY_0825	E2348C_0029
30	E2348C_0030	STM3762	SDY_0828	E2348C_0030
31	E2348C_0031		SDY_0839	E2348C_0031
32	E2348C_0032		SDY_0846	E2348C_0032
33	E2348C_0033		SDY_0852	E2348C_0033
34	E2348C_0034		SDY_0879	E2348C_0034
35	E2348C_0035		SDY_0895	E2348C_0035
36	E2348C_0036		SDY_0904	E2348C_0036
37	E2348C_0037		SDY_0916	E2348C_0037
38	E2348C_0038		SDY_0937	E2348C_0038
39	E2348C_0039		SDY_1039	E2348C_0039
40	E2348C_0040		SDY_1067	E2348C_0040
41	E2348C_0041		SDY_1142	E2348C_0041
42	E2348C_0042		SDY_1174	E2348C_0042
43	E2348C_0043		SDY_1200	E2348C_0043
44	E2348C_0044		SDY_1205	E2348C_0044
45	E2348C_0045		SDY_1232	E2348C_0045
46	E2348C_0046		SDY_1241	E2348C_0046
47	E2348C_0047		SDY_1248	E2348C_0047
48	E2348C_0048		SDY_1256	E2348C_0048
49	E2348C_0049		SDY_1257	E2348C_0049
50	E2348C_0050		SDY_1258	E2348C_0050
51	E2348C_0051		SDY_1288	E2348C_0051
52	E2348C_0052		SDY_1422	E2348C_0052
53	E2348C_0053		SDY_1436	E2348C_0053
54	E2348C_0054		SDY_1530	E2348C_0054
55	E2348C_0055		SDY_1610	E2348C_0055
56	E2348C_0056		SDY_1704	E2348C_0056
57	E2348C_0057		SDY_1710	E2348C_0057
58	E2348C_0058		SDY_1725	E2348C_0058
59	E2348C_0059		SDY_1751	E2348C_0059
60	E2348C_0060		SDY_1809	E2348C_0060
61	E2348C_0061		SDY_1835	E2348C_0061
62	E2348C_0062		SDY_1860	E2348C_0062
63	E2348C_0063		SDY_1863	E2348C_0063
64	E2348C_0064		SDY_1884	E2348C_0064
65	E2348C_0065		SDY_2000	E2348C_0065
66	E2348C_0066		SDY_2068	E2348C_0066
67	E2348C_0067		SDY_2202	E2348C_0067
68	E2348C_0068		SDY_2210	E2348C_0068
69	E2348C_0069		SDY_2277	E2348C_0069
70	E2348C_0070		SDY_2346	E2348C_0070
71	E2348C_0071		SDY_2380	E2348C_0071
72	E2348C_0072		SDY_2398	E2348C_0072
73	E2348C_0073		SDY_2411	E2348C_0073
74	E2348C_0074		SDY_2429	E2348C_0074
75	E2348C_0075		SDY_2444	E2348C_0075
76	E2348C_0076		SDY_2476	E2348C_0076
77	E2348C_0077		SDY_2484	E2348C_0077
78	E2348C_0078		SDY_2520	E2348C_0078
79	E2348C_0079		SDY_2537	E2348C_0079
80	E2348C_0080		SDY_2570	E2348C_0080
81	E2348C_0081		SDY_2588	E2348C_0081
82	E2348C_0082		SDY_2664	E2348C_0082
83	E2348C_0083		SDY_2721	E2348C_0083
84	E2348C_0085		SDY_2742	E2348C_0085
85	E2348C_0086		SDY_2752	E2348C_0086
86	E2348C_0087		SDY_2761	E2348C_0087
87	E2348C_0088		SDY_2797	E2348C_0088
88	E2348C_0089		SDY_2806	E2348C_0089
89	E2348C_0090		SDY_2847	E2348C_0090
90	E2348C_0091		SDY_2922	E2348C_0091
91	E2348C_0092		SDY_2961	E2348C_0092
92	E2348C_0093		SDY_2994	E2348C_0093
93	E2348C_0094		SDY_3008	E2348C_0094
94	E2348C_0095		SDY_3024	E2348C_0095
95	E2348C_0096		SDY_3026	E2348C_0096
96	E2348C_0097		SDY_3052	E2348C_0097
97	E2348C_0098		SDY_3056	E2348C_0098
98	E2348C_0099		SDY_3158	E2348C_0099
99	E2348C_0100		SDY_3163	E2348C_0100
100	E2348C_0101		SDY_3196	E2348C_0101
101	E2348C_0102		SDY_3202	E2348C_0102
102	E2348C_0103		SDY_3210	E2348C_0103
103	E2348C_0104		SDY_3214	E2348C_0104
104	E2348C_0105		SDY_3220	E2348C_0105
105	E2348C_0106		SDY_3279	E2348C_0106
106	E2348C_0107		SDY_3288	E2348C_0107
107	E2348C_0108		SDY_3367	E2348C_0108
108	E2348C_0109		SDY_3419	E2348C_0109
109	E2348C_0110		SDY_3460	E2348C_0110
110	E2348C_0111		SDY_3498	E2348C_0111
111	E2348C_0112		SDY_3501	E2348C_0112
112	E2348C_0113		SDY_3528	E2348C_0113
113	E2348C_0114		SDY_3609	E2348C_0114
114	E2348C_0115		SDY_3715	E2348C_0115
115	E2348C_0116		SDY_3814	E2348C_0116
116	E2348C_0117		SDY_3820	E2348C_0117
117	E2348C_0118		SDY_3878	E2348C_0118
118	E2348C_0119		SDY_3879	E2348C_0119
119	E2348C_0120		SDY_3883	E2348C_0120
120	E2348C_0121		SDY_3962	E2348C_0121
121	E2348C_0122		SDY_3967	E2348C_0122
122	E2348C_0123		SDY_4016	E2348C_0123
123	E2348C_0124		SDY_4135	E2348C_0124
124	E2348C_0125		SDY_4184	E2348C_0125
125	E2348C_0126		SDY_4211	E2348C_0126
126	E2348C_0127		SDY_4254	E2348C_0127
127	E2348C_0128		SDY_4284	E2348C_0128
128	E2348C_0129		SDY_4348	E2348C_0129
129	E2348C_0130		SDY_4350	E2348C_0130
130	E2348C_0131		SDY_4369	E2348C_0131
131	E2348C_0132		SDY_4437	E2348C_0132
132	E2348C_0133		SDY_4455	E2348C_0133
133	E2348C_0134		SDY_4462	E2348C_0134
134	E2348C_0135		SDY_4476	E2348C_0135
135	E2348C_0136		SDY_4495	E2348C_0136
136	E2348C_0137		SDY_4509	E2348C_0137
137	E2348C_0139		SDY_4519	E2348C_0139
138	E2348C_0142		SDY_4537	E2348C_0142
139	E2348C_0144		SDY_4545	E2348C_0144
140	E2348C_0145		SDY_4616	E2348C_0145
141	E2348C_0146		SDY_4618	E2348C_0146
142	E2348C_0147		SDY_p005	E2348C_0147
143	E2348C_0148		SDY_p016	E2348C_0148
144	E2348C_0149		SDY_p021	E2348C_0149
145	E2348C_0150		SDY_p102	E2348C_0150
146	E2348C_0151		SDY_p107	E2348C_0151
147	E2348C_0152		SDY_p120	E2348C_0152
148	E2348C_0153		SDY_p123	E2348C_0153
149	E2348C_0155		SDY_p205	E2348C_0155
150	E2348C_0156		SDY_p215	E2348C_0156
151	E2348C_0157		PSLT016	E2348C_0157
152	E2348C_0158		PSLT018	E2348C_0158
153	E2348C_0159		PSLT019	E2348C_0159
154	E2348C_0160		PSLT051	E2348C_0160
155	E2348C_0161		PSLT078	E2348C_0161
156	E2348C_0162		PSLT095	E2348C_0162
157	E2348C_0163		STM0008	E2348C_0163
158	E2348C_0164		STM0026	E2348C_0164
159	E2348C_0165		STM0063	E2348C_0165
160	E2348C_0166		STM0110	E2348C_0166
161	E2348C_0167		STM0162	E2348C_0167
162	E2348C_0168		STM0181	E2348C_0168
163	E2348C_0169		STM0286	E2348C_0169
164	E2348C_0170		STM0299	E2348C_0170
165	E2348C_0171		STM0309	E2348C_0171
166	E2348C_0172		STM0327	E2348C_0172
167	E2348C_0173		STM0346	E2348C_0173
168	E2348C_0174		STM0349	E2348C_0174
169	E2348C_0175		STM0393	E2348C_0175
170	E2348C_0176		STM0460	E2348C_0176
171	E2348C_0177		STM0472	E2348C_0177
172	E2348C_0178		STM0497	E2348C_0178
173	E2348C_0179		STM0514	E2348C_0179
174	E2348C_0180		STM0651	E2348C_0180
175	E2348C_0181		STM0656	E2348C_0181
176	E2348C_0182		STM0666	E2348C_0182
177	E2348C_0183		STM0700	E2348C_0183
178	E2348C_0184		STM0702	E2348C_0184
179	E2348C_0185		STM0736	E2348C_0185
180	E2348C_0186		STM0744	E2348C_0186
181	E2348C_0187		STM0765	E2348C_0187
182	E2348C_0188		STM0794	E2348C_0188
183	E2348C_0189		STM0820	E2348C_0189
184	E2348C_0190		STM0823	E2348C_0190
185	E2348C_0191		STM0830	E2348C_0191
186	E2348C_0192		STM0851	E2348C_0192
187	E2348C_0193		STM0855	E2348C_0193
188	E2348C_0194		STM0898_A	E2348C_0194
189	E2348C_0195		STM0926	E2348C_0195
190	E2348C_0196		STM0944	E2348C_0196
191	E2348C_0197		STM0987	E2348C_0197
192	E2348C_0198		STM1003	E2348C_0198
193	E2348C_0199		STM1098	E2348C_0199
194	E2348C_0200		STM1109	E2348C_0200
195	E2348C_0201		STM1119	E2348C_0201
196	E2348C_0202		STM1187	E2348C_0202
197	E2348C_0203		STM1191	E2348C_0203
198	E2348C_0204		STM1253	E2348C_0204
199	E2348C_0205		STM1277	E2348C_0205
200	E2348C_0206		STM1298	E2348C_0206
201	E2348C_0207		STM1312	E2348C_0207
202	E2348C_0208		STM1329	E2348C_0208
203	E2348C_0209		STM1335	E2348C_0209
204	E2348C_0210		STM1338	E2348C_0210
205	E2348C_0211		STM1392	E2348C_0211
206	E2348C_0212		STM1403	E2348C_0212
207	E2348C_0213		STM1458	E2348C_0213
208	E2348C_0214		STM1503	E2348C_0214
209	E2348C_0215		STM1561	E2348C_0215
210	E2348C_0216		STM1565	E2348C_0216
211	E2348C_0217		STM1639	E2348C_0217
212	E2348C_0218		STM1645	E2348C_0218
213	E2348C_0219		STM1681	E2348C_0219
214	E2348C_0220		STM1717	E2348C_0220
215	E2348C_0221		STM1720	E2348C_0221
216	E2348C_0222		STM1841	E2348C_0222
217	E2348C_0223		STM1854	E2348C_0223
218	E2348C_0225		STM1913	E2348C_0225
219	E2348C_0226		STM1921	E2348C_0226
220	E2348C_0227		STM1923	E2348C_0227
221	E2348C_0228		STM1929	E2348C_0228
222	E2348C_0229		STM1951	E2348C_0229
223	E2348C_0230		STM1969	E2348C_0230
224	E2348C_0231		STM1991	E2348C_0231
225	E2348C_0232		STM2020	E2348C_0232
226	E2348C_0233		STM2426	E2348C_0233
227	E2348C_0234		STM2451	E2348C_0234
228	E2348C_0235		STM2502	E2348C_0235
229	E2348C_0236		STM2581	E2348C_0236
230	E2348C_0238		STM2622	E2348C_0238
231	E2348C_0240		STM2691	E2348C_0240
232	E2348C_0243		STM2711	E2348C_0243
233	E2348C_0244		STM2721	E2348C_0244
234	E2348C_0245		STM2732	E2348C_0245
235	E2348C_0246		STM2757	E2348C_0246
236	E2348C_0247		STM2769	E2348C_0247
237	E2348C_0248		STM2816	E2348C_0248
238	E2348C_0249		STM2834	E2348C_0249
239	E2348C_0250		STM2846	E2348C_0250
240	E2348C_0251		STM2895	E2348C_0251
241	E2348C_0253		STM2915	E2348C_0253
242	E2348C_0254		STM2916	E2348C_0254
243	E2348C_0255		STM2978	E2348C_0255
244	E2348C_0256		STM3055	E2348C_0256
245	E2348C_0257		STM3057	E2348C_0257
246	E2348C_0258		STM3084_S	E2348C_0258
247	E2348C_0259		STM3145	E2348C_0259
248	E2348C_0260		STM3149	E2348C_0260
249	E2348C_0261		STM3157	E2348C_0261
250	E2348C_0262		STM3171	E2348C_0262
251	E2348C_0263		STM3174	E2348C_0263
252	E2348C_0264		STM3199	E2348C_0264
253	E2348C_0265		STM3211_S	E2348C_0265
254	E2348C_0266		STM3227	E2348C_0266
255	E2348C_0267		STM3242	E2348C_0267
256	E2348C_0268		STM3254	E2348C_0268
257	E2348C_0269		STM3263	E2348C_0269
258	E2348C_0270		STM3268	E2348C_0270
259	E2348C_0271		STM3277	E2348C_0271
260	E2348C_0273		STM3374	E2348C_0273
261	E2348C_0274		STM3406	E2348C_0274
262	E2348C_0275		STM3418	E2348C_0275
263	E2348C_0276		STM3447	E2348C_0276
264	E2348C_0277		STM3458	E2348C_0277
265	E2348C_0278		STM3461	E2348C_0278
266	E2348C_0279		STM3524	E2348C_0279
267	E2348C_0280		STM3558	E2348C_0280
268	E2348C_0281		STM3573	E2348C_0281
269	E2348C_0282		STM3587	E2348C_0282
270	E2348C_0283		STM3625	E2348C_0283
271	E2348C_0284		STM3658	E2348C_0284
272	E2348C_0285		STM3674	E2348C_0285
273	E2348C_0286		STM3690	E2348C_0286
274	E2348C_0288		STM3719	E2348C_0288
275	E2348C_0289		STM3745	E2348C_0289
276	E2348C_0290		STM3768	E2348C_0290
277	E2348C_0291		STM3838	E2348C_0291
278	E2348C_0292		STM3857	E2348C_0292
279	E2348C_0293		STM3903	E2348C_0293
280	E2348C_0294		STM3941	E2348C_0294
281	E2348C_0295		STM3947	E2348C_0295
282	E2348C_0296		STM3960	E2348C_0296
283	E2348C_0297		STM4015	E2348C_0297
284	E2348C_0298		STM4215	E2348C_0298
285	E2348C_0299		STM4222_S	E2348C_0299
286	E2348C_0300		STM4272	E2348C_0300
287	E2348C_0301		STM4303	E2348C_0301
288	E2348C_0302		STM4356	E2348C_0302
289	E2348C_0303		STM4366	E2348C_0303
290	E2348C_0304		STM4392	E2348C_0304
291	E2348C_0305		STM4442	E2348C_0305
292	E2348C_0306		STM4514_S	E2348C_0306
293	E2348C_0307		STM4516	E2348C_0307
294	E2348C_0308		STM4529	E2348C_0308
295	E2348C_0309		STM4534	E2348C_0309
296	E2348C_0311		STM4541	E2348C_0311
297	E2348C_0312		STM4561	E2348C_0312
298	E2348C_0313		STM4579	E2348C_0313
299	E2348C_0315		STM4610	E2348C_0315
300	E2348C_0316		STM5910	E2348C_0316
301	E2348C_0317			E2348C_0317
302	E2348C_0318			E2348C_0318
303	E2348C_0319			E2348C_0319
304	E2348C_0320			E2348C_0320
305	E2348C_0321			E2348C_0321
306	E2348C_0322			E2348C_0322
307	E2348C_0323			E2348C_0323
308	E2348C_0324			E2348C_0324
309	E2348C_0325			E2348C_0325
310	E2348C_0326			E2348C_0326
311	E2348C_0327			E2348C_0327
312	E2348C_0328			E2348C_0328
313	E2348C_0329			E2348C_0329
314	E2348C_0330			E2348C_0330
315	E2348C_0331			E2348C_0331
316	E2348C_0332			E2348C_0332
317	E2348C_0333			E2348C_0333
318	E2348C_0334			E2348C_0334
319	E2348C_0335			E2348C_0335
320	E2348C_0336			E2348C_0336
321	E2348C_0337			E2348C_0337
322	E2348C_0338			E2348C_0338
323	E2348C_0339			E2348C_0339
324	E2348C_0340			E2348C_0340
325	E2348C_0341			E2348C_0341
326	E2348C_0342			E2348C_0342
327	E2348C_0343			E2348C_0343
328	E2348C_0344			E2348C_0344
329	E2348C_0345			E2348C_0345
330	E2348C_0346			E2348C_0346
331	E2348C_0347			E2348C_0347
332	E2348C_0348			E2348C_0348
333	E2348C_0349			E2348C_0349
334	E2348C_0350			E2348C_0350
335	E2348C_0351			E2348C_0351
336	E2348C_0352			E2348C_0352
337	E2348C_0353			E2348C_0353
338	E2348C_0354			E2348C_0354
339	E2348C_0355			E2348C_0355
340	E2348C_0356			E2348C_0356
341	E2348C_0357			E2348C_0357
342	E2348C_0358			E2348C_0358
343	E2348C_0359			E2348C_0359
344	E2348C_0360			E2348C_0360
345	E2348C_0361			E2348C_0361
346	E2348C_0362			E2348C_0362
347	E2348C_0363			E2348C_0363
348	E2348C_0364			E2348C_0364
349	E2348C_0365			E2348C_0365
350	E2348C_0366			E2348C_0366
351	E2348C_0367			E2348C_0367
352	E2348C_0368			E2348C_0368
353	E2348C_0369			E2348C_0369
354	E2348C_0370			E2348C_0370
355	E2348C_0371			E2348C_0371
356	E2348C_0372			E2348C_0372
357	E2348C_0373			E2348C_0373
358	E2348C_0374			E2348C_0374
359	E2348C_0375			E2348C_0375
360	E2348C_0376			E2348C_0376
361	E2348C_0377			E2348C_0377
362	E2348C_0378			E2348C_0378
363	E2348C_0379			E2348C_0379
364	E2348C_0380			E2348C_0380
365	E2348C_0381			E2348C_0381
366	E2348C_0382			E2348C_0382
367	E2348C_0383			E2348C_0383
368	E2348C_0384			E2348C_0384
369	E2348C_0385			E2348C_0385
370	E2348C_0386			E2348C_0386
371	E2348C_0387			E2348C_0387
372	E2348C_0388			E2348C_0388
373	E2348C_0389			E2348C_0389
374	E2348C_0390			E2348C_0390
375	E2348C_0391			E2348C_0391
376	E2348C_0392			E2348C_0392
377	E2348C_0393			E2348C_0393
378	E2348C_0395			E2348C_0395
379	E2348C_0396			E2348C_0396
380	E2348C_0397			E2348C_0397
381	E2348C_0398			E2348C_0398
382	E2348C_0399			E2348C_0399
383	E2348C_0400			E2348C_0400
384	E2348C_0401			E2348C_0401
385	E2348C_0402			E2348C_0402
386	E2348C_0403			E2348C_0403
387	E2348C_0404			E2348C_0404
388	E2348C_0405			E2348C_0405
389	E2348C_0406			E2348C_0406
390	E2348C_0407			E2348C_0407
391	E2348C_0408			E2348C_0408
392	E2348C_0409			E2348C_0409
393	E2348C_0410			E2348C_0410
394	E2348C_0411			E2348C_0411
395	E2348C_0412			E2348C_0412
396	E2348C_0413			E2348C_0413
397	E2348C_0414			E2348C_0414
398	E2348C_0415			E2348C_0415
399	E2348C_0416			E2348C_0416
400	E2348C_0417			E2348C_0417
401	E2348C_0418			E2348C_0418
402	E2348C_0419			E2348C_0419
403	E2348C_0420			E2348C_0420
404	E2348C_0421			E2348C_0421
405	E2348C_0422			E2348C_0422
406	E2348C_0424			E2348C_0424
407	E2348C_0425			E2348C_0425
408	E2348C_0426			E2348C_0426
409	E2348C_0427			E2348C_0427
410	E2348C_0428			E2348C_0428
411	E2348C_0429			E2348C_0429
412	E2348C_0430			E2348C_0430
413	E2348C_0431			E2348C_0431
414	E2348C_0432			E2348C_0432
415	E2348C_0433			E2348C_0433
416	E2348C_0434			E2348C_0434
417	E2348C_0435			E2348C_0435
418	E2348C_0436			E2348C_0436
419	E2348C_0437			E2348C_0437
420	E2348C_0438			E2348C_0438
421	E2348C_0439			E2348C_0439
422	E2348C_0440			E2348C_0440
423	E2348C_0441			E2348C_0441
424	E2348C_0442			E2348C_0442
425	E2348C_0443			E2348C_0443
426	E2348C_0444			E2348C_0444
427	E2348C_0445			E2348C_0445
428	E2348C_0446			E2348C_0446
429	E2348C_0447			E2348C_0447
430	E2348C_0448			E2348C_0448
431	E2348C_0449			E2348C_0449
432	E2348C_0450			E2348C_0450
433	E2348C_0451			E2348C_0451
434	E2348C_0452			E2348C_0452
435	E2348C_0453			E2348C_0453
436	E2348C_0454			E2348C_0454
437	E2348C_0455			E2348C_0455
438	E2348C_0456			E2348C_0456
439	E2348C_0457			E2348C_0457
440	E2348C_0458			E2348C_0458
441	E2348C_0459			E2348C_0459
442	E2348C_0460			E2348C_0460
443	E2348C_0461			E2348C_0461
444	E2348C_0462			E2348C_0462
445	E2348C_0465			E2348C_0465
446	E2348C_0466			E2348C_0466
447	E2348C_0467			E2348C_0467
448	E2348C_0468			E2348C_0468
449	E2348C_0469			E2348C_0469
450	E2348C_0470			E2348C_0470
451	E2348C_0471			E2348C_0471
452	E2348C_0472			E2348C_0472
453	E2348C_0473			E2348C_0473
454	E2348C_0474			E2348C_0474
455	E2348C_0475			E2348C_0475
456	E2348C_0476			E2348C_0476
457	E2348C_0477			E2348C_0477
458	E2348C_0478			E2348C_0478
459	E2348C_0479			E2348C_0479
460	E2348C_0480			E2348C_0480
461	E2348C_0481			E2348C_0481
462	E2348C_0482			E2348C_0482
463	E2348C_0483			E2348C_0483
464	E2348C_0484			E2348C_0484
465	E2348C_0485			E2348C_0485
466	E2348C_0486			E2348C_0486
467	E2348C_0487			E2348C_0487
468	E2348C_0488			E2348C_0488
469	E2348C_0490			E2348C_0490
470	E2348C_0491			E2348C_0491
471	E2348C_0492			E2348C_0492
472	E2348C_0493			E2348C_0493
473	E2348C_0494			E2348C_0494
474	E2348C_0495			E2348C_0495
475	E2348C_0496			E2348C_0496
476	E2348C_0497			E2348C_0497
477	E2348C_0498			E2348C_0498
478	E2348C_0499			E2348C_0499
479	E2348C_0500			E2348C_0500
480	E2348C_0501			E2348C_0501
481	E2348C_0502			E2348C_0502
482	E2348C_0503			E2348C_0503
483	E2348C_0504			E2348C_0504
484	E2348C_0505			E2348C_0505
485	E2348C_0506			E2348C_0506
486	E2348C_0507			E2348C_0507
487	E2348C_0508			E2348C_0508
488	E2348C_0509			E2348C_0509
489	E2348C_0510			E2348C_0510
490	E2348C_0511			E2348C_0511
491	E2348C_0512			E2348C_0512
492	E2348C_0513			E2348C_0513
493	E2348C_0514			E2348C_0514
494	E2348C_0515			E2348C_0515
495	E2348C_0516			E2348C_0516
496	E2348C_0517			E2348C_0517
497	E2348C_0518			E2348C_0518
498	E2348C_0519			E2348C_0519
499	E2348C_0520			E2348C_0520
500	E2348C_0521			E2348C_0521
501	E2348C_0522			E2348C_0522
502	E2348C_0523			E2348C_0523
503	E2348C_0524			E2348C_0524
504	E2348C_0525			E2348C_0525
505	E2348C_0526			E2348C_0526
506	E2348C_0527			E2348C_0527
507	E2348C_0528			E2348C_0528
508	E2348C_0530			E2348C_0530
509	E2348C_0531			E2348C_0531
510	E2348C_0532			E2348C_0532
511	E2348C_0533			E2348C_0533
512	E2348C_0534			E2348C_0534
513	E2348C_0535			E2348C_0535
514	E2348C_0536			E2348C_0536
515	E2348C_0537			E2348C_0537
516	E2348C_0538			E2348C_0538
517	E2348C_0539			E2348C_0539
518	E2348C_0540			E2348C_0540
519	E2348C_0541			E2348C_0541
520	E2348C_0542			E2348C_0542
521	E2348C_0543			E2348C_0543
522	E2348C_0544			E2348C_0544
523	E2348C_0545			E2348C_0545
524	E2348C_0546			E2348C_0546
525	E2348C_0547			E2348C_0547
526	E2348C_0548			E2348C_0548
527	E2348C_0549			E2348C_0549
528	E2348C_0550			E2348C_0550
529	E2348C_0551			E2348C_0551
530	E2348C_0552			E2348C_0552
531	E2348C_0553			E2348C_0553
532	E2348C_0554			E2348C_0554
533	E2348C_0555			E2348C_0555
534	E2348C_0556			E2348C_0556
535	E2348C_0557			E2348C_0557
536	E2348C_0558			E2348C_0558
537	E2348C_0559			E2348C_0559
538	E2348C_0560			E2348C_0560
539	E2348C_0561			E2348C_0561
540	E2348C_0562			E2348C_0562
541	E2348C_0563			E2348C_0563
542	E2348C_0564			E2348C_0564
543	E2348C_0565			E2348C_0565
544	E2348C_0566			E2348C_0566
545	E2348C_0567			E2348C_0567
546	E2348C_0568			E2348C_0568
547	E2348C_0569			E2348C_0569
548	E2348C_0570			E2348C_0570
549	E2348C_0571			E2348C_0571
550	E2348C_0572			E2348C_0572
551	E2348C_0573			E2348C_0573
552	E2348C_0574			E2348C_0574
553	E2348C_0575			E2348C_0575
554	E2348C_0576			E2348C_0576
555	E2348C_0577			E2348C_0577
556	E2348C_0578			E2348C_0578
557	E2348C_0579			E2348C_0579
558	E2348C_0580			E2348C_0580
559	E2348C_0581			E2348C_0581
560	E2348C_0582			E2348C_0582
561	E2348C_0583			E2348C_0583
562	E2348C_0584			E2348C_0584
563	E2348C_0585			E2348C_0585
564	E2348C_0586			E2348C_0586
565	E2348C_0587			E2348C_0587
566	E2348C_0588			E2348C_0588
567	E2348C_0589			E2348C_0589
568	E2348C_0590			E2348C_0590
569	E2348C_0591			E2348C_0591
570	E2348C_0592			E2348C_0592
571	E2348C_0593			E2348C_0593
572	E2348C_0594			E2348C_0594
573	E2348C_0595			E2348C_0595
574	E2348C_0596			E2348C_0596
575	E2348C_0597			E2348C_0597
576	E2348C_0598			E2348C_0598
577	E2348C_0600			E2348C_0600
578	E2348C_0601			E2348C_0601
579	E2348C_0602			E2348C_0602
580	E2348C_0603			E2348C_0603
581	E2348C_0604			E2348C_0604
582	E2348C_0605			E2348C_0605
583	E2348C_0606			E2348C_0606
584	E2348C_0607			E2348C_0607
585	E2348C_0608			E2348C_0608
586	E2348C_0609			E2348C_0609
587	E2348C_0611			E2348C_0611
588	E2348C_0612			E2348C_0612
589	E2348C_0613			E2348C_0613
590	E2348C_0614			E2348C_0614
591	E2348C_0615			E2348C_0615
592	E2348C_0616			E2348C_0616
593	E2348C_0617			E2348C_0617
594	E2348C_0618			E2348C_0618
595	E2348C_0619			E2348C_0619
596	E2348C_0620			E2348C_0620
597	E2348C_0621			E2348C_0621
598	E2348C_0622			E2348C_0622
599	E2348C_0623			E2348C_0623
600	E2348C_0624			E2348C_0624
601	E2348C_0625			E2348C_0625
602	E2348C_0626			E2348C_0626
603	E2348C_0627			E2348C_0627
604	E2348C_0628			E2348C_0628
605	E2348C_0629			E2348C_0629
606	E2348C_0630			E2348C_0630
607	E2348C_0631			E2348C_0631
608	E2348C_0632			E2348C_0632
609	E2348C_0633			E2348C_0633
610	E2348C_0634			E2348C_0634
611	E2348C_0635			E2348C_0635
612	E2348C_0636			E2348C_0636
613	E2348C_0637			E2348C_0637
614	E2348C_0638			E2348C_0638
615	E2348C_0639			E2348C_0639
616	E2348C_0640			E2348C_0640
617	E2348C_0641			E2348C_0641
618	E2348C_0642			E2348C_0642
619	E2348C_0643			E2348C_0643
620	E2348C_0644			E2348C_0644
621	E2348C_0645			E2348C_0645
622	E2348C_0646			E2348C_0646
623	E2348C_0647			E2348C_0647
624	E2348C_0648			E2348C_0648
625	E2348C_0649			E2348C_0649
626	E2348C_0650			E2348C_0650
627	E2348C_0651			E2348C_0651
628	E2348C_0652			E2348C_0652
629	E2348C_0653			E2348C_0653
630	E2348C_0654			E2348C_0654
631	E2348C_0655			E2348C_0655
632	E2348C_0656			E2348C_0656
633	E2348C_0657			E2348C_0657
634	E2348C_0658			E2348C_0658
635	E2348C_0659			E2348C_0659
636	E2348C_0660			E2348C_0660
637	E2348C_0661			E2348C_0661
638	E2348C_0662			E2348C_0662
639	E2348C_0663			E2348C_0663
640	E2348C_0664			E2348C_0664
641	E2348C_0665			E2348C_0665
642	E2348C_0666			E2348C_0666
643	E2348C_0667			E2348C_0667
644	E2348C_0668			E2348C_0668
645	E2348C_0669			E2348C_0669
646	E2348C_0670			E2348C_0670
647	E2348C_0671			E2348C_0671
648	E2348C_0672			E2348C_0672
649	E2348C_0673			E2348C_0673
650	E2348C_0674			E2348C_0674
651	E2348C_0675			E2348C_0675
652	E2348C_0676			E2348C_0676
653	E2348C_0677			E2348C_0677
654	E2348C_0678			E2348C_0678
655	E2348C_0679			E2348C_0679
656	E2348C_0680			E2348C_0680
657	E2348C_0681			E2348C_0681
658	E2348C_0682			E2348C_0682
659	E2348C_0683			E2348C_0683
660	E2348C_0684			E2348C_0684
661	E2348C_0685			E2348C_0685
662	E2348C_0686			E2348C_0686
663	E2348C_0687			E2348C_0687
664	E2348C_0688			E2348C_0688
665	E2348C_0689			E2348C_0689
666	E2348C_0690			E2348C_0690
667	E2348C_0691			E2348C_0691
668	E2348C_0692			E2348C_0692
669	E2348C_0693			E2348C_0693
670	E2348C_0694			E2348C_0694
671	E2348C_0695			E2348C_0695
672	E2348C_0696			E2348C_0696
673	E2348C_0697			E2348C_0697
674	E2348C_0698			E2348C_0698
675	E2348C_0699			E2348C_0699
676	E2348C_0700			E2348C_0700
677	E2348C_0701			E2348C_0701
678	E2348C_0702			E2348C_0702
679	E2348C_0703			E2348C_0703
680	E2348C_0704			E2348C_0704
681	E2348C_0705			E2348C_0705
682	E2348C_0706			E2348C_0706
683	E2348C_0707			E2348C_0707
684	E2348C_0708			E2348C_0708
685	E2348C_0709			E2348C_0709
686	E2348C_0710			E2348C_0710
687	E2348C_0711			E2348C_0711
688	E2348C_0712			E2348C_0712
689	E2348C_0713			E2348C_0713
690	E2348C_0714			E2348C_0714
691	E2348C_0715			E2348C_0715
692	E2348C_0716			E2348C_0716
693	E2348C_0717			E2348C_0717
694	E2348C_0718			E2348C_0718
695	E2348C_0721			E2348C_0721
696	E2348C_0722			E2348C_0722
697	E2348C_0723			E2348C_0723
698	E2348C_0724			E2348C_0724
699	E2348C_0725			E2348C_0725
700	E2348C_0726			E2348C_0726
701	E2348C_0727			E2348C_0727
702	E2348C_0728			E2348C_0728
703	E2348C_0729			E2348C_0729
704	E2348C_0730			E2348C_0730
705	E2348C_0731			E2348C_0731
706	E2348C_0732			E2348C_0732
707	E2348C_0733			E2348C_0733
708	E2348C_0734			E2348C_0734
709	E2348C_0735			E2348C_0735
710	E2348C_0736			E2348C_0736
711	E2348C_0737			E2348C_0737
712	E2348C_0738			E2348C_0738
713	E2348C_0739			E2348C_0739
714	E2348C_0740			E2348C_0740
715	E2348C_0741			E2348C_0741
716	E2348C_0742			E2348C_0742
717	E2348C_0743			E2348C_0743
718	E2348C_0744			E2348C_0744
719	E2348C_0745			E2348C_0745
720	E2348C_0746			E2348C_0746
721	E2348C_0747			E2348C_0747
722	E2348C_0748			E2348C_0748
723	E2348C_0749			E2348C_0749
724	E2348C_0751			E2348C_0751
725	E2348C_0752			E2348C_0752
726	E2348C_0753			E2348C_0753
727	E2348C_0754			E2348C_0754
728	E2348C_0755			E2348C_0755
729	E2348C_0756			E2348C_0756
730	E2348C_0757			E2348C_0757
731	E2348C_0758			E2348C_0758
732	E2348C_0759			E2348C_0759
733	E2348C_0760			E2348C_0760
734	E2348C_0761			E2348C_0761
735	E2348C_0762			E2348C_0762
736	E2348C_0763			E2348C_0763
737	E2348C_0764			E2348C_0764
738	E2348C_0765			E2348C_0765
739	E2348C_0766			E2348C_0766
740	E2348C_0767			E2348C_0767
741	E2348C_0768			E2348C_0768
742	E2348C_0769			E2348C_0769
743	E2348C_0770			E2348C_0770
744	E2348C_0771			E2348C_0771
745	E2348C_0772			E2348C_0772
746	E2348C_0773			E2348C_0773
747	E2348C_0774			E2348C_0774
748	E2348C_0775			E2348C_0775
749	E2348C_0776			E2348C_0776
750	E2348C_0777			E2348C_0777
751	E2348C_0778			E2348C_0778
752	E2348C_0779			E2348C_0779
753	E2348C_0780			E2348C_0780
754	E2348C_0781			E2348C_0781
755	E2348C_0782			E2348C_0782
756	E2348C_0783			E2348C_0783
757	E2348C_0784			E2348C_0784
758	E2348C_0785			E2348C_0785
759	E2348C_0786			E2348C_0786
760	E2348C_0787			E2348C_0787
761	E2348C_0788			E2348C_0788
762	E2348C_0789			E2348C_0789
763	E2348C_0790			E2348C_0790
764	E2348C_0791			E2348C_0791
765	E2348C_0792			E2348C_0792
766	E2348C_0793			E2348C_0793
767	E2348C_0794			E2348C_0794
768	E2348C_0795			E2348C_0795
769	E2348C_0796			E2348C_0796
770	E2348C_0797			E2348C_0797
771	E2348C_0798			E2348C_0798
772	E2348C_0799			E2348C_0799
773	E2348C_0800			E2348C_0800
774	E2348C_0801			E2348C_0801
775	E2348C_0802			E2348C_0802
776	E2348C_0803			E2348C_0803
777	E2348C_0804			E2348C_0804
778	E2348C_0805			E2348C_0805
779	E2348C_0806			E2348C_0806
780	E2348C_0807			E2348C_0807
781	E2348C_0808			E2348C_0808
782	E2348C_0809			E2348C_0809
783	E2348C_0810			E2348C_0810
784	E2348C_0811			E2348C_0811
785	E2348C_0812			E2348C_0812
786	E2348C_0813			E2348C_0813
787	E2348C_0814			E2348C_0814
788	E2348C_0815			E2348C_0815
789	E2348C_0816			E2348C_0816
790	E2348C_0817			E2348C_0817
791	E2348C_0818			E2348C_0818
792	E2348C_0819			E2348C_0819
793	E2348C_0820			E2348C_0820
794	E2348C_0821			E2348C_0821
795	E2348C_0822			E2348C_0822
796	E2348C_0823			E2348C_0823
797	E2348C_0824			E2348C_0824
798	E2348C_0825			E2348C_0825
799	E2348C_0826			E2348C_0826
800	E2348C_0827			E2348C_0827
801	E2348C_0829			E2348C_0829
802	E2348C_0830			E2348C_0830
803	E2348C_0831			E2348C_0831
804	E2348C_0832			E2348C_0832
805	E2348C_0833			E2348C_0833
806	E2348C_0834			E2348C_0834
807	E2348C_0835			E2348C_0835
808	E2348C_0836			E2348C_0836
809	E2348C_0837			E2348C_0837
810	E2348C_0838			E2348C_0838
811	E2348C_0839			E2348C_0839
812	E2348C_0840			E2348C_0840
813	E2348C_0841			E2348C_0841
814	E2348C_0842			E2348C_0842
815	E2348C_0843			E2348C_0843
816	E2348C_0844			E2348C_0844
817	E2348C_0845			E2348C_0845
818	E2348C_0846			E2348C_0846
819	E2348C_0847			E2348C_0847
820	E2348C_0848			E2348C_0848
821	E2348C_0849			E2348C_0849
822	E2348C_0850			E2348C_0850
823	E2348C_0851			E2348C_0851
824	E2348C_0852			E2348C_0852
825	E2348C_0853			E2348C_0853
826	E2348C_0854			E2348C_0854
827	E2348C_0855			E2348C_0855
828	E2348C_0856			E2348C_0856
829	E2348C_0857			E2348C_0857
830	E2348C_0858			E2348C_0858
831	E2348C_0859			E2348C_0859
832	E2348C_0860			E2348C_0860
833	E2348C_0861			E2348C_0861
834	E2348C_0862			E2348C_0862
835	E2348C_0863			E2348C_0863
836	E2348C_0864			E2348C_0864
837	E2348C_0865			E2348C_0865
838	E2348C_0866			E2348C_0866
839	E2348C_0867			E2348C_0867
840	E2348C_0868			E2348C_0868
841	E2348C_0869			E2348C_0869
842	E2348C_0870			E2348C_0870
843	E2348C_0871			E2348C_0871
844	E2348C_0872			E2348C_0872
845	E2348C_0873			E2348C_0873
846	E2348C_0874			E2348C_0874
847	E2348C_0875			E2348C_0875
848	E2348C_0876			E2348C_0876
849	E2348C_0877			E2348C_0877
850	E2348C_0878			E2348C_0878
851	E2348C_0879			E2348C_0879
852	E2348C_0880			E2348C_0880
853	E2348C_0881			E2348C_0881
854	E2348C_0882			E2348C_0882
855	E2348C_0883			E2348C_0883
856	E2348C_0884			E2348C_0884
857	E2348C_0885			E2348C_0885
858	E2348C_0886			E2348C_0886
859	E2348C_0887			E2348C_0887
860	E2348C_0888			E2348C_0888
861	E2348C_0889			E2348C_0889
862	E2348C_0891			E2348C_0891
863	E2348C_0892			E2348C_0892
864	E2348C_0894			E2348C_0894
865	E2348C_0895			E2348C_0895
866	E2348C_0896			E2348C_0896
867	E2348C_0897			E2348C_0897
868	E2348C_0898			E2348C_0898
869	E2348C_0899			E2348C_0899
870	E2348C_0900			E2348C_0900
871	E2348C_0901			E2348C_0901
872	E2348C_0902			E2348C_0902
873	E2348C_0903			E2348C_0903
874	E2348C_0904			E2348C_0904
875	E2348C_0905			E2348C_0905
876	E2348C_0906			E2348C_0906
877	E2348C_0907			E2348C_0907
878	E2348C_0908			E2348C_0908
879	E2348C_0909			E2348C_0909
880	E2348C_0910			E2348C_0910
881	E2348C_0911			E2348C_0911
882	E2348C_0912			E2348C_0912
883	E2348C_0913			E2348C_0913
884	E2348C_0914			E2348C_0914
885	E2348C_0915			E2348C_0915
886	E2348C_0916			E2348C_0916
887	E2348C_0917			E2348C_0917
888	E2348C_0918			E2348C_0918
889	E2348C_0919			E2348C_0919
890	E2348C_0920			E2348C_0920
891	E2348C_0921			E2348C_0921
892	E2348C_0922			E2348C_0922
893	E2348C_0923			E2348C_0923
894	E2348C_0924			E2348C_0924
895	E2348C_0925			E2348C_0925
896	E2348C_0926			E2348C_0926
897	E2348C_0927			E2348C_0927
898	E2348C_0928			E2348C_0928
899	E2348C_0929			E2348C_0929
900	E2348C_0930			E2348C_0930
901	E2348C_0931			E2348C_0931
902	E2348C_0932			E2348C_0932
903	E2348C_0933			E2348C_0933
904	E2348C_0934			E2348C_0934
905	E2348C_0935			E2348C_0935
906	E2348C_0936			E2348C_0936
907	E2348C_0937			E2348C_0937
908	E2348C_0938			E2348C_0938
909	E2348C_0939			E2348C_0939
910	E2348C_0940			E2348C_0940
911	E2348C_0941			E2348C_0941
912	E2348C_0942			E2348C_0942
913	E2348C_0943			E2348C_0943
914	E2348C_0944			E2348C_0944
915	E2348C_0945			E2348C_0945
916	E2348C_0946			E2348C_0946
917	E2348C_0947			E2348C_0947
918	E2348C_0948			E2348C_0948
919	E2348C_0949			E2348C_0949
920	E2348C_0950			E2348C_0950
921	E2348C_0951			E2348C_0951
922	E2348C_0952			E2348C_0952
923	E2348C_0953			E2348C_0953
924	E2348C_0954			E2348C_0954
925	E2348C_0955			E2348C_0955
926	E2348C_0956			E2348C_0956
927	E2348C_0957			E2348C_0957
928	E2348C_0958			E2348C_0958
929	E2348C_0959			E2348C_0959
930	E2348C_0960			E2348C_0960
931	E2348C_0961			E2348C_0961
932	E2348C_0962			E2348C_0962
933	E2348C_0963			E2348C_0963
934	E2348C_0964			E2348C_0964
935	E2348C_0965			E2348C_0965
936	E2348C_0966			E2348C_0966
937	E2348C_0967			E2348C_0967
938	E2348C_0968			E2348C_0968
939	E2348C_0969			E2348C_0969
940	E2348C_0970			E2348C_0970
941	E2348C_0971			E2348C_0971
942	E2348C_0972			E2348C_0972
943	E2348C_0973			E2348C_0973
944	E2348C_0974			E2348C_0974
945	E2348C_0975			E2348C_0975
946	E2348C_0976			E2348C_0976
947	E2348C_0977			E2348C_0977
948	E2348C_0978			E2348C_0978
949	E2348C_0979			E2348C_0979
950	E2348C_0980			E2348C_0980
951	E2348C_0981			E2348C_0981
952	E2348C_0982			E2348C_0982
953	E2348C_0983			E2348C_0983
954	E2348C_0984			E2348C_0984
955	E2348C_0985			E2348C_0985
956	E2348C_0986			E2348C_0986
957	E2348C_0987			E2348C_0987
958	E2348C_0988			E2348C_0988
959	E2348C_0989			E2348C_0989
960	E2348C_0990			E2348C_0990
961	E2348C_0991			E2348C_0991
962	E2348C_0992			E2348C_0992
963	E2348C_0993			E2348C_0993
964	E2348C_0994			E2348C_0994
965	E2348C_0995			E2348C_0995
966	E2348C_0996			E2348C_0996
967	E2348C_0997			E2348C_0997
968	E2348C_0998			E2348C_0998
969	E2348C_0999			E2348C_0999
970	E2348C_1000			E2348C_1000
971	E2348C_1001			E2348C_1001
972	E2348C_1002			E2348C_1002
973	E2348C_1003			E2348C_1003
974	E2348C_1004			E2348C_1004
975	E2348C_1005			E2348C_1005
976	E2348C_1006			E2348C_1006
977	E2348C_1007			E2348C_1007
978	E2348C_1008			E2348C_1008
979	E2348C_1009			E2348C_1009
980	E2348C_1010			E2348C_1010
981	E2348C_1011			E2348C_1011
982	E2348C_1012			E2348C_1012
983	E2348C_1013			E2348C_1013
984	E2348C_1014			E2348C_1014
985	E2348C_1015			E2348C_1015
986	E2348C_1016			E2348C_1016
987	E2348C_1017			E2348C_1017
988	E2348C_1018			E2348C_1018
989	E2348C_1019			E2348C_1019
990	E2348C_1020			E2348C_1020
991	E2348C_1021			E2348C_1021
992	E2348C_1022			E2348C_1022
993	E2348C_1023			E2348C_1023
994	E2348C_1024			E2348C_1024
995	E2348C_1025			E2348C_1025
996	E2348C_1026			E2348C_1026
997	E2348C_1027			E2348C_1027
998	E2348C_1028			E2348C_1028
999	E2348C_1029			E2348C_1029
1000	E2348C_1030			E2348C_1030
1001	E2348C_1032			E2348C_1032
1002	E2348C_1033			E2348C_1033
1003	E2348C_1034			E2348C_1034
1004	E2348C_1035			E2348C_1035
1005	E2348C_1037			E2348C_1037
1006	E2348C_1038			E2348C_1038
1007	E2348C_1039			E2348C_1039
1008	E2348C_1040			E2348C_1040
1009	E2348C_1041			E2348C_1041
1010	E2348C_1042			E2348C_1042
1011	E2348C_1044			E2348C_1044
1012	E2348C_1045			E2348C_1045
1013	E2348C_1046			E2348C_1046
1014	E2348C_1047			E2348C_1047
1015	E2348C_1048			E2348C_1048
1016	E2348C_1049			E2348C_1049
1017	E2348C_1050			E2348C_1050
1018	E2348C_1051			E2348C_1051
1019	E2348C_1052			E2348C_1052
1020	E2348C_1053			E2348C_1053
1021	E2348C_1054			E2348C_1054
1022	E2348C_1055			E2348C_1055
1023	E2348C_1056			E2348C_1056
1024	E2348C_1057			E2348C_1057
1025	E2348C_1058			E2348C_1058
1026	E2348C_1059			E2348C_1059
1027	E2348C_1060			E2348C_1060
1028	E2348C_1061			E2348C_1061
1029	E2348C_1062			E2348C_1062
1030	E2348C_1063			E2348C_1063
1031	E2348C_1064			E2348C_1064
1032	E2348C_1065			E2348C_1065
1033	E2348C_1066			E2348C_1066
1034	E2348C_1067			E2348C_1067
1035	E2348C_1068			E2348C_1068
1036	E2348C_1069			E2348C_1069
1037	E2348C_1070			E2348C_1070
1038	E2348C_1071			E2348C_1071
1039	E2348C_1072			E2348C_1072
1040	E2348C_1073			E2348C_1073
1041	E2348C_1074			E2348C_1074
1042	E2348C_1075			E2348C_1075
1043	E2348C_1078			E2348C_1078
1044	E2348C_1079			E2348C_1079
1045	E2348C_1080			E2348C_1080
1046	E2348C_1084			E2348C_1084
1047	E2348C_1085			E2348C_1085
1048	E2348C_1086			E2348C_1086
1049	E2348C_1088			E2348C_1088
1050	E2348C_1089			E2348C_1089
1051	E2348C_1090			E2348C_1090
1052	E2348C_1091			E2348C_1091
1053	E2348C_1092			E2348C_1092
1054	E2348C_1093			E2348C_1093
1055	E2348C_1094			E2348C_1094
1056	E2348C_1095			E2348C_1095
1057	E2348C_1096			E2348C_1096
1058	E2348C_1097			E2348C_1097
1059	E2348C_1098			E2348C_1098
1060	E2348C_1099			E2348C_1099
1061	E2348C_1100			E2348C_1100
1062	E2348C_1101			E2348C_1101
1063	E2348C_1102			E2348C_1102
1064	E2348C_1103			E2348C_1103
1065	E2348C_1105			E2348C_1105
1066	E2348C_1106			E2348C_1106
1067	E2348C_1110			E2348C_1110
1068	E2348C_1111			E2348C_1111
1069	E2348C_1112			E2348C_1112
1070	E2348C_1113			E2348C_1113
1071	E2348C_1114			E2348C_1114
1072	E2348C_1115			E2348C_1115
1073	E2348C_1116			E2348C_1116
1074	E2348C_1117			E2348C_1117
1075	E2348C_1118			E2348C_1118
1076	E2348C_1119			E2348C_1119
1077	E2348C_1120			E2348C_1120
1078	E2348C_1121			E2348C_1121
1079	E2348C_1122			E2348C_1122
1080	E2348C_1123			E2348C_1123
1081	E2348C_1124			E2348C_1124
1082	E2348C_1125			E2348C_1125
1083	E2348C_1126			E2348C_1126
1084	E2348C_1127			E2348C_1127
1085	E2348C_1128			E2348C_1128
1086	E2348C_1129			E2348C_1129
1087	E2348C_1130			E2348C_1130
1088	E2348C_1131			E2348C_1131
1089	E2348C_1132			E2348C_1132
1090	E2348C_1133			E2348C_1133
1091	E2348C_1134			E2348C_1134
1092	E2348C_1135			E2348C_1135
1093	E2348C_1136			E2348C_1136
1094	E2348C_1137			E2348C_1137
1095	E2348C_1138			E2348C_1138
1096	E2348C_1139			E2348C_1139
1097	E2348C_1140			E2348C_1140
1098	E2348C_1141			E2348C_1141
1099	E2348C_1142			E2348C_1142
1100	E2348C_1143			E2348C_1143
1101	E2348C_1144			E2348C_1144
1102	E2348C_1145			E2348C_1145
1103	E2348C_1146			E2348C_1146
1104	E2348C_1147			E2348C_1147
1105	E2348C_1148			E2348C_1148
1106	E2348C_1149			E2348C_1149
1107	E2348C_1150			E2348C_1150
1108	E2348C_1151			E2348C_1151
1109	E2348C_1152			E2348C_1152
1110	E2348C_1153			E2348C_1153
1111	E2348C_1154			E2348C_1154
1112	E2348C_1155			E2348C_1155
1113	E2348C_1156			E2348C_1156
1114	E2348C_1157			E2348C_1157
1115	E2348C_1158			E2348C_1158
1116	E2348C_1159			E2348C_1159
1117	E2348C_1160			E2348C_1160
1118	E2348C_1161			E2348C_1161
1119	E2348C_1162			E2348C_1162
1120	E2348C_1163			E2348C_1163
1121	E2348C_1164			E2348C_1164
1122	E2348C_1165			E2348C_1165
1123	E2348C_1166			E2348C_1166
1124	E2348C_1167			E2348C_1167
1125	E2348C_1168			E2348C_1168
1126	E2348C_1169			E2348C_1169
1127	E2348C_1170			E2348C_1170
1128	E2348C_1171			E2348C_1171
1129	E2348C_1172			E2348C_1172
1130	E2348C_1173			E2348C_1173
1131	E2348C_1174			E2348C_1174
1132	E2348C_1175			E2348C_1175
1133	E2348C_1176			E2348C_1176
1134	E2348C_1177			E2348C_1177
1135	E2348C_1178			E2348C_1178
1136	E2348C_1179			E2348C_1179
1137	E2348C_1180			E2348C_1180
1138	E2348C_1181			E2348C_1181
1139	E2348C_1182			E2348C_1182
1140	E2348C_1183			E2348C_1183
1141	E2348C_1184			E2348C_1184
1142	E2348C_1185			E2348C_1185
1143	E2348C_1186			E2348C_1186
1144	E2348C_1187			E2348C_1187
1145	E2348C_1188			E2348C_1188
1146	E2348C_1189			E2348C_1189
1147	E2348C_1190			E2348C_1190
1148	E2348C_1191			E2348C_1191
1149	E2348C_1192			E2348C_1192
1150	E2348C_1193			E2348C_1193
1151	E2348C_1194			E2348C_1194
1152	E2348C_1195			E2348C_1195
1153	E2348C_1196			E2348C_1196
1154	E2348C_1197			E2348C_1197
1155	E2348C_1198			E2348C_1198
1156	E2348C_1199			E2348C_1199
1157	E2348C_1200			E2348C_1200
1158	E2348C_1201			E2348C_1201
1159	E2348C_1202			E2348C_1202
1160	E2348C_1203			E2348C_1203
1161	E2348C_1204			E2348C_1204
1162	E2348C_1205			E2348C_1205
1163	E2348C_1206			E2348C_1206
1164	E2348C_1207			E2348C_1207
1165	E2348C_1208			E2348C_1208
1166	E2348C_1209			E2348C_1209
1167	E2348C_1210			E2348C_1210
1168	E2348C_1211			E2348C_1211
1169	E2348C_1212			E2348C_1212
1170	E2348C_1213			E2348C_1213
1171	E2348C_1214			E2348C_1214
1172	E2348C_1215			E2348C_1215
1173	E2348C_1216			E2348C_1216
1174	E2348C_1217			E2348C_1217
1175	E2348C_1218			E2348C_1218
1176	E2348C_1219			E2348C_1219
1177	E2348C_1221			E2348C_1221
1178	E2348C_1222			E2348C_1222
1179	E2348C_1223			E2348C_1223
1180	E2348C_1224			E2348C_1224
1181	E2348C_1225			E2348C_1225
1182	E2348C_1226			E2348C_1226
1183	E2348C_1227			E2348C_1227
1184	E2348C_1228			E2348C_1228
1185	E2348C_1229			E2348C_1229
1186	E2348C_1230			E2348C_1230
1187	E2348C_1231			E2348C_1231
1188	E2348C_1232			E2348C_1232
1189	E2348C_1234			E2348C_1234
1190	E2348C_1235			E2348C_1235
1191	E2348C_1236			E2348C_1236
1192	E2348C_1238			E2348C_1238
1193	E2348C_1239			E2348C_1239
1194	E2348C_1240			E2348C_1240
1195	E2348C_1241			E2348C_1241
1196	E2348C_1242			E2348C_1242
1197	E2348C_1243			E2348C_1243
1198	E2348C_1244			E2348C_1244
1199	E2348C_1245			E2348C_1245
1200	E2348C_1246			E2348C_1246
1201	E2348C_1247			E2348C_1247
1202	E2348C_1248			E2348C_1248
1203	E2348C_1249			E2348C_1249
1204	E2348C_1250			E2348C_1250
1205	E2348C_1251			E2348C_1251
1206	E2348C_1252			E2348C_1252
1207	E2348C_1253			E2348C_1253
1208	E2348C_1254			E2348C_1254
1209	E2348C_1255			E2348C_1255
1210	E2348C_1256			E2348C_1256
1211	E2348C_1257			E2348C_1257
1212	E2348C_1259			E2348C_1259
1213	E2348C_1260			E2348C_1260
1214	E2348C_1261			E2348C_1261
1215	E2348C_1262			E2348C_1262
1216	E2348C_1263			E2348C_1263
1217	E2348C_1266			E2348C_1266
1218	E2348C_1267			E2348C_1267
1219	E2348C_1268			E2348C_1268
1220	E2348C_1269			E2348C_1269
1221	E2348C_1270			E2348C_1270
1222	E2348C_1271			E2348C_1271
1223	E2348C_1272			E2348C_1272
1224	E2348C_1273			E2348C_1273
1225	E2348C_1274			E2348C_1274
1226	E2348C_1275			E2348C_1275
1227	E2348C_1276			E2348C_1276
1228	E2348C_1277			E2348C_1277
1229	E2348C_1278			E2348C_1278
1230	E2348C_1279			E2348C_1279
1231	E2348C_1280			E2348C_1280
1232	E2348C_1281			E2348C_1281
1233	E2348C_1282			E2348C_1282
1234	E2348C_1283			E2348C_1283
1235	E2348C_1284			E2348C_1284
1236	E2348C_1286			E2348C_1286
1237	E2348C_1288			E2348C_1288
1238	E2348C_1289			E2348C_1289
1239	E2348C_1290			E2348C_1290
1240	E2348C_1291			E2348C_1291
1241	E2348C_1293			E2348C_1293
1242	E2348C_1294			E2348C_1294
1243	E2348C_1295			E2348C_1295
1244	E2348C_1296			E2348C_1296
1245	E2348C_1297			E2348C_1297
1246	E2348C_1298			E2348C_1298
1247	E2348C_1299			E2348C_1299
1248	E2348C_1300			E2348C_1300
1249	E2348C_1302			E2348C_1302
1250	E2348C_1303			E2348C_1303
1251	E2348C_1304			E2348C_1304
1252	E2348C_1305			E2348C_1305
1253	E2348C_1306			E2348C_1306
1254	E2348C_1307			E2348C_1307
1255	E2348C_1308			E2348C_1308
1256	E2348C_1309			E2348C_1309
1257	E2348C_1310			E2348C_1310
1258	E2348C_1311			E2348C_1311
1259	E2348C_1312			E2348C_1312
1260	E2348C_1313			E2348C_1313
1261	E2348C_1314			E2348C_1314
1262	E2348C_1315			E2348C_1315
1263	E2348C_1316			E2348C_1316
1264	E2348C_1317			E2348C_1317
1265	E2348C_1318			E2348C_1318
1266	E2348C_1319			E2348C_1319
1267	E2348C_1320			E2348C_1320
1268	E2348C_1321			E2348C_1321
1269	E2348C_1322			E2348C_1322
1270	E2348C_1323			E2348C_1323
1271	E2348C_1324			E2348C_1324
1272	E2348C_1325			E2348C_1325
1273	E2348C_1326			E2348C_1326
1274	E2348C_1327			E2348C_1327
1275	E2348C_1328			E2348C_1328
1276	E2348C_1329			E2348C_1329
1277	E2348C_1330			E2348C_1330
1278	E2348C_1331			E2348C_1331
1279	E2348C_1332			E2348C_1332
1280	E2348C_1333			E2348C_1333
1281	E2348C_1334			E2348C_1334
1282	E2348C_1335			E2348C_1335
1283	E2348C_1336			E2348C_1336
1284	E2348C_1337			E2348C_1337
1285	E2348C_1338			E2348C_1338
1286	E2348C_1339			E2348C_1339
1287	E2348C_1340			E2348C_1340
1288	E2348C_1341			E2348C_1341
1289	E2348C_1342			E2348C_1342
1290	E2348C_1343			E2348C_1343
1291	E2348C_1344			E2348C_1344
1292	E2348C_1345			E2348C_1345
1293	E2348C_1346			E2348C_1346
1294	E2348C_1347			E2348C_1347
1295	E2348C_1348			E2348C_1348
1296	E2348C_1349			E2348C_1349
1297	E2348C_1350			E2348C_1350
1298	E2348C_1351			E2348C_1351
1299	E2348C_1352			E2348C_1352
1300	E2348C_1353			E2348C_1353
1301	E2348C_1354			E2348C_1354
1302	E2348C_1355			E2348C_1355
1303	E2348C_1356			E2348C_1356
1304	E2348C_1357			E2348C_1357
1305	E2348C_1358			E2348C_1358
1306	E2348C_1359			E2348C_1359
1307	E2348C_1360			E2348C_1360
1308	E2348C_1361			E2348C_1361
1309	E2348C_1362			E2348C_1362
1310	E2348C_1363			E2348C_1363
1311	E2348C_1364			E2348C_1364
1312	E2348C_1365			E2348C_1365
1313	E2348C_1367			E2348C_1367
1314	E2348C_1368			E2348C_1368
1315	E2348C_1369			E2348C_1369
1316	E2348C_1370			E2348C_1370
1317	E2348C_1371			E2348C_1371
1318	E2348C_1372			E2348C_1372
1319	E2348C_1373			E2348C_1373
1320	E2348C_1374			E2348C_1374
1321	E2348C_1375			E2348C_1375
1322	E2348C_1376			E2348C_1376
1323	E2348C_1377			E2348C_1377
1324	E2348C_1378			E2348C_1378
1325	E2348C_1379			E2348C_1379
1326	E2348C_1380			E2348C_1380
1327	E2348C_1381			E2348C_1381
1328	E2348C_1382			E2348C_1382
1329	E2348C_1383			E2348C_1383
1330	E2348C_1384			E2348C_1384
1331	E2348C_1385			E2348C_1385
1332	E2348C_1386			E2348C_1386
1333	E2348C_1387			E2348C_1387
1334	E2348C_1388			E2348C_1388
1335	E2348C_1389			E2348C_1389
1336	E2348C_1390			E2348C_1390
1337	E2348C_1391			E2348C_1391
1338	E2348C_1392			E2348C_1392
1339	E2348C_1393			E2348C_1393
1340	E2348C_1394			E2348C_1394
1341	E2348C_1395			E2348C_1395
1342	E2348C_1396			E2348C_1396
1343	E2348C_1397			E2348C_1397
1344	E2348C_1398			E2348C_1398
1345	E2348C_1399			E2348C_1399
1346	E2348C_1400			E2348C_1400
1347	E2348C_1401			E2348C_1401
1348	E2348C_1402			E2348C_1402
1349	E2348C_1403			E2348C_1403
1350	E2348C_1404			E2348C_1404
1351	E2348C_1405			E2348C_1405
1352	E2348C_1406			E2348C_1406
1353	E2348C_1407			E2348C_1407
1354	E2348C_1408			E2348C_1408
1355	E2348C_1409			E2348C_1409
1356	E2348C_1410			E2348C_1410
1357	E2348C_1411			E2348C_1411
1358	E2348C_1412			E2348C_1412
1359	E2348C_1413			E2348C_1413
1360	E2348C_1414			E2348C_1414
1361	E2348C_1415			E2348C_1415
1362	E2348C_1416			E2348C_1416
1363	E2348C_1417			E2348C_1417
1364	E2348C_1418			E2348C_1418
1365	E2348C_1419			E2348C_1419
1366	E2348C_1420			E2348C_1420
1367	E2348C_1421			E2348C_1421
1368	E2348C_1422			E2348C_1422
1369	E2348C_1423			E2348C_1423
1370	E2348C_1424			E2348C_1424
1371	E2348C_1425			E2348C_1425
1372	E2348C_1426			E2348C_1426
1373	E2348C_1427			E2348C_1427
1374	E2348C_1428			E2348C_1428
1375	E2348C_1429			E2348C_1429
1376	E2348C_1430			E2348C_1430
1377	E2348C_1431			E2348C_1431
1378	E2348C_1432			E2348C_1432
1379	E2348C_1433			E2348C_1433
1380	E2348C_1434			E2348C_1434
1381	E2348C_1435			E2348C_1435
1382	E2348C_1436			E2348C_1436
1383	E2348C_1437			E2348C_1437
1384	E2348C_1438			E2348C_1438
1385	E2348C_1439			E2348C_1439
1386	E2348C_1440			E2348C_1440
1387	E2348C_1441			E2348C_1441
1388	E2348C_1442			E2348C_1442
1389	E2348C_1444			E2348C_1444
1390	E2348C_1445			E2348C_1445
1391	E2348C_1448			E2348C_1448
1392	E2348C_1449			E2348C_1449
1393	E2348C_1450			E2348C_1450
1394	E2348C_1451			E2348C_1451
1395	E2348C_1452			E2348C_1452
1396	E2348C_1453			E2348C_1453
1397	E2348C_1454			E2348C_1454
1398	E2348C_1456			E2348C_1456
1399	E2348C_1457			E2348C_1457
1400	E2348C_1458			E2348C_1458
1401	E2348C_1459			E2348C_1459
1402	E2348C_1460			E2348C_1460
1403	E2348C_1461			E2348C_1461
1404	E2348C_1462			E2348C_1462
1405	E2348C_1463			E2348C_1463
1406	E2348C_1464			E2348C_1464
1407	E2348C_1465			E2348C_1465
1408	E2348C_1466			E2348C_1466
1409	E2348C_1467			E2348C_1467
1410	E2348C_1468			E2348C_1468
1411	E2348C_1469			E2348C_1469
1412	E2348C_1470			E2348C_1470
1413	E2348C_1471			E2348C_1471
1414	E2348C_1472			E2348C_1472
1415	E2348C_1473			E2348C_1473
1416	E2348C_1474			E2348C_1474
1417	E2348C_1475			E2348C_1475
1418	E2348C_1476			E2348C_1476
1419	E2348C_1477			E2348C_1477
1420	E2348C_1478			E2348C_1478
1421	E2348C_1479			E2348C_1479
1422	E2348C_1480			E2348C_1480
1423	E2348C_1481			E2348C_1481
1424	E2348C_1482			E2348C_1482
1425	E2348C_1483			E2348C_1483
1426	E2348C_1484			E2348C_1484
1427	E2348C_1485			E2348C_1485
1428	E2348C_1486			E2348C_1486
1429	E2348C_1487			E2348C_1487
1430	E2348C_1488			E2348C_1488
1431	E2348C_1489			E2348C_1489
1432	E2348C_1490			E2348C_1490
1433	E2348C_1491			E2348C_1491
1434	E2348C_1492			E2348C_1492
1435	E2348C_1493			E2348C_1493
1436	E2348C_1494			E2348C_1494
1437	E2348C_1495			E2348C_1495
1438	E2348C_1496			E2348C_1496
1439	E2348C_1497			E2348C_1497
1440	E2348C_1498			E2348C_1498
1441	E2348C_1499			E2348C_1499
1442	E2348C_1500			E2348C_1500
1443	E2348C_1501			E2348C_1501
1444	E2348C_1502			E2348C_1502
1445	E2348C_1503			E2348C_1503
1446	E2348C_1504			E2348C_1504
1447	E2348C_1505			E2348C_1505
1448	E2348C_1506			E2348C_1506
1449	E2348C_1507			E2348C_1507
1450	E2348C_1509			E2348C_1509
1451	E2348C_1510			E2348C_1510
1452	E2348C_1511			E2348C_1511
1453	E2348C_1512			E2348C_1512
1454	E2348C_1513			E2348C_1513
1455	E2348C_1514			E2348C_1514
1456	E2348C_1515			E2348C_1515
1457	E2348C_1516			E2348C_1516
1458	E2348C_1517			E2348C_1517
1459	E2348C_1518			E2348C_1518
1460	E2348C_1519			E2348C_1519
1461	E2348C_1520			E2348C_1520
1462	E2348C_1521			E2348C_1521
1463	E2348C_1522			E2348C_1522
1464	E2348C_1523			E2348C_1523
1465	E2348C_1524			E2348C_1524
1466	E2348C_1525			E2348C_1525
1467	E2348C_1526			E2348C_1526
1468	E2348C_1527			E2348C_1527
1469	E2348C_1528			E2348C_1528
1470	E2348C_1529			E2348C_1529
1471	E2348C_1530			E2348C_1530
1472	E2348C_1532			E2348C_1532
1473	E2348C_1534			E2348C_1534
1474	E2348C_1535			E2348C_1535
1475	E2348C_1536			E2348C_1536
1476	E2348C_1537			E2348C_1537
1477	E2348C_1538			E2348C_1538
1478	E2348C_1539			E2348C_1539
1479	E2348C_1540			E2348C_1540
1480	E2348C_1541			E2348C_1541
1481	E2348C_1542			E2348C_1542
1482	E2348C_1543			E2348C_1543
1483	E2348C_1544			E2348C_1544
1484	E2348C_1545			E2348C_1545
1485	E2348C_1548			E2348C_1548
1486	E2348C_1549			E2348C_1549
1487	E2348C_1550			E2348C_1550
1488	E2348C_1551			E2348C_1551
1489	E2348C_1552			E2348C_1552
1490	E2348C_1553			E2348C_1553
1491	E2348C_1554			E2348C_1554
1492	E2348C_1555			E2348C_1555
1493	E2348C_1556			E2348C_1556
1494	E2348C_1558			E2348C_1558
1495	E2348C_1560			E2348C_1560
1496	E2348C_1562			E2348C_1562
1497	E2348C_1564			E2348C_1564
1498	E2348C_1566			E2348C_1566
1499	E2348C_1567			E2348C_1567
1500	E2348C_1568			E2348C_1568
1501	E2348C_1569			E2348C_1569
1502	E2348C_1570			E2348C_1570
1503	E2348C_1571			E2348C_1571
1504	E2348C_1572			E2348C_1572
1505	E2348C_1573			E2348C_1573
1506	E2348C_1574			E2348C_1574
1507	E2348C_1575			E2348C_1575
1508	E2348C_1576			E2348C_1576
1509	E2348C_1577			E2348C_1577
1510	E2348C_1578			E2348C_1578
1511	E2348C_1579			E2348C_1579
1512	E2348C_1580			E2348C_1580
1513	E2348C_1581			E2348C_1581
1514	E2348C_1582			E2348C_1582
1515	E2348C_1583			E2348C_1583
1516	E2348C_1584			E2348C_1584
1517	E2348C_1585			E2348C_1585
1518	E2348C_1586			E2348C_1586
1519	E2348C_1587			E2348C_1587
1520	E2348C_1588			E2348C_1588
1521	E2348C_1589			E2348C_1589
1522	E2348C_1591			E2348C_1591
1523	E2348C_1592			E2348C_1592
1524	E2348C_1593			E2348C_1593
1525	E2348C_1594			E2348C_1594
1526	E2348C_1595			E2348C_1595
1527	E2348C_1598			E2348C_1598
1528	E2348C_1599			E2348C_1599
1529	E2348C_1600			E2348C_1600
1530	E2348C_1601			E2348C_1601
1531	E2348C_1602			E2348C_1602
1532	E2348C_1603			E2348C_1603
1533	E2348C_1604			E2348C_1604
1534	E2348C_1605			E2348C_1605
1535	E2348C_1606			E2348C_1606
1536	E2348C_1607			E2348C_1607
1537	E2348C_1608			E2348C_1608
1538	E2348C_1609			E2348C_1609
1539	E2348C_1610			E2348C_1610
1540	E2348C_1611			E2348C_1611
1541	E2348C_1612			E2348C_1612
1542	E2348C_1613			E2348C_1613
1543	E2348C_1614			E2348C_1614
1544	E2348C_1615			E2348C_1615
1545	E2348C_1616			E2348C_1616
1546	E2348C_1617			E2348C_1617
1547	E2348C_1618			E2348C_1618
1548	E2348C_1619			E2348C_1619
1549	E2348C_1620			E2348C_1620
1550	E2348C_1621			E2348C_1621
1551	E2348C_1622			E2348C_1622
1552	E2348C_1623			E2348C_1623
1553	E2348C_1624			E2348C_1624
1554	E2348C_1625			E2348C_1625
1555	E2348C_1626			E2348C_1626
1556	E2348C_1627			E2348C_1627
1557	E2348C_1628			E2348C_1628
1558	E2348C_1629			E2348C_1629
1559	E2348C_1630			E2348C_1630
1560	E2348C_1631			E2348C_1631
1561	E2348C_1632			E2348C_1632
1562	E2348C_1633			E2348C_1633
1563	E2348C_1634			E2348C_1634
1564	E2348C_1635			E2348C_1635
1565	E2348C_1636			E2348C_1636
1566	E2348C_1637			E2348C_1637
1567	E2348C_1638			E2348C_1638
1568	E2348C_1639			E2348C_1639
1569	E2348C_1640			E2348C_1640
1570	E2348C_1641			E2348C_1641
1571	E2348C_1642			E2348C_1642
1572	E2348C_1643			E2348C_1643
1573	E2348C_1644			E2348C_1644
1574	E2348C_1645			E2348C_1645
1575	E2348C_1646			E2348C_1646
1576	E2348C_1647			E2348C_1647
1577	E2348C_1648			E2348C_1648
1578	E2348C_1649			E2348C_1649
1579	E2348C_1650			E2348C_1650
1580	E2348C_1651			E2348C_1651
1581	E2348C_1652			E2348C_1652
1582	E2348C_1653			E2348C_1653
1583	E2348C_1654			E2348C_1654
1584	E2348C_1655			E2348C_1655
1585	E2348C_1656			E2348C_1656
1586	E2348C_1658			E2348C_1658
1587	E2348C_1659			E2348C_1659
1588	E2348C_1660			E2348C_1660
1589	E2348C_1661			E2348C_1661
1590	E2348C_1662			E2348C_1662
1591	E2348C_1663			E2348C_1663
1592	E2348C_1664			E2348C_1664
1593	E2348C_1665			E2348C_1665
1594	E2348C_1666			E2348C_1666
1595	E2348C_1667			E2348C_1667
1596	E2348C_1668			E2348C_1668
1597	E2348C_1669			E2348C_1669
1598	E2348C_1670			E2348C_1670
1599	E2348C_1671			E2348C_1671
1600	E2348C_1672			E2348C_1672
1601	E2348C_1673			E2348C_1673
1602	E2348C_1674			E2348C_1674
1603	E2348C_1675			E2348C_1675
1604	E2348C_1676			E2348C_1676
1605	E2348C_1677			E2348C_1677
1606	E2348C_1678			E2348C_1678
1607	E2348C_1679			E2348C_1679
1608	E2348C_1680			E2348C_1680
1609	E2348C_1681			E2348C_1681
1610	E2348C_1682			E2348C_1682
1611	E2348C_1683			E2348C_1683
1612	E2348C_1684			E2348C_1684
1613	E2348C_1685			E2348C_1685
1614	E2348C_1686			E2348C_1686
1615	E2348C_1687			E2348C_1687
1616	E2348C_1688			E2348C_1688
1617	E2348C_1689			E2348C_1689
1618	E2348C_1690			E2348C_1690
1619	E2348C_1691			E2348C_1691
1620	E2348C_1692			E2348C_1692
1621	E2348C_1693			E2348C_1693
1622	E2348C_1694			E2348C_1694
1623	E2348C_1695			E2348C_1695
1624	E2348C_1696			E2348C_1696
1625	E2348C_1697			E2348C_1697
1626	E2348C_1698			E2348C_1698
1627	E2348C_1699			E2348C_1699
1628	E2348C_1701			E2348C_1701
1629	E2348C_1702			E2348C_1702
1630	E2348C_1703			E2348C_1703
1631	E2348C_1704			E2348C_1704
1632	E2348C_1705			E2348C_1705
1633	E2348C_1706			E2348C_1706
1634	E2348C_1707			E2348C_1707
1635	E2348C_1708			E2348C_1708
1636	E2348C_1709			E2348C_1709
1637	E2348C_1710			E2348C_1710
1638	E2348C_1711			E2348C_1711
1639	E2348C_1712			E2348C_1712
1640	E2348C_1713			E2348C_1713
1641	E2348C_1714			E2348C_1714
1642	E2348C_1715			E2348C_1715
1643	E2348C_1716			E2348C_1716
1644	E2348C_1717			E2348C_1717
1645	E2348C_1718			E2348C_1718
1646	E2348C_1719			E2348C_1719
1647	E2348C_1720			E2348C_1720
1648	E2348C_1721			E2348C_1721
1649	E2348C_1722			E2348C_1722
1650	E2348C_1723			E2348C_1723
1651	E2348C_1724			E2348C_1724
1652	E2348C_1725			E2348C_1725
1653	E2348C_1726			E2348C_1726
1654	E2348C_1727			E2348C_1727
1655	E2348C_1728			E2348C_1728
1656	E2348C_1729			E2348C_1729
1657	E2348C_1730			E2348C_1730
1658	E2348C_1731			E2348C_1731
1659	E2348C_1732			E2348C_1732
1660	E2348C_1733			E2348C_1733
1661	E2348C_1734			E2348C_1734
1662	E2348C_1735			E2348C_1735
1663	E2348C_1736			E2348C_1736
1664	E2348C_1737			E2348C_1737
1665	E2348C_1738			E2348C_1738
1666	E2348C_1739			E2348C_1739
1667	E2348C_1740			E2348C_1740
1668	E2348C_1741			E2348C_1741
1669	E2348C_1742			E2348C_1742
1670	E2348C_1743			E2348C_1743
1671	E2348C_1744			E2348C_1744
1672	E2348C_1745			E2348C_1745
1673	E2348C_1746			E2348C_1746
1674	E2348C_1747			E2348C_1747
1675	E2348C_1748			E2348C_1748
1676	E2348C_1749			E2348C_1749
1677	E2348C_1750			E2348C_1750
1678	E2348C_1751			E2348C_1751
1679	E2348C_1752			E2348C_1752
1680	E2348C_1753			E2348C_1753
1681	E2348C_1754			E2348C_1754
1682	E2348C_1755			E2348C_1755
1683	E2348C_1756			E2348C_1756
1684	E2348C_1757			E2348C_1757
1685	E2348C_1758			E2348C_1758
1686	E2348C_1759			E2348C_1759
1687	E2348C_1760			E2348C_1760
1688	E2348C_1761			E2348C_1761
1689	E2348C_1762			E2348C_1762
1690	E2348C_1763			E2348C_1763
1691	E2348C_1764			E2348C_1764
1692	E2348C_1765			E2348C_1765
1693	E2348C_1766			E2348C_1766
1694	E2348C_1767			E2348C_1767
1695	E2348C_1768			E2348C_1768
1696	E2348C_1769			E2348C_1769
1697	E2348C_1770			E2348C_1770
1698	E2348C_1771			E2348C_1771
1699	E2348C_1772			E2348C_1772
1700	E2348C_1773			E2348C_1773
1701	E2348C_1774			E2348C_1774
1702	E2348C_1775			E2348C_1775
1703	E2348C_1776			E2348C_1776
1704	E2348C_1777			E2348C_1777
1705	E2348C_1778			E2348C_1778
1706	E2348C_1779			E2348C_1779
1707	E2348C_1780			E2348C_1780
1708	E2348C_1781			E2348C_1781
1709	E2348C_1782			E2348C_1782
1710	E2348C_1783			E2348C_1783
1711	E2348C_1784			E2348C_1784
1712	E2348C_1785			E2348C_1785
1713	E2348C_1786			E2348C_1786
1714	E2348C_1787			E2348C_1787
1715	E2348C_1788			E2348C_1788
1716	E2348C_1789			E2348C_1789
1717	E2348C_1790			E2348C_1790
1718	E2348C_1791			E2348C_1791
1719	E2348C_1792			E2348C_1792
1720	E2348C_1793			E2348C_1793
1721	E2348C_1794			E2348C_1794
1722	E2348C_1795			E2348C_1795
1723	E2348C_1796			E2348C_1796
1724	E2348C_1797			E2348C_1797
1725	E2348C_1798			E2348C_1798
1726	E2348C_1799			E2348C_1799
1727	E2348C_1800			E2348C_1800
1728	E2348C_1801			E2348C_1801
1729	E2348C_1802			E2348C_1802
1730	E2348C_1803			E2348C_1803
1731	E2348C_1804			E2348C_1804
1732	E2348C_1805			E2348C_1805
1733	E2348C_1806			E2348C_1806
1734	E2348C_1807			E2348C_1807
1735	E2348C_1808			E2348C_1808
1736	E2348C_1809			E2348C_1809
1737	E2348C_1810			E2348C_1810
1738	E2348C_1811			E2348C_1811
1739	E2348C_1812			E2348C_1812
1740	E2348C_1813			E2348C_1813
1741	E2348C_1814			E2348C_1814
1742	E2348C_1815			E2348C_1815
1743	E2348C_1816			E2348C_1816
1744	E2348C_1817			E2348C_1817
1745	E2348C_1818			E2348C_1818
1746	E2348C_1819			E2348C_1819
1747	E2348C_1820			E2348C_1820
1748	E2348C_1821			E2348C_1821
1749	E2348C_1822			E2348C_1822
1750	E2348C_1823			E2348C_1823
1751	E2348C_1824			E2348C_1824
1752	E2348C_1825			E2348C_1825
1753	E2348C_1826			E2348C_1826
1754	E2348C_1827			E2348C_1827
1755	E2348C_1828			E2348C_1828
1756	E2348C_1829			E2348C_1829
1757	E2348C_1830			E2348C_1830
1758	E2348C_1831			E2348C_1831
1759	E2348C_1832			E2348C_1832
1760	E2348C_1833			E2348C_1833
1761	E2348C_1834			E2348C_1834
1762	E2348C_1835			E2348C_1835
1763	E2348C_1836			E2348C_1836
1764	E2348C_1837			E2348C_1837
1765	E2348C_1838			E2348C_1838
1766	E2348C_1839			E2348C_1839
1767	E2348C_1840			E2348C_1840
1768	E2348C_1841			E2348C_1841
1769	E2348C_1842			E2348C_1842
1770	E2348C_1843			E2348C_1843
1771	E2348C_1845			E2348C_1845
1772	E2348C_1846			E2348C_1846
1773	E2348C_1847			E2348C_1847
1774	E2348C_1848			E2348C_1848
1775	E2348C_1850			E2348C_1850
1776	E2348C_1851			E2348C_1851
1777	E2348C_1852			E2348C_1852
1778	E2348C_1853			E2348C_1853
1779	E2348C_1854			E2348C_1854
1780	E2348C_1855			E2348C_1855
1781	E2348C_1856			E2348C_1856
1782	E2348C_1857			E2348C_1857
1783	E2348C_1858			E2348C_1858
1784	E2348C_1859			E2348C_1859
1785	E2348C_1860			E2348C_1860
1786	E2348C_1861			E2348C_1861
1787	E2348C_1862			E2348C_1862
1788	E2348C_1863			E2348C_1863
1789	E2348C_1864			E2348C_1864
1790	E2348C_1865			E2348C_1865
1791	E2348C_1866			E2348C_1866
1792	E2348C_1867			E2348C_1867
1793	E2348C_1868			E2348C_1868
1794	E2348C_1869			E2348C_1869
1795	E2348C_1870			E2348C_1870
1796	E2348C_1871			E2348C_1871
1797	E2348C_1872			E2348C_1872
1798	E2348C_1873			E2348C_1873
1799	E2348C_1874			E2348C_1874
1800	E2348C_1875			E2348C_1875
1801	E2348C_1876			E2348C_1876
1802	E2348C_1877			E2348C_1877
1803	E2348C_1878			E2348C_1878
1804	E2348C_1879			E2348C_1879
1805	E2348C_1880			E2348C_1880
1806	E2348C_1881			E2348C_1881
1807	E2348C_1882			E2348C_1882
1808	E2348C_1883			E2348C_1883
1809	E2348C_1884			E2348C_1884
1810	E2348C_1885			E2348C_1885
1811	E2348C_1886			E2348C_1886
1812	E2348C_1887			E2348C_1887
1813	E2348C_1888			E2348C_1888
1814	E2348C_1889			E2348C_1889
1815	E2348C_1890			E2348C_1890
1816	E2348C_1891			E2348C_1891
1817	E2348C_1892			E2348C_1892
1818	E2348C_1893			E2348C_1893
1819	E2348C_1894			E2348C_1894
1820	E2348C_1895			E2348C_1895
1821	E2348C_1896			E2348C_1896
1822	E2348C_1897			E2348C_1897
1823	E2348C_1898			E2348C_1898
1824	E2348C_1899			E2348C_1899
1825	E2348C_1900			E2348C_1900
1826	E2348C_1901			E2348C_1901
1827	E2348C_1902			E2348C_1902
1828	E2348C_1903			E2348C_1903
1829	E2348C_1904			E2348C_1904
1830	E2348C_1905			E2348C_1905
1831	E2348C_1906			E2348C_1906
1832	E2348C_1907			E2348C_1907
1833	E2348C_1908			E2348C_1908
1834	E2348C_1909			E2348C_1909
1835	E2348C_1910			E2348C_1910
1836	E2348C_1911			E2348C_1911
1837	E2348C_1912			E2348C_1912
1838	E2348C_1913			E2348C_1913
1839	E2348C_1914			E2348C_1914
1840	E2348C_1915			E2348C_1915
1841	E2348C_1916			E2348C_1916
1842	E2348C_1917			E2348C_1917
1843	E2348C_1918			E2348C_1918
1844	E2348C_1919			E2348C_1919
1845	E2348C_1920			E2348C_1920
1846	E2348C_1921			E2348C_1921
1847	E2348C_1922			E2348C_1922
1848	E2348C_1923			E2348C_1923
1849	E2348C_1924			E2348C_1924
1850	E2348C_1925			E2348C_1925
1851	E2348C_1927			E2348C_1927
1852	E2348C_1928			E2348C_1928
1853	E2348C_1929			E2348C_1929
1854	E2348C_1930			E2348C_1930
1855	E2348C_1931			E2348C_1931
1856	E2348C_1932			E2348C_1932
1857	E2348C_1933			E2348C_1933
1858	E2348C_1934			E2348C_1934
1859	E2348C_1935			E2348C_1935
1860	E2348C_1936			E2348C_1936
1861	E2348C_1937			E2348C_1937
1862	E2348C_1938			E2348C_1938
1863	E2348C_1939			E2348C_1939
1864	E2348C_1940			E2348C_1940
1865	E2348C_1941			E2348C_1941
1866	E2348C_1942			E2348C_1942
1867	E2348C_1943			E2348C_1943
1868	E2348C_1944			E2348C_1944
1869	E2348C_1945			E2348C_1945
1870	E2348C_1946			E2348C_1946
1871	E2348C_1947			E2348C_1947
1872	E2348C_1948			E2348C_1948
1873	E2348C_1949			E2348C_1949
1874	E2348C_1950			E2348C_1950
1875	E2348C_1951			E2348C_1951
1876	E2348C_1952			E2348C_1952
1877	E2348C_1953			E2348C_1953
1878	E2348C_1954			E2348C_1954
1879	E2348C_1955			E2348C_1955
1880	E2348C_1956			E2348C_1956
1881	E2348C_1957			E2348C_1957
1882	E2348C_1958			E2348C_1958
1883	E2348C_1959			E2348C_1959
1884	E2348C_1960			E2348C_1960
1885	E2348C_1961			E2348C_1961
1886	E2348C_1962			E2348C_1962
1887	E2348C_1963			E2348C_1963
1888	E2348C_1964			E2348C_1964
1889	E2348C_1965			E2348C_1965
1890	E2348C_1966			E2348C_1966
1891	E2348C_1967			E2348C_1967
1892	E2348C_1968			E2348C_1968
1893	E2348C_1969			E2348C_1969
1894	E2348C_1970			E2348C_1970
1895	E2348C_1971			E2348C_1971
1896	E2348C_1972			E2348C_1972
1897	E2348C_1973			E2348C_1973
1898	E2348C_1974			E2348C_1974
1899	E2348C_1975			E2348C_1975
1900	E2348C_1976			E2348C_1976
1901	E2348C_1977			E2348C_1977
1902	E2348C_1978			E2348C_1978
1903	E2348C_1979			E2348C_1979
1904	E2348C_1980			E2348C_1980
1905	E2348C_1981			E2348C_1981
1906	E2348C_1982			E2348C_1982
1907	E2348C_1983			E2348C_1983
1908	E2348C_1984			E2348C_1984
1909	E2348C_1985			E2348C_1985
1910	E2348C_1986			E2348C_1986
1911	E2348C_1987			E2348C_1987
1912	E2348C_1988			E2348C_1988
1913	E2348C_1989			E2348C_1989
1914	E2348C_1990			E2348C_1990
1915	E2348C_1991			E2348C_1991
1916	E2348C_1992			E2348C_1992
1917	E2348C_1993			E2348C_1993
1918	E2348C_1994			E2348C_1994
1919	E2348C_1995			E2348C_1995
1920	E2348C_1996			E2348C_1996
1921	E2348C_1997			E2348C_1997
1922	E2348C_1998			E2348C_1998
1923	E2348C_1999			E2348C_1999
1924	E2348C_2000			E2348C_2000
1925	E2348C_2001			E2348C_2001
1926	E2348C_2002			E2348C_2002
1927	E2348C_2003			E2348C_2003
1928	E2348C_2004			E2348C_2004
1929	E2348C_2005			E2348C_2005
1930	E2348C_2006			E2348C_2006
1931	E2348C_2007			E2348C_2007
1932	E2348C_2008			E2348C_2008
1933	E2348C_2009			E2348C_2009
1934	E2348C_2010			E2348C_2010
1935	E2348C_2011			E2348C_2011
1936	E2348C_2012			E2348C_2012
1937	E2348C_2013			E2348C_2013
1938	E2348C_2014			E2348C_2014
1939	E2348C_2015			E2348C_2015
1940	E2348C_2016			E2348C_2016
1941	E2348C_2017			E2348C_2017
1942	E2348C_2018			E2348C_2018
1943	E2348C_2020			E2348C_2020
1944	E2348C_2021			E2348C_2021
1945	E2348C_2022			E2348C_2022
1946	E2348C_2023			E2348C_2023
1947	E2348C_2024			E2348C_2024
1948	E2348C_2025			E2348C_2025
1949	E2348C_2026			E2348C_2026
1950	E2348C_2027			E2348C_2027
1951	E2348C_2028			E2348C_2028
1952	E2348C_2029			E2348C_2029
1953	E2348C_2030			E2348C_2030
1954	E2348C_2031			E2348C_2031
1955	E2348C_2032			E2348C_2032
1956	E2348C_2033			E2348C_2033
1957	E2348C_2034			E2348C_2034
1958	E2348C_2035			E2348C_2035
1959	E2348C_2036			E2348C_2036
1960	E2348C_2037			E2348C_2037
1961	E2348C_2038			E2348C_2038
1962	E2348C_2039			E2348C_2039
1963	E2348C_2040			E2348C_2040
1964	E2348C_2041			E2348C_2041
1965	E2348C_2042			E2348C_2042
1966	E2348C_2043			E2348C_2043
1967	E2348C_2044			E2348C_2044
1968	E2348C_2045			E2348C_2045
1969	E2348C_2047			E2348C_2047
1970	E2348C_2048			E2348C_2048
1971	E2348C_2049			E2348C_2049
1972	E2348C_2050			E2348C_2050
1973	E2348C_2051			E2348C_2051
1974	E2348C_2052			E2348C_2052
1975	E2348C_2053			E2348C_2053
1976	E2348C_2054			E2348C_2054
1977	E2348C_2055			E2348C_2055
1978	E2348C_2056			E2348C_2056
1979	E2348C_2057			E2348C_2057
1980	E2348C_2058			E2348C_2058
1981	E2348C_2059			E2348C_2059
1982	E2348C_2060			E2348C_2060
1983	E2348C_2061			E2348C_2061
1984	E2348C_2062			E2348C_2062
1985	E2348C_2063			E2348C_2063
1986	E2348C_2064			E2348C_2064
1987	E2348C_2065			E2348C_2065
1988	E2348C_2066			E2348C_2066
1989	E2348C_2067			E2348C_2067
1990	E2348C_2068			E2348C_2068
1991	E2348C_2070			E2348C_2070
1992	E2348C_2071			E2348C_2071
1993	E2348C_2072			E2348C_2072
1994	E2348C_2073			E2348C_2073
1995	E2348C_2074			E2348C_2074
1996	E2348C_2075			E2348C_2075
1997	E2348C_2076			E2348C_2076
1998	E2348C_2077			E2348C_2077
1999	E2348C_2078			E2348C_2078
[truncated: 2,648 more rows]

## Sheet: Phase 2 S. fredii NGR234
	ALL TAGs	Positive Set	Negative Set	Testing Set	Positives in Testing Set
1	NGR_c00010	SDY_p003	SDY_0002	NGR_c00010	NGR_a00770
2	NGR_c00020	SDY_p010	SDY_0019	NGR_c00020	NGR_a00570
3	NGR_c00030	SDY_p013	SDY_0031	NGR_c00030	NGR_a02610
4	NGR_c00040	SDY_p023	SDY_0054	NGR_c00040	NGR_a03640
5	NGR_c00050	SDY_p025	SDY_0066	NGR_c00050	NGR_a00490
6	NGR_c00060	SDY_p046	SDY_0080	NGR_c00060	NGR_a00680
7	NGR_c00070	SDY_p070	SDY_0134	NGR_c00070	NGR_a00550
8	NGR_c00080	SDY_p101	SDY_0138	NGR_c00080	NGR_a00700
9	NGR_c00090	SDY_p151	SDY_0145	NGR_c00090	NGR_a00560
10	NGR_c00100	SDY_p160	SDY_0311	NGR_c00100
11	NGR_c00110	SDY_p163	SDY_0405	NGR_c00110
12	NGR_c00120	SDY_p168	SDY_0409	NGR_c00120
13	NGR_c00130	SDY_p170	SDY_0414	NGR_c00130
14	NGR_c00140	SDY_p171	SDY_0427	NGR_c00140
15	NGR_c00150	SDY_p211	SDY_0432	NGR_c00150
16	NGR_c00160	PSLT038	SDY_0508	NGR_c00160
17	NGR_c00170	PSLT039	SDY_0594	NGR_c00170
18	NGR_c00180	STM0800	SDY_0610	NGR_c00180
19	NGR_c00190	STM0972	SDY_0613	NGR_c00190
20	NGR_c00200	STM1088	SDY_0685	NGR_c00200
21	NGR_c00210	STM1224	SDY_0707	NGR_c00210
22	NGR_c00220	STM1404	SDY_0720	NGR_c00220
23	NGR_c00230	STM1405	SDY_0738	NGR_c00230
24	NGR_c00240	STM1602	SDY_0763	NGR_c00240
25	NGR_c00250	STM1631	SDY_0779	NGR_c00250
26	NGR_c00260	STM1698	SDY_0795	NGR_c00260
27	NGR_c00270	STM2241	SDY_0818	NGR_c00270
28	NGR_c00280	STM2287	SDY_0824	NGR_c00280
29	NGR_c00290	STM2780	SDY_0825	NGR_c00290
30	NGR_c00300	STM3762	SDY_0828	NGR_c00300
31	NGR_c00310		SDY_0839	NGR_c00310
32	NGR_c00320		SDY_0846	NGR_c00320
33	NGR_c00330		SDY_0852	NGR_c00330
34	NGR_c00340		SDY_0879	NGR_c00340
35	NGR_c00350		SDY_0895	NGR_c00350
36	NGR_c00360		SDY_0904	NGR_c00360
37	NGR_c00370		SDY_0916	NGR_c00370
38	NGR_c00380		SDY_0937	NGR_c00380
39	NGR_c00390		SDY_1039	NGR_c00390
40	NGR_c00400		SDY_1067	NGR_c00400
41	NGR_c00410		SDY_1142	NGR_c00410
42	NGR_c00420		SDY_1174	NGR_c00420
43	NGR_c00430		SDY_1200	NGR_c00430
44	NGR_c00440		SDY_1205	NGR_c00440
45	NGR_c00450		SDY_1232	NGR_c00450
46	NGR_c00460		SDY_1241	NGR_c00460
47	NGR_c00470		SDY_1248	NGR_c00470
48	NGR_c00480		SDY_1256	NGR_c00480
49	NGR_c00490		SDY_1257	NGR_c00490
50	NGR_c00500		SDY_1258	NGR_c00500
51	NGR_c00510		SDY_1288	NGR_c00510
52	NGR_c00520		SDY_1422	NGR_c00520
53	NGR_c00530		SDY_1436	NGR_c00530
54	NGR_c00540		SDY_1530	NGR_c00540
55	NGR_c00550		SDY_1610	NGR_c00550
56	NGR_c00560		SDY_1704	NGR_c00560
57	NGR_c00570		SDY_1710	NGR_c00570
58	NGR_c00580		SDY_1725	NGR_c00580
59	NGR_c00590		SDY_1751	NGR_c00590
60	NGR_c00600		SDY_1809	NGR_c00600
61	NGR_c00610		SDY_1835	NGR_c00610
62	NGR_c00620		SDY_1860	NGR_c00620
63	NGR_c00630		SDY_1863	NGR_c00630
64	NGR_c00640		SDY_1884	NGR_c00640
65	NGR_c00650		SDY_2000	NGR_c00650
66	NGR_c00660		SDY_2068	NGR_c00660
67	NGR_c00670		SDY_2202	NGR_c00670
68	NGR_c00680		SDY_2210	NGR_c00680
69	NGR_c00690		SDY_2277	NGR_c00690
70	NGR_c00700		SDY_2346	NGR_c00700
71	NGR_c00710		SDY_2380	NGR_c00710
72	NGR_c00720		SDY_2398	NGR_c00720
73	NGR_c00730		SDY_2411	NGR_c00730
74	NGR_c00740		SDY_2429	NGR_c00740
75	NGR_c00750		SDY_2444	NGR_c00750
76	NGR_c00760		SDY_2476	NGR_c00760
77	NGR_c00770		SDY_2484	NGR_c00770
78	NGR_c00780		SDY_2520	NGR_c00780
79	NGR_c00790		SDY_2537	NGR_c00790
80	NGR_c00800		SDY_2570	NGR_c00800
81	NGR_c00810		SDY_2588	NGR_c00810
82	NGR_c00820		SDY_2664	NGR_c00820
83	NGR_c00830		SDY_2721	NGR_c00830
84	NGR_c00840		SDY_2742	NGR_c00840
85	NGR_c00850		SDY_2752	NGR_c00850
86	NGR_c00860		SDY_2761	NGR_c00860
87	NGR_c00870		SDY_2797	NGR_c00870
88	NGR_c00880		SDY_2806	NGR_c00880
89	NGR_c00900		SDY_2847	NGR_c00900
90	NGR_c00910		SDY_2922	NGR_c00910
91	NGR_c00920		SDY_2961	NGR_c00920
92	NGR_c00930		SDY_2994	NGR_c00930
93	NGR_c00940		SDY_3008	NGR_c00940
94	NGR_c00950		SDY_3024	NGR_c00950
95	NGR_c00960		SDY_3026	NGR_c00960
96	NGR_c00970		SDY_3052	NGR_c00970
97	NGR_c00980		SDY_3056	NGR_c00980
98	NGR_c00990		SDY_3158	NGR_c00990
99	NGR_c01000		SDY_3163	NGR_c01000
100	NGR_c01010		SDY_3196	NGR_c01010
101	NGR_c01020		SDY_3202	NGR_c01020
102	NGR_c01030		SDY_3210	NGR_c01030
103	NGR_c01040		SDY_3214	NGR_c01040
104	NGR_c01050		SDY_3220	NGR_c01050
105	NGR_c01060		SDY_3279	NGR_c01060
106	NGR_c01070		SDY_3288	NGR_c01070
107	NGR_c01080		SDY_3367	NGR_c01080
108	NGR_c01090		SDY_3419	NGR_c01090
109	NGR_c01100		SDY_3460	NGR_c01100
110	NGR_c01110		SDY_3498	NGR_c01110
111	NGR_c01120		SDY_3501	NGR_c01120
112	NGR_c01130		SDY_3528	NGR_c01130
113	NGR_c01140		SDY_3609	NGR_c01140
114	NGR_c01150		SDY_3715	NGR_c01150
115	NGR_c01160		SDY_3814	NGR_c01160
116	NGR_c01170		SDY_3820	NGR_c01170
117	NGR_c01180		SDY_3878	NGR_c01180
118	NGR_c01190		SDY_3879	NGR_c01190
119	NGR_c01200		SDY_3883	NGR_c01200
120	NGR_c01210		SDY_3962	NGR_c01210
121	NGR_c01220		SDY_3967	NGR_c01220
122	NGR_c01230		SDY_4016	NGR_c01230
123	NGR_c01240		SDY_4135	NGR_c01240
124	NGR_c01250		SDY_4184	NGR_c01250
125	NGR_c01260		SDY_4211	NGR_c01260
126	NGR_c01270		SDY_4254	NGR_c01270
127	NGR_c01280		SDY_4284	NGR_c01280
128	NGR_c01290		SDY_4348	NGR_c01290
129	NGR_c01300		SDY_4350	NGR_c01300
130	NGR_c01310		SDY_4369	NGR_c01310
131	NGR_c01320		SDY_4437	NGR_c01320
132	NGR_c01330		SDY_4455	NGR_c01330
133	NGR_c01340		SDY_4462	NGR_c01340
134	NGR_c01350		SDY_4476	NGR_c01350
135	NGR_c01360		SDY_4495	NGR_c01360
136	NGR_c01370		SDY_4509	NGR_c01370
137	NGR_c01380		SDY_4519	NGR_c01380
138	NGR_c01400		SDY_4537	NGR_c01400
139	NGR_c01410		SDY_4545	NGR_c01410
140	NGR_c01420		SDY_4616	NGR_c01420
141	NGR_c01430		SDY_4618	NGR_c01430
142	NGR_c01440		SDY_p005	NGR_c01440
143	NGR_c01450		SDY_p016	NGR_c01450
144	NGR_c01460		SDY_p021	NGR_c01460
145	NGR_c01470		SDY_p102	NGR_c01470
146	NGR_c01480		SDY_p107	NGR_c01480
147	NGR_c01490		SDY_p120	NGR_c01490
148	NGR_c01500		SDY_p123	NGR_c01500
149	NGR_c01510		SDY_p205	NGR_c01510
150	NGR_c01520		SDY_p215	NGR_c01520
151	NGR_c01530		PSLT016	NGR_c01530
152	NGR_c01540		PSLT018	NGR_c01540
153	NGR_c01550		PSLT019	NGR_c01550
154	NGR_c01560		PSLT051	NGR_c01560
155	NGR_c01580		PSLT078	NGR_c01580
156	NGR_c01600		PSLT095	NGR_c01600
157	NGR_c01610		STM0008	NGR_c01610
158	NGR_c01620		STM0026	NGR_c01620
159	NGR_c01630		STM0063	NGR_c01630
160	NGR_c01640		STM0110	NGR_c01640
161	NGR_c01650		STM0162	NGR_c01650
162	NGR_c01660		STM0181	NGR_c01660
163	NGR_c01670		STM0286	NGR_c01670
164	NGR_c01680		STM0299	NGR_c01680
165	NGR_c01690		STM0309	NGR_c01690
166	NGR_c01700		STM0327	NGR_c01700
167	NGR_c01710		STM0346	NGR_c01710
168	NGR_c01720		STM0349	NGR_c01720
169	NGR_c01730		STM0393	NGR_c01730
170	NGR_c01740		STM0460	NGR_c01740
171	NGR_c01750		STM0472	NGR_c01750
172	NGR_c01760		STM0497	NGR_c01760
173	NGR_c01770		STM0514	NGR_c01770
174	NGR_c01780		STM0651	NGR_c01780
175	NGR_c01790		STM0656	NGR_c01790
176	NGR_c01800		STM0666	NGR_c01800
177	NGR_c01810		STM0700	NGR_c01810
178	NGR_c01820		STM0702	NGR_c01820
179	NGR_c01830		STM0736	NGR_c01830
180	NGR_c01840		STM0744	NGR_c01840
181	NGR_c01850		STM0765	NGR_c01850
182	NGR_c01860		STM0794	NGR_c01860
183	NGR_c01870		STM0820	NGR_c01870
184	NGR_c01880		STM0823	NGR_c01880
185	NGR_c01890		STM0830	NGR_c01890
186	NGR_c01900		STM0851	NGR_c01900
187	NGR_c01910		STM0855	NGR_c01910
188	NGR_c01920		STM0898_A	NGR_c01920
189	NGR_c01930		STM0926	NGR_c01930
190	NGR_c01940		STM0944	NGR_c01940
191	NGR_c01950		STM0987	NGR_c01950
192	NGR_c01960		STM1003	NGR_c01960
193	NGR_c01970		STM1098	NGR_c01970
194	NGR_c01980		STM1109	NGR_c01980
195	NGR_c01990		STM1119	NGR_c01990
196	NGR_c02000		STM1187	NGR_c02000
197	NGR_c02010		STM1191	NGR_c02010
198	NGR_c02020		STM1253	NGR_c02020
199	NGR_c02030		STM1277	NGR_c02030
200	NGR_c02040		STM1298	NGR_c02040
201	NGR_c02050		STM1312	NGR_c02050
202	NGR_c02060		STM1329	NGR_c02060
203	NGR_c02070		STM1335	NGR_c02070
204	NGR_c02080		STM1338	NGR_c02080
205	NGR_c02090		STM1392	NGR_c02090
206	NGR_c02100		STM1403	NGR_c02100
207	NGR_c02110		STM1458	NGR_c02110
208	NGR_c02120		STM1503	NGR_c02120
209	NGR_c02130		STM1561	NGR_c02130
210	NGR_c02140		STM1565	NGR_c02140
211	NGR_c02150		STM1639	NGR_c02150
212	NGR_c02160		STM1645	NGR_c02160
213	NGR_c02170		STM1681	NGR_c02170
214	NGR_c02180		STM1717	NGR_c02180
215	NGR_c02190		STM1720	NGR_c02190
216	NGR_c02210		STM1841	NGR_c02210
217	NGR_c02220		STM1854	NGR_c02220
218	NGR_c02230		STM1913	NGR_c02230
219	NGR_c02240		STM1921	NGR_c02240
220	NGR_c02250		STM1923	NGR_c02250
221	NGR_c02260		STM1929	NGR_c02260
222	NGR_c02270		STM1951	NGR_c02270
223	NGR_c02280		STM1969	NGR_c02280
224	NGR_c02290		STM1991	NGR_c02290
225	NGR_c02310		STM2020	NGR_c02310
226	NGR_c02320		STM2426	NGR_c02320
227	NGR_c02330		STM2451	NGR_c02330
228	NGR_c02340		STM2502	NGR_c02340
229	NGR_c02350		STM2581	NGR_c02350
230	NGR_c02360		STM2622	NGR_c02360
231	NGR_c02370		STM2691	NGR_c02370
232	NGR_c02380		STM2711	NGR_c02380
233	NGR_c02390		STM2721	NGR_c02390
234	NGR_c02400		STM2732	NGR_c02400
235	NGR_c02410		STM2757	NGR_c02410
236	NGR_c02420		STM2769	NGR_c02420
237	NGR_c02430		STM2816	NGR_c02430
238	NGR_c02440		STM2834	NGR_c02440
239	NGR_c02450		STM2846	NGR_c02450
240	NGR_c02460		STM2895	NGR_c02460
241	NGR_c02470		STM2915	NGR_c02470
242	NGR_c02480		STM2916	NGR_c02480
243	NGR_c02490		STM2978	NGR_c02490
244	NGR_c02500		STM3055	NGR_c02500
245	NGR_c02510		STM3057	NGR_c02510
246	NGR_c02520		STM3084_S	NGR_c02520
247	NGR_c02530		STM3145	NGR_c02530
248	NGR_c02540		STM3149	NGR_c02540
249	NGR_c02550		STM3157	NGR_c02550
250	NGR_c02560		STM3171	NGR_c02560
251	NGR_c02570		STM3174	NGR_c02570
252	NGR_c02580		STM3199	NGR_c02580
253	NGR_c02590		STM3211_S	NGR_c02590
254	NGR_c02600		STM3227	NGR_c02600
255	NGR_c02610		STM3242	NGR_c02610
256	NGR_c02620		STM3254	NGR_c02620
257	NGR_c02630		STM3263	NGR_c02630
258	NGR_c02640		STM3268	NGR_c02640
259	NGR_c02650		STM3277	NGR_c02650
260	NGR_c02660		STM3374	NGR_c02660
261	NGR_c02670		STM3406	NGR_c02670
262	NGR_c02680		STM3418	NGR_c02680
263	NGR_c02690		STM3447	NGR_c02690
264	NGR_c02700		STM3458	NGR_c02700
265	NGR_c02710		STM3461	NGR_c02710
266	NGR_c02720		STM3524	NGR_c02720
267	NGR_c02730		STM3558	NGR_c02730
268	NGR_c02740		STM3573	NGR_c02740
269	NGR_c02750		STM3587	NGR_c02750
270	NGR_c02760		STM3625	NGR_c02760
271	NGR_c02770		STM3658	NGR_c02770
272	NGR_c02780		STM3674	NGR_c02780
273	NGR_c02790		STM3690	NGR_c02790
274	NGR_c02800		STM3719	NGR_c02800
275	NGR_c02810		STM3745	NGR_c02810
276	NGR_c02820		STM3768	NGR_c02820
277	NGR_c02830		STM3838	NGR_c02830
278	NGR_c02840		STM3857	NGR_c02840
279	NGR_c02850		STM3903	NGR_c02850
280	NGR_c02860		STM3941	NGR_c02860
281	NGR_c02870		STM3947	NGR_c02870
282	NGR_c02880		STM3960	NGR_c02880
283	NGR_c02890		STM4015	NGR_c02890
284	NGR_c02900		STM4215	NGR_c02900
285	NGR_c02910		STM4222_S	NGR_c02910
286	NGR_c02920		STM4272	NGR_c02920
287	NGR_c02930		STM4303	NGR_c02930
288	NGR_c02940		STM4356	NGR_c02940
289	NGR_c02950		STM4366	NGR_c02950
290	NGR_c02960		STM4392	NGR_c02960
291	NGR_c02970		STM4442	NGR_c02970
292	NGR_c02980		STM4514_S	NGR_c02980
293	NGR_c02990		STM4516	NGR_c02990
294	NGR_c03000		STM4529	NGR_c03000
295	NGR_c03010		STM4534	NGR_c03010
296	NGR_c03020		STM4541	NGR_c03020
297	NGR_c03030		STM4561	NGR_c03030
298	NGR_c03040		STM4579	NGR_c03040
299	NGR_c03050		STM4610	NGR_c03050
300	NGR_c03060		STM5910	NGR_c03060
301	NGR_c03070			NGR_c03070
302	NGR_c03080			NGR_c03080
303	NGR_c03090			NGR_c03090
304	NGR_c03100			NGR_c03100
305	NGR_c03110			NGR_c03110
306	NGR_c03120			NGR_c03120
307	NGR_c03130			NGR_c03130
308	NGR_c03140			NGR_c03140
309	NGR_c03150			NGR_c03150
310	NGR_c03160			NGR_c03160
311	NGR_c03170			NGR_c03170
312	NGR_c03180			NGR_c03180
313	NGR_c03190			NGR_c03190
314	NGR_c03200			NGR_c03200
315	NGR_c03210			NGR_c03210
316	NGR_c03220			NGR_c03220
317	NGR_c03230			NGR_c03230
318	NGR_c03240			NGR_c03240
319	NGR_c03250			NGR_c03250
320	NGR_c03260			NGR_c03260
321	NGR_c03270			NGR_c03270
322	NGR_c03280			NGR_c03280
323	NGR_c03290			NGR_c03290
324	NGR_c03300			NGR_c03300
325	NGR_c03310			NGR_c03310
326	NGR_c03320			NGR_c03320
327	NGR_c03330			NGR_c03330
328	NGR_c03340			NGR_c03340
329	NGR_c03350			NGR_c03350
330	NGR_c03360			NGR_c03360
331	NGR_c03380			NGR_c03380
332	NGR_c03390			NGR_c03390
333	NGR_c03400			NGR_c03400
334	NGR_c03410			NGR_c03410
335	NGR_c03420			NGR_c03420
336	NGR_c03430			NGR_c03430
337	NGR_c03440			NGR_c03440
338	NGR_c03450			NGR_c03450
339	NGR_c03460			NGR_c03460
340	NGR_c03470			NGR_c03470
341	NGR_c03480			NGR_c03480
342	NGR_c03490			NGR_c03490
343	NGR_c03500			NGR_c03500
344	NGR_c03510			NGR_c03510
345	NGR_c03520			NGR_c03520
346	NGR_c03530			NGR_c03530
347	NGR_c03540			NGR_c03540
348	NGR_c03550			NGR_c03550
349	NGR_c03560			NGR_c03560
350	NGR_c03570			NGR_c03570
351	NGR_c03580			NGR_c03580
352	NGR_c03590			NGR_c03590
353	NGR_c03600			NGR_c03600
354	NGR_c03610			NGR_c03610
355	NGR_c03620			NGR_c03620
356	NGR_c03630			NGR_c03630
357	NGR_c03640			NGR_c03640
358	NGR_c03650			NGR_c03650
359	NGR_c03660			NGR_c03660
360	NGR_c03670			NGR_c03670
361	NGR_c03680			NGR_c03680
362	NGR_c03690			NGR_c03690
363	NGR_c03700			NGR_c03700
364	NGR_c03720			NGR_c03720
365	NGR_c03730			NGR_c03730
366	NGR_c03740			NGR_c03740
367	NGR_c03750			NGR_c03750
368	NGR_c03760			NGR_c03760
369	NGR_c03770			NGR_c03770
370	NGR_c03780			NGR_c03780
371	NGR_c03790			NGR_c03790
372	NGR_c03800			NGR_c03800
373	NGR_c03810			NGR_c03810
374	NGR_c03820			NGR_c03820
375	NGR_c03830			NGR_c03830
376	NGR_c03840			NGR_c03840
377	NGR_c03850			NGR_c03850
378	NGR_c03860			NGR_c03860
379	NGR_c03870			NGR_c03870
380	NGR_c03880			NGR_c03880
381	NGR_c03890			NGR_c03890
382	NGR_c03900			NGR_c03900
383	NGR_c03910			NGR_c03910
384	NGR_c03920			NGR_c03920
385	NGR_c03930			NGR_c03930
386	NGR_c03940			NGR_c03940
387	NGR_c03950			NGR_c03950
388	NGR_c03960			NGR_c03960
389	NGR_c03970			NGR_c03970
390	NGR_c03980			NGR_c03980
391	NGR_c03990			NGR_c03990
392	NGR_c04000			NGR_c04000
393	NGR_c04010			NGR_c04010
394	NGR_c04020			NGR_c04020
395	NGR_c04030			NGR_c04030
396	NGR_c04040			NGR_c04040
397	NGR_c04050			NGR_c04050
398	NGR_c04060			NGR_c04060
399	NGR_c04070			NGR_c04070
400	NGR_c04080			NGR_c04080
401	NGR_c04090			NGR_c04090
402	NGR_c04100			NGR_c04100
403	NGR_c04110			NGR_c04110
404	NGR_c04120			NGR_c04120
405	NGR_c04130			NGR_c04130
406	NGR_c04140			NGR_c04140
407	NGR_c04150			NGR_c04150
408	NGR_c04160			NGR_c04160
409	NGR_c04170			NGR_c04170
410	NGR_c04180			NGR_c04180
411	NGR_c04190			NGR_c04190
412	NGR_c04200			NGR_c04200
413	NGR_c04210			NGR_c04210
414	NGR_c04220			NGR_c04220
415	NGR_c04230			NGR_c04230
416	NGR_c04240			NGR_c04240
417	NGR_c04250			NGR_c04250
418	NGR_c04260			NGR_c04260
419	NGR_c04270			NGR_c04270
420	NGR_c04280			NGR_c04280
421	NGR_c04290			NGR_c04290
422	NGR_c04300			NGR_c04300
423	NGR_c04310			NGR_c04310
424	NGR_c04320			NGR_c04320
425	NGR_c04330			NGR_c04330
426	NGR_c04340			NGR_c04340
427	NGR_c04350			NGR_c04350
428	NGR_c04360			NGR_c04360
429	NGR_c04370			NGR_c04370
430	NGR_c04380			NGR_c04380
431	NGR_c04390			NGR_c04390
432	NGR_c04400			NGR_c04400
433	NGR_c04410			NGR_c04410
434	NGR_c04420			NGR_c04420
435	NGR_c04430			NGR_c04430
436	NGR_c04440			NGR_c04440
437	NGR_c04450			NGR_c04450
438	NGR_c04460			NGR_c04460
439	NGR_c04470			NGR_c04470
440	NGR_c04480			NGR_c04480
441	NGR_c04490			NGR_c04490
442	NGR_c04500			NGR_c04500
443	NGR_c04510			NGR_c04510
444	NGR_c04520			NGR_c04520
445	NGR_c04530			NGR_c04530
446	NGR_c04540			NGR_c04540
447	NGR_c04550			NGR_c04550
448	NGR_c04560			NGR_c04560
449	NGR_c04570			NGR_c04570
450	NGR_c04580			NGR_c04580
451	NGR_c04590			NGR_c04590
452	NGR_c04600			NGR_c04600
453	NGR_c04610			NGR_c04610
454	NGR_c04620			NGR_c04620
455	NGR_c04630			NGR_c04630
456	NGR_c04640			NGR_c04640
457	NGR_c04650			NGR_c04650
458	NGR_c04660			NGR_c04660
459	NGR_c04670			NGR_c04670
460	NGR_c04680			NGR_c04680
461	NGR_c04690			NGR_c04690
462	NGR_c04700			NGR_c04700
463	NGR_c04710			NGR_c04710
464	NGR_c04720			NGR_c04720
465	NGR_c04730			NGR_c04730
466	NGR_c04740			NGR_c04740
467	NGR_c04750			NGR_c04750
468	NGR_c04760			NGR_c04760
469	NGR_c04770			NGR_c04770
470	NGR_c04780			NGR_c04780
471	NGR_c04790			NGR_c04790
472	NGR_c04800			NGR_c04800
473	NGR_c04810			NGR_c04810
474	NGR_c04820			NGR_c04820
475	NGR_c04830			NGR_c04830
476	NGR_c04840			NGR_c04840
477	NGR_c04850			NGR_c04850
478	NGR_c04860			NGR_c04860
479	NGR_c04870			NGR_c04870
480	NGR_c04880			NGR_c04880
481	NGR_c04890			NGR_c04890
482	NGR_c04900			NGR_c04900
483	NGR_c04910			NGR_c04910
484	NGR_c04920			NGR_c04920
485	NGR_c04930			NGR_c04930
486	NGR_c04940			NGR_c04940
487	NGR_c04950			NGR_c04950
488	NGR_c04960			NGR_c04960
489	NGR_c04970			NGR_c04970
490	NGR_c04980			NGR_c04980
491	NGR_c04990			NGR_c04990
492	NGR_c05000			NGR_c05000
493	NGR_c05010			NGR_c05010
494	NGR_c05020			NGR_c05020
495	NGR_c05030			NGR_c05030
496	NGR_c05040			NGR_c05040
497	NGR_c05050			NGR_c05050
498	NGR_c05060			NGR_c05060
499	NGR_c05070			NGR_c05070
500	NGR_c05080			NGR_c05080
501	NGR_c05090			NGR_c05090
502	NGR_c05100			NGR_c05100
503	NGR_c05110			NGR_c05110
504	NGR_c05120			NGR_c05120
505	NGR_c05130			NGR_c05130
506	NGR_c05140			NGR_c05140
507	NGR_c05150			NGR_c05150
508	NGR_c05160			NGR_c05160
509	NGR_c05170			NGR_c05170
510	NGR_c05180			NGR_c05180
511	NGR_c05190			NGR_c05190
512	NGR_c05200			NGR_c05200
513	NGR_c05210			NGR_c05210
514	NGR_c05220			NGR_c05220
515	NGR_c05230			NGR_c05230
516	NGR_c05240			NGR_c05240
517	NGR_c05250			NGR_c05250
518	NGR_c05260			NGR_c05260
519	NGR_c05270			NGR_c05270
520	NGR_c05280			NGR_c05280
521	NGR_c05290			NGR_c05290
522	NGR_c05300			NGR_c05300
523	NGR_c05310			NGR_c05310
524	NGR_c05320			NGR_c05320
525	NGR_c05330			NGR_c05330
526	NGR_c05340			NGR_c05340
527	NGR_c05350			NGR_c05350
528	NGR_c05360			NGR_c05360
529	NGR_c05370			NGR_c05370
530	NGR_c05380			NGR_c05380
531	NGR_c05390			NGR_c05390
532	NGR_c05400			NGR_c05400
533	NGR_c05410			NGR_c05410
534	NGR_c05420			NGR_c05420
535	NGR_c05430			NGR_c05430
536	NGR_c05440			NGR_c05440
537	NGR_c05450			NGR_c05450
538	NGR_c05460			NGR_c05460
539	NGR_c05470			NGR_c05470
540	NGR_c05480			NGR_c05480
541	NGR_c05490			NGR_c05490
542	NGR_c05500			NGR_c05500
543	NGR_c05510			NGR_c05510
544	NGR_c05520			NGR_c05520
545	NGR_c05530			NGR_c05530
546	NGR_c05540			NGR_c05540
547	NGR_c05550			NGR_c05550
548	NGR_c05560			NGR_c05560
549	NGR_c05570			NGR_c05570
550	NGR_c05580			NGR_c05580
551	NGR_c05590			NGR_c05590
552	NGR_c05610			NGR_c05610
553	NGR_c05620			NGR_c05620
554	NGR_c05630			NGR_c05630
555	NGR_c05640			NGR_c05640
556	NGR_c05650			NGR_c05650
557	NGR_c05660			NGR_c05660
558	NGR_c05670			NGR_c05670
559	NGR_c05690			NGR_c05690
560	NGR_c05700			NGR_c05700
561	NGR_c05710			NGR_c05710
562	NGR_c05720			NGR_c05720
563	NGR_c05740			NGR_c05740
564	NGR_c05750			NGR_c05750
565	NGR_c05760			NGR_c05760
566	NGR_c05770			NGR_c05770
567	NGR_c05780			NGR_c05780
568	NGR_c05790			NGR_c05790
569	NGR_c05800			NGR_c05800
570	NGR_c05810			NGR_c05810
571	NGR_c05820			NGR_c05820
572	NGR_c05830			NGR_c05830
573	NGR_c05840			NGR_c05840
574	NGR_c05850			NGR_c05850
575	NGR_c05860			NGR_c05860
576	NGR_c05870			NGR_c05870
577	NGR_c05880			NGR_c05880
578	NGR_c05890			NGR_c05890
579	NGR_c05900			NGR_c05900
580	NGR_c05910			NGR_c05910
581	NGR_c05920			NGR_c05920
582	NGR_c05930			NGR_c05930
583	NGR_c05940			NGR_c05940
584	NGR_c05950			NGR_c05950
585	NGR_c05960			NGR_c05960
586	NGR_c05970			NGR_c05970
587	NGR_c05980			NGR_c05980
588	NGR_c05990			NGR_c05990
589	NGR_c06000			NGR_c06000
590	NGR_c06010			NGR_c06010
591	NGR_c06020			NGR_c06020
592	NGR_c06030			NGR_c06030
593	NGR_c06040			NGR_c06040
594	NGR_c06050			NGR_c06050
595	NGR_c06060			NGR_c06060
596	NGR_c06070			NGR_c06070
597	NGR_c06080			NGR_c06080
598	NGR_c06090			NGR_c06090
599	NGR_c06100			NGR_c06100
600	NGR_c06110			NGR_c06110
601	NGR_c06120			NGR_c06120
602	NGR_c06130			NGR_c06130
603	NGR_c06140			NGR_c06140
604	NGR_c06150			NGR_c06150
605	NGR_c06160			NGR_c06160
606	NGR_c06170			NGR_c06170
607	NGR_c06180			NGR_c06180
608	NGR_c06190			NGR_c06190
609	NGR_c06200			NGR_c06200
610	NGR_c06210			NGR_c06210
611	NGR_c06220			NGR_c06220
612	NGR_c06230			NGR_c06230
613	NGR_c06240			NGR_c06240
614	NGR_c06250			NGR_c06250
615	NGR_c06260			NGR_c06260
616	NGR_c06270			NGR_c06270
617	NGR_c06280			NGR_c06280
618	NGR_c06290			NGR_c06290
619	NGR_c06300			NGR_c06300
620	NGR_c06310			NGR_c06310
621	NGR_c06320			NGR_c06320
622	NGR_c06330			NGR_c06330
623	NGR_c06340			NGR_c06340
624	NGR_c06350			NGR_c06350
625	NGR_c06360			NGR_c06360
626	NGR_c06370			NGR_c06370
627	NGR_c06380			NGR_c06380
628	NGR_c06390			NGR_c06390
629	NGR_c06400			NGR_c06400
630	NGR_c06410			NGR_c06410
631	NGR_c06420			NGR_c06420
632	NGR_c06430			NGR_c06430
633	NGR_c06440			NGR_c06440
634	NGR_c06450			NGR_c06450
635	NGR_c06460			NGR_c06460
636	NGR_c06470			NGR_c06470
637	NGR_c06480			NGR_c06480
638	NGR_c06490			NGR_c06490
639	NGR_c06500			NGR_c06500
640	NGR_c06510			NGR_c06510
641	NGR_c06520			NGR_c06520
642	NGR_c06530			NGR_c06530
643	NGR_c06540			NGR_c06540
644	NGR_c06550			NGR_c06550
645	NGR_c06560			NGR_c06560
646	NGR_c06570			NGR_c06570
647	NGR_c06580			NGR_c06580
648	NGR_c06590			NGR_c06590
649	NGR_c06600			NGR_c06600
650	NGR_c06610			NGR_c06610
651	NGR_c06620			NGR_c06620
652	NGR_c06630			NGR_c06630
653	NGR_c06640			NGR_c06640
654	NGR_c06650			NGR_c06650
655	NGR_c06660			NGR_c06660
656	NGR_c06670			NGR_c06670
657	NGR_c06680			NGR_c06680
658	NGR_c06690			NGR_c06690
659	NGR_c06700			NGR_c06700
660	NGR_c06710			NGR_c06710
661	NGR_c06720			NGR_c06720
662	NGR_c06730			NGR_c06730
663	NGR_c06740			NGR_c06740
664	NGR_c06750			NGR_c06750
665	NGR_c06760			NGR_c06760
666	NGR_c06770			NGR_c06770
667	NGR_c06780			NGR_c06780
668	NGR_c06790			NGR_c06790
669	NGR_c06800			NGR_c06800
670	NGR_c06810			NGR_c06810
671	NGR_c06820			NGR_c06820
672	NGR_c06830			NGR_c06830
673	NGR_c06840			NGR_c06840
674	NGR_c06850			NGR_c06850
675	NGR_c06860			NGR_c06860
676	NGR_c06870			NGR_c06870
677	NGR_c06880			NGR_c06880
678	NGR_c06890			NGR_c06890
679	NGR_c06900			NGR_c06900
680	NGR_c06910			NGR_c06910
681	NGR_c06920			NGR_c06920
682	NGR_c06930			NGR_c06930
683	NGR_c06940			NGR_c06940
684	NGR_c06950			NGR_c06950
685	NGR_c06960			NGR_c06960
686	NGR_c06970			NGR_c06970
687	NGR_c06980			NGR_c06980
688	NGR_c06990			NGR_c06990
689	NGR_c07000			NGR_c07000
690	NGR_c07010			NGR_c07010
691	NGR_c07020			NGR_c07020
692	NGR_c07030			NGR_c07030
693	NGR_c07040			NGR_c07040
694	NGR_c07050			NGR_c07050
695	NGR_c07060			NGR_c07060
696	NGR_c07070			NGR_c07070
697	NGR_c07080			NGR_c07080
698	NGR_c07090			NGR_c07090
699	NGR_c07100			NGR_c07100
700	NGR_c07110			NGR_c07110
701	NGR_c07120			NGR_c07120
702	NGR_c07130			NGR_c07130
703	NGR_c07140			NGR_c07140
704	NGR_c07150			NGR_c07150
705	NGR_c07160			NGR_c07160
706	NGR_c07170			NGR_c07170
707	NGR_c07180			NGR_c07180
708	NGR_c07190			NGR_c07190
709	NGR_c07200			NGR_c07200
710	NGR_c07210			NGR_c07210
711	NGR_c07220			NGR_c07220
712	NGR_c07230			NGR_c07230
713	NGR_c07240			NGR_c07240
714	NGR_c07250			NGR_c07250
715	NGR_c07260			NGR_c07260
716	NGR_c07270			NGR_c07270
717	NGR_c07280			NGR_c07280
718	NGR_c07290			NGR_c07290
719	NGR_c07300			NGR_c07300
720	NGR_c07310			NGR_c07310
721	NGR_c07320			NGR_c07320
722	NGR_c07330			NGR_c07330
723	NGR_c07340			NGR_c07340
724	NGR_c07350			NGR_c07350
725	NGR_c07360			NGR_c07360
726	NGR_c07370			NGR_c07370
727	NGR_c07380			NGR_c07380
728	NGR_c07390			NGR_c07390
729	NGR_c07400			NGR_c07400
730	NGR_c07410			NGR_c07410
731	NGR_c07420			NGR_c07420
732	NGR_c07430			NGR_c07430
733	NGR_c07440			NGR_c07440
734	NGR_c07450			NGR_c07450
735	NGR_c07460			NGR_c07460
736	NGR_c07470			NGR_c07470
737	NGR_c07480			NGR_c07480
738	NGR_c07490			NGR_c07490
739	NGR_c07500			NGR_c07500
740	NGR_c07510			NGR_c07510
741	NGR_c07520			NGR_c07520
742	NGR_c07530			NGR_c07530
743	NGR_c07540			NGR_c07540
744	NGR_c07550			NGR_c07550
745	NGR_c07560			NGR_c07560
746	NGR_c07570			NGR_c07570
747	NGR_c07580			NGR_c07580
748	NGR_c07590			NGR_c07590
749	NGR_c07600			NGR_c07600
750	NGR_c07610			NGR_c07610
751	NGR_c07620			NGR_c07620
752	NGR_c07630			NGR_c07630
753	NGR_c07640			NGR_c07640
754	NGR_c07650			NGR_c07650
755	NGR_c07660			NGR_c07660
756	NGR_c07670			NGR_c07670
757	NGR_c07680			NGR_c07680
758	NGR_c07690			NGR_c07690
759	NGR_c07700			NGR_c07700
760	NGR_c07710			NGR_c07710
761	NGR_c07720			NGR_c07720
762	NGR_c07730			NGR_c07730
763	NGR_c07740			NGR_c07740
764	NGR_c07750			NGR_c07750
765	NGR_c07760			NGR_c07760
766	NGR_c07770			NGR_c07770
767	NGR_c07780			NGR_c07780
768	NGR_c07790			NGR_c07790
769	NGR_c07800			NGR_c07800
770	NGR_c07810			NGR_c07810
771	NGR_c07820			NGR_c07820
772	NGR_c07830			NGR_c07830
773	NGR_c07840			NGR_c07840
774	NGR_c07850			NGR_c07850
775	NGR_c07860			NGR_c07860
776	NGR_c07870			NGR_c07870
777	NGR_c07880			NGR_c07880
778	NGR_c07890			NGR_c07890
779	NGR_c07900			NGR_c07900
780	NGR_c07910			NGR_c07910
781	NGR_c07920			NGR_c07920
782	NGR_c07930			NGR_c07930
783	NGR_c07940			NGR_c07940
784	NGR_c07950			NGR_c07950
785	NGR_c07960			NGR_c07960
786	NGR_c07970			NGR_c07970
787	NGR_c07980			NGR_c07980
788	NGR_c07990			NGR_c07990
789	NGR_c08000			NGR_c08000
790	NGR_c08010			NGR_c08010
791	NGR_c08020			NGR_c08020
792	NGR_c08030			NGR_c08030
793	NGR_c08040			NGR_c08040
794	NGR_c08050			NGR_c08050
795	NGR_c08060			NGR_c08060
796	NGR_c08070			NGR_c08070
797	NGR_c08080			NGR_c08080
798	NGR_c08090			NGR_c08090
799	NGR_c08100			NGR_c08100
800	NGR_c08110			NGR_c08110
801	NGR_c08120			NGR_c08120
802	NGR_c08140			NGR_c08140
803	NGR_c08160			NGR_c08160
804	NGR_c08170			NGR_c08170
805	NGR_c08180			NGR_c08180
806	NGR_c08190			NGR_c08190
807	NGR_c08200			NGR_c08200
808	NGR_c08210			NGR_c08210
809	NGR_c08220			NGR_c08220
810	NGR_c08230			NGR_c08230
811	NGR_c08240			NGR_c08240
812	NGR_c08250			NGR_c08250
813	NGR_c08260			NGR_c08260
814	NGR_c08270			NGR_c08270
815	NGR_c08280			NGR_c08280
816	NGR_c08290			NGR_c08290
817	NGR_c08300			NGR_c08300
818	NGR_c08310			NGR_c08310
819	NGR_c08320			NGR_c08320
820	NGR_c08330			NGR_c08330
821	NGR_c08340			NGR_c08340
822	NGR_c08350			NGR_c08350
823	NGR_c08360			NGR_c08360
824	NGR_c08370			NGR_c08370
825	NGR_c08380			NGR_c08380
826	NGR_c08390			NGR_c08390
827	NGR_c08400			NGR_c08400
828	NGR_c08410			NGR_c08410
829	NGR_c08420			NGR_c08420
830	NGR_c08430			NGR_c08430
831	NGR_c08440			NGR_c08440
832	NGR_c08450			NGR_c08450
833	NGR_c08460			NGR_c08460
834	NGR_c08470			NGR_c08470
835	NGR_c08480			NGR_c08480
836	NGR_c08490			NGR_c08490
837	NGR_c08500			NGR_c08500
838	NGR_c08510			NGR_c08510
839	NGR_c08520			NGR_c08520
840	NGR_c08530			NGR_c08530
841	NGR_c08540			NGR_c08540
842	NGR_c08550			NGR_c08550
843	NGR_c08560			NGR_c08560
844	NGR_c08570			NGR_c08570
845	NGR_c08580			NGR_c08580
846	NGR_c08590			NGR_c08590
847	NGR_c08600			NGR_c08600
848	NGR_c08610			NGR_c08610
849	NGR_c08620			NGR_c08620
850	NGR_c08630			NGR_c08630
851	NGR_c08640			NGR_c08640
852	NGR_c08650			NGR_c08650
853	NGR_c08660			NGR_c08660
854	NGR_c08670			NGR_c08670
855	NGR_c08680			NGR_c08680
856	NGR_c08690			NGR_c08690
857	NGR_c08700			NGR_c08700
858	NGR_c08710			NGR_c08710
859	NGR_c08720			NGR_c08720
860	NGR_c08730			NGR_c08730
861	NGR_c08740			NGR_c08740
862	NGR_c08750			NGR_c08750
863	NGR_c08760			NGR_c08760
864	NGR_c08770			NGR_c08770
865	NGR_c08780			NGR_c08780
866	NGR_c08790			NGR_c08790
867	NGR_c08800			NGR_c08800
868	NGR_c08810			NGR_c08810
869	NGR_c08820			NGR_c08820
870	NGR_c08840			NGR_c08840
871	NGR_c08850			NGR_c08850
872	NGR_c08860			NGR_c08860
873	NGR_c08870			NGR_c08870
874	NGR_c08880			NGR_c08880
875	NGR_c08890			NGR_c08890
876	NGR_c08900			NGR_c08900
877	NGR_c08910			NGR_c08910
878	NGR_c08920			NGR_c08920
879	NGR_c08930			NGR_c08930
880	NGR_c08940			NGR_c08940
881	NGR_c08950			NGR_c08950
882	NGR_c08960			NGR_c08960
883	NGR_c08970			NGR_c08970
884	NGR_c08980			NGR_c08980
885	NGR_c08990			NGR_c08990
886	NGR_c09000			NGR_c09000
887	NGR_c09010			NGR_c09010
888	NGR_c09020			NGR_c09020
889	NGR_c09030			NGR_c09030
890	NGR_c09040			NGR_c09040
891	NGR_c09050			NGR_c09050
892	NGR_c09060			NGR_c09060
893	NGR_c09070			NGR_c09070
894	NGR_c09080			NGR_c09080
895	NGR_c09090			NGR_c09090
896	NGR_c09100			NGR_c09100
897	NGR_c09110			NGR_c09110
898	NGR_c09120			NGR_c09120
899	NGR_c09130			NGR_c09130
900	NGR_c09140			NGR_c09140
901	NGR_c09150			NGR_c09150
902	NGR_c09160			NGR_c09160
903	NGR_c09170			NGR_c09170
904	NGR_c09180			NGR_c09180
905	NGR_c09190			NGR_c09190
906	NGR_c09200			NGR_c09200
907	NGR_c09210			NGR_c09210
908	NGR_c09220			NGR_c09220
909	NGR_c09230			NGR_c09230
910	NGR_c09240			NGR_c09240
911	NGR_c09250			NGR_c09250
912	NGR_c09260			NGR_c09260
913	NGR_c09270			NGR_c09270
914	NGR_c09280			NGR_c09280
915	NGR_c09290			NGR_c09290
916	NGR_c09300			NGR_c09300
917	NGR_c09310			NGR_c09310
918	NGR_c09320			NGR_c09320
919	NGR_c09330			NGR_c09330
920	NGR_c09340			NGR_c09340
921	NGR_c09350			NGR_c09350
922	NGR_c09360			NGR_c09360
923	NGR_c09370			NGR_c09370
924	NGR_c09380			NGR_c09380
925	NGR_c09390			NGR_c09390
926	NGR_c09400			NGR_c09400
927	NGR_c09410			NGR_c09410
928	NGR_c09420			NGR_c09420
929	NGR_c09430			NGR_c09430
930	NGR_c09440			NGR_c09440
931	NGR_c09450			NGR_c09450
932	NGR_c09460			NGR_c09460
933	NGR_c09470			NGR_c09470
934	NGR_c09480			NGR_c09480
935	NGR_c09490			NGR_c09490
936	NGR_c09500			NGR_c09500
937	NGR_c09510			NGR_c09510
938	NGR_c09520			NGR_c09520
939	NGR_c09530			NGR_c09530
940	NGR_c09540			NGR_c09540
941	NGR_c09550			NGR_c09550
942	NGR_c09560			NGR_c09560
943	NGR_c09570			NGR_c09570
944	NGR_c09580			NGR_c09580
945	NGR_c09590			NGR_c09590
946	NGR_c09600			NGR_c09600
947	NGR_c09610			NGR_c09610
948	NGR_c09620			NGR_c09620
949	NGR_c09630			NGR_c09630
950	NGR_c09640			NGR_c09640
951	NGR_c09650			NGR_c09650
952	NGR_c09660			NGR_c09660
953	NGR_c09670			NGR_c09670
954	NGR_c09680			NGR_c09680
955	NGR_c09690			NGR_c09690
956	NGR_c09700			NGR_c09700
957	NGR_c09710			NGR_c09710
958	NGR_c09720			NGR_c09720
959	NGR_c09730			NGR_c09730
960	NGR_c09740			NGR_c09740
961	NGR_c09750			NGR_c09750
962	NGR_c09760			NGR_c09760
963	NGR_c09770			NGR_c09770
964	NGR_c09780			NGR_c09780
965	NGR_c09790			NGR_c09790
966	NGR_c09800			NGR_c09800
967	NGR_c09810			NGR_c09810
968	NGR_c09820			NGR_c09820
969	NGR_c09830			NGR_c09830
970	NGR_c09840			NGR_c09840
971	NGR_c09850			NGR_c09850
972	NGR_c09860			NGR_c09860
973	NGR_c09870			NGR_c09870
974	NGR_c09880			NGR_c09880
975	NGR_c09890			NGR_c09890
976	NGR_c09900			NGR_c09900
977	NGR_c09910			NGR_c09910
978	NGR_c09920			NGR_c09920
979	NGR_c09930			NGR_c09930
980	NGR_c09940			NGR_c09940
981	NGR_c09950			NGR_c09950
982	NGR_c09960			NGR_c09960
983	NGR_c09970			NGR_c09970
984	NGR_c09980			NGR_c09980
985	NGR_c09990			NGR_c09990
986	NGR_c10000			NGR_c10000
987	NGR_c10010			NGR_c10010
988	NGR_c10020			NGR_c10020
989	NGR_c10030			NGR_c10030
990	NGR_c10040			NGR_c10040
991	NGR_c10050			NGR_c10050
992	NGR_c10060			NGR_c10060
993	NGR_c10080			NGR_c10080
994	NGR_c10090			NGR_c10090
995	NGR_c10100			NGR_c10100
996	NGR_c10110			NGR_c10110
997	NGR_c10120			NGR_c10120
998	NGR_c10130			NGR_c10130
999	NGR_c10140			NGR_c10140
1000	NGR_c10150			NGR_c10150
1001	NGR_c10160			NGR_c10160
1002	NGR_c10170			NGR_c10170
1003	NGR_c10180			NGR_c10180
1004	NGR_c10190			NGR_c10190
1005	NGR_c10200			NGR_c10200
1006	NGR_c10210			NGR_c10210
1007	NGR_c10220			NGR_c10220
1008	NGR_c10230			NGR_c10230
1009	NGR_c10240			NGR_c10240
1010	NGR_c10250			NGR_c10250
1011	NGR_c10260			NGR_c10260
1012	NGR_c10270			NGR_c10270
1013	NGR_c10280			NGR_c10280
1014	NGR_c10290			NGR_c10290
1015	NGR_c10300			NGR_c10300
1016	NGR_c10310			NGR_c10310
1017	NGR_c10320			NGR_c10320
1018	NGR_c10330			NGR_c10330
1019	NGR_c10340			NGR_c10340
1020	NGR_c10350			NGR_c10350
1021	NGR_c10360			NGR_c10360
1022	NGR_c10370			NGR_c10370
1023	NGR_c10380			NGR_c10380
1024	NGR_c10390			NGR_c10390
1025	NGR_c10400			NGR_c10400
1026	NGR_c10410			NGR_c10410
1027	NGR_c10420			NGR_c10420
1028	NGR_c10430			NGR_c10430
1029	NGR_c10440			NGR_c10440
1030	NGR_c10480			NGR_c10480
1031	NGR_c10490			NGR_c10490
1032	NGR_c10500			NGR_c10500
1033	NGR_c10510			NGR_c10510
1034	NGR_c10520			NGR_c10520
1035	NGR_c10530			NGR_c10530
1036	NGR_c10540			NGR_c10540
1037	NGR_c10550			NGR_c10550
1038	NGR_c10560			NGR_c10560
1039	NGR_c10570			NGR_c10570
1040	NGR_c10580			NGR_c10580
1041	NGR_c10590			NGR_c10590
1042	NGR_c10600			NGR_c10600
1043	NGR_c10610			NGR_c10610
1044	NGR_c10620			NGR_c10620
1045	NGR_c10630			NGR_c10630
1046	NGR_c10640			NGR_c10640
1047	NGR_c10650			NGR_c10650
1048	NGR_c10660			NGR_c10660
1049	NGR_c10670			NGR_c10670
1050	NGR_c10680			NGR_c10680
1051	NGR_c10690			NGR_c10690
1052	NGR_c10700			NGR_c10700
1053	NGR_c10710			NGR_c10710
1054	NGR_c10720			NGR_c10720
1055	NGR_c10730			NGR_c10730
1056	NGR_c10740			NGR_c10740
1057	NGR_c10750			NGR_c10750
1058	NGR_c10760			NGR_c10760
1059	NGR_c10770			NGR_c10770
1060	NGR_c10780			NGR_c10780
1061	NGR_c10790			NGR_c10790
1062	NGR_c10800			NGR_c10800
1063	NGR_c10810			NGR_c10810
1064	NGR_c10820			NGR_c10820
1065	NGR_c10830			NGR_c10830
1066	NGR_c10840			NGR_c10840
1067	NGR_c10850			NGR_c10850
1068	NGR_c10860			NGR_c10860
1069	NGR_c10870			NGR_c10870
1070	NGR_c10880			NGR_c10880
1071	NGR_c10890			NGR_c10890
1072	NGR_c10900			NGR_c10900
1073	NGR_c10910			NGR_c10910
1074	NGR_c10920			NGR_c10920
1075	NGR_c10930			NGR_c10930
1076	NGR_c10940			NGR_c10940
1077	NGR_c10950			NGR_c10950
1078	NGR_c10960			NGR_c10960
1079	NGR_c10970			NGR_c10970
1080	NGR_c10980			NGR_c10980
1081	NGR_c10990			NGR_c10990
1082	NGR_c11000			NGR_c11000
1083	NGR_c11010			NGR_c11010
1084	NGR_c11020			NGR_c11020
1085	NGR_c11030			NGR_c11030
1086	NGR_c11040			NGR_c11040
1087	NGR_c11050			NGR_c11050
1088	NGR_c11060			NGR_c11060
1089	NGR_c11070			NGR_c11070
1090	NGR_c11080			NGR_c11080
1091	NGR_c11090			NGR_c11090
1092	NGR_c11100			NGR_c11100
1093	NGR_c11110			NGR_c11110
1094	NGR_c11120			NGR_c11120
1095	NGR_c11130			NGR_c11130
1096	NGR_c11140			NGR_c11140
1097	NGR_c11150			NGR_c11150
1098	NGR_c11160			NGR_c11160
1099	NGR_c11170			NGR_c11170
1100	NGR_c11180			NGR_c11180
1101	NGR_c11200			NGR_c11200
1102	NGR_c11210			NGR_c11210
1103	NGR_c11220			NGR_c11220
1104	NGR_c11230			NGR_c11230
1105	NGR_c11240			NGR_c11240
1106	NGR_c11250			NGR_c11250
1107	NGR_c11260			NGR_c11260
1108	NGR_c11270			NGR_c11270
1109	NGR_c11280			NGR_c11280
1110	NGR_c11290			NGR_c11290
1111	NGR_c11300			NGR_c11300
1112	NGR_c11310			NGR_c11310
1113	NGR_c11320			NGR_c11320
1114	NGR_c11330			NGR_c11330
1115	NGR_c11340			NGR_c11340
1116	NGR_c11350			NGR_c11350
1117	NGR_c11360			NGR_c11360
1118	NGR_c11370			NGR_c11370
1119	NGR_c11380			NGR_c11380
1120	NGR_c11390			NGR_c11390
1121	NGR_c11400			NGR_c11400
1122	NGR_c11410			NGR_c11410
1123	NGR_c11420			NGR_c11420
1124	NGR_c11430			NGR_c11430
1125	NGR_c11440			NGR_c11440
1126	NGR_c11450			NGR_c11450
1127	NGR_c11460			NGR_c11460
1128	NGR_c11470			NGR_c11470
1129	NGR_c11480			NGR_c11480
1130	NGR_c11490			NGR_c11490
1131	NGR_c11500			NGR_c11500
1132	NGR_c11510			NGR_c11510
1133	NGR_c11520			NGR_c11520
1134	NGR_c11530			NGR_c11530
1135	NGR_c11540			NGR_c11540
1136	NGR_c11550			NGR_c11550
1137	NGR_c11560			NGR_c11560
1138	NGR_c11570			NGR_c11570
1139	NGR_c11580			NGR_c11580
1140	NGR_c11590			NGR_c11590
1141	NGR_c11600			NGR_c11600
1142	NGR_c11610			NGR_c11610
1143	NGR_c11620			NGR_c11620
1144	NGR_c11630			NGR_c11630
1145	NGR_c11640			NGR_c11640
1146	NGR_c11650			NGR_c11650
1147	NGR_c11660			NGR_c11660
1148	NGR_c11670			NGR_c11670
1149	NGR_c11680			NGR_c11680
1150	NGR_c11690			NGR_c11690
1151	NGR_c11700			NGR_c11700
1152	NGR_c11730			NGR_c11730
1153	NGR_c11740			NGR_c11740
1154	NGR_c11760			NGR_c11760
1155	NGR_c11770			NGR_c11770
1156	NGR_c11780			NGR_c11780
1157	NGR_c11790			NGR_c11790
1158	NGR_c11800			NGR_c11800
1159	NGR_c11810			NGR_c11810
1160	NGR_c11820			NGR_c11820
1161	NGR_c11830			NGR_c11830
1162	NGR_c11840			NGR_c11840
1163	NGR_c11850			NGR_c11850
1164	NGR_c11860			NGR_c11860
1165	NGR_c11870			NGR_c11870
1166	NGR_c11880			NGR_c11880
1167	NGR_c11890			NGR_c11890
1168	NGR_c11900			NGR_c11900
1169	NGR_c11910			NGR_c11910
1170	NGR_c11920			NGR_c11920
1171	NGR_c11930			NGR_c11930
1172	NGR_c11940			NGR_c11940
1173	NGR_c11950			NGR_c11950
1174	NGR_c11960			NGR_c11960
1175	NGR_c11970			NGR_c11970
1176	NGR_c11980			NGR_c11980
1177	NGR_c11990			NGR_c11990
1178	NGR_c12000			NGR_c12000
1179	NGR_c12010			NGR_c12010
1180	NGR_c12020			NGR_c12020
1181	NGR_c12030			NGR_c12030
1182	NGR_c12040			NGR_c12040
1183	NGR_c12050			NGR_c12050
1184	NGR_c12060			NGR_c12060
1185	NGR_c12070			NGR_c12070
1186	NGR_c12080			NGR_c12080
1187	NGR_c12090			NGR_c12090
1188	NGR_c12100			NGR_c12100
1189	NGR_c12110			NGR_c12110
1190	NGR_c12120			NGR_c12120
1191	NGR_c12130			NGR_c12130
1192	NGR_c12140			NGR_c12140
1193	NGR_c12150			NGR_c12150
1194	NGR_c12160			NGR_c12160
1195	NGR_c12170			NGR_c12170
1196	NGR_c12180			NGR_c12180
1197	NGR_c12190			NGR_c12190
1198	NGR_c12200			NGR_c12200
1199	NGR_c12210			NGR_c12210
1200	NGR_c12220			NGR_c12220
1201	NGR_c12230			NGR_c12230
1202	NGR_c12240			NGR_c12240
1203	NGR_c12250			NGR_c12250
1204	NGR_c12260			NGR_c12260
1205	NGR_c12270			NGR_c12270
1206	NGR_c12280			NGR_c12280
1207	NGR_c12290			NGR_c12290
1208	NGR_c12300			NGR_c12300
1209	NGR_c12310			NGR_c12310
1210	NGR_c12320			NGR_c12320
1211	NGR_c12340			NGR_c12340
1212	NGR_c12350			NGR_c12350
1213	NGR_c12360			NGR_c12360
1214	NGR_c12370			NGR_c12370
1215	NGR_c12380			NGR_c12380
1216	NGR_c12390			NGR_c12390
1217	NGR_c12400			NGR_c12400
1218	NGR_c12410			NGR_c12410
1219	NGR_c12420			NGR_c12420
1220	NGR_c12430			NGR_c12430
1221	NGR_c12440			NGR_c12440
1222	NGR_c12450			NGR_c12450
1223	NGR_c12460			NGR_c12460
1224	NGR_c12470			NGR_c12470
1225	NGR_c12480			NGR_c12480
1226	NGR_c12490			NGR_c12490
1227	NGR_c12500			NGR_c12500
1228	NGR_c12510			NGR_c12510
1229	NGR_c12520			NGR_c12520
1230	NGR_c12530			NGR_c12530
1231	NGR_c12540			NGR_c12540
1232	NGR_c12550			NGR_c12550
1233	NGR_c12560			NGR_c12560
1234	NGR_c12570			NGR_c12570
1235	NGR_c12580			NGR_c12580
1236	NGR_c12590			NGR_c12590
1237	NGR_c12600			NGR_c12600
1238	NGR_c12610			NGR_c12610
1239	NGR_c12620			NGR_c12620
1240	NGR_c12630			NGR_c12630
1241	NGR_c12640			NGR_c12640
1242	NGR_c12650			NGR_c12650
1243	NGR_c12660			NGR_c12660
1244	NGR_c12670			NGR_c12670
1245	NGR_c12680			NGR_c12680
1246	NGR_c12690			NGR_c12690
1247	NGR_c12700			NGR_c12700
1248	NGR_c12710			NGR_c12710
1249	NGR_c12720			NGR_c12720
1250	NGR_c12730			NGR_c12730
1251	NGR_c12740			NGR_c12740
1252	NGR_c12750			NGR_c12750
1253	NGR_c12760			NGR_c12760
1254	NGR_c12770			NGR_c12770
1255	NGR_c12780			NGR_c12780
1256	NGR_c12790			NGR_c12790
1257	NGR_c12800			NGR_c12800
1258	NGR_c12810			NGR_c12810
1259	NGR_c12820			NGR_c12820
1260	NGR_c12830			NGR_c12830
1261	NGR_c12840			NGR_c12840
1262	NGR_c12850			NGR_c12850
1263	NGR_c12860			NGR_c12860
1264	NGR_c12870			NGR_c12870
1265	NGR_c12880			NGR_c12880
1266	NGR_c12890			NGR_c12890
1267	NGR_c12900			NGR_c12900
1268	NGR_c12910			NGR_c12910
1269	NGR_c12920			NGR_c12920
1270	NGR_c12930			NGR_c12930
1271	NGR_c12940			NGR_c12940
1272	NGR_c12950			NGR_c12950
1273	NGR_c12960			NGR_c12960
1274	NGR_c12970			NGR_c12970
1275	NGR_c12980			NGR_c12980
1276	NGR_c12990			NGR_c12990
1277	NGR_c13000			NGR_c13000
1278	NGR_c13010			NGR_c13010
1279	NGR_c13020			NGR_c13020
1280	NGR_c13030			NGR_c13030
1281	NGR_c13040			NGR_c13040
1282	NGR_c13050			NGR_c13050
1283	NGR_c13060			NGR_c13060
1284	NGR_c13070			NGR_c13070
1285	NGR_c13080			NGR_c13080
1286	NGR_c13090			NGR_c13090
1287	NGR_c13100			NGR_c13100
1288	NGR_c13110			NGR_c13110
1289	NGR_c13120			NGR_c13120
1290	NGR_c13140			NGR_c13140
1291	NGR_c13150			NGR_c13150
1292	NGR_c13160			NGR_c13160
1293	NGR_c13170			NGR_c13170
1294	NGR_c13180			NGR_c13180
1295	NGR_c13190			NGR_c13190
1296	NGR_c13200			NGR_c13200
1297	NGR_c13210			NGR_c13210
1298	NGR_c13220			NGR_c13220
1299	NGR_c13230			NGR_c13230
1300	NGR_c13240			NGR_c13240
1301	NGR_c13250			NGR_c13250
1302	NGR_c13260			NGR_c13260
1303	NGR_c13270			NGR_c13270
1304	NGR_c13280			NGR_c13280
1305	NGR_c13290			NGR_c13290
1306	NGR_c13300			NGR_c13300
1307	NGR_c13310			NGR_c13310
1308	NGR_c13320			NGR_c13320
1309	NGR_c13330			NGR_c13330
1310	NGR_c13340			NGR_c13340
1311	NGR_c13350			NGR_c13350
1312	NGR_c13360			NGR_c13360
1313	NGR_c13370			NGR_c13370
1314	NGR_c13380			NGR_c13380
1315	NGR_c13390			NGR_c13390
1316	NGR_c13400			NGR_c13400
1317	NGR_c13410			NGR_c13410
1318	NGR_c13420			NGR_c13420
1319	NGR_c13430			NGR_c13430
1320	NGR_c13440			NGR_c13440
1321	NGR_c13450			NGR_c13450
1322	NGR_c13460			NGR_c13460
1323	NGR_c13470			NGR_c13470
1324	NGR_c13480			NGR_c13480
1325	NGR_c13490			NGR_c13490
1326	NGR_c13500			NGR_c13500
1327	NGR_c13510			NGR_c13510
1328	NGR_c13520			NGR_c13520
1329	NGR_c13530			NGR_c13530
1330	NGR_c13540			NGR_c13540
1331	NGR_c13550			NGR_c13550
1332	NGR_c13560			NGR_c13560
1333	NGR_c13570			NGR_c13570
1334	NGR_c13580			NGR_c13580
1335	NGR_c13590			NGR_c13590
1336	NGR_c13600			NGR_c13600
1337	NGR_c13610			NGR_c13610
1338	NGR_c13620			NGR_c13620
1339	NGR_c13630			NGR_c13630
1340	NGR_c13640			NGR_c13640
1341	NGR_c13650			NGR_c13650
1342	NGR_c13660			NGR_c13660
1343	NGR_c13670			NGR_c13670
1344	NGR_c13680			NGR_c13680
1345	NGR_c13690			NGR_c13690
1346	NGR_c13700			NGR_c13700
1347	NGR_c13710			NGR_c13710
1348	NGR_c13720			NGR_c13720
1349	NGR_c13730			NGR_c13730
1350	NGR_c13740			NGR_c13740
1351	NGR_c13750			NGR_c13750
1352	NGR_c13760			NGR_c13760
1353	NGR_c13770			NGR_c13770
1354	NGR_c13780			NGR_c13780
1355	NGR_c13790			NGR_c13790
1356	NGR_c13800			NGR_c13800
1357	NGR_c13810			NGR_c13810
1358	NGR_c13820			NGR_c13820
1359	NGR_c13830			NGR_c13830
1360	NGR_c13840			NGR_c13840
1361	NGR_c13850			NGR_c13850
1362	NGR_c13860			NGR_c13860
1363	NGR_c13870			NGR_c13870
1364	NGR_c13880			NGR_c13880
1365	NGR_c13890			NGR_c13890
1366	NGR_c13920			NGR_c13920
1367	NGR_c13930			NGR_c13930
1368	NGR_c13940			NGR_c13940
1369	NGR_c13950			NGR_c13950
1370	NGR_c13960			NGR_c13960
1371	NGR_c13970			NGR_c13970
1372	NGR_c13980			NGR_c13980
1373	NGR_c13990			NGR_c13990
1374	NGR_c14000			NGR_c14000
1375	NGR_c14010			NGR_c14010
1376	NGR_c14020			NGR_c14020
1377	NGR_c14030			NGR_c14030
1378	NGR_c14040			NGR_c14040
1379	NGR_c14070			NGR_c14070
1380	NGR_c14080			NGR_c14080
1381	NGR_c14110			NGR_c14110
1382	NGR_c14120			NGR_c14120
1383	NGR_c14130			NGR_c14130
1384	NGR_c14140			NGR_c14140
1385	NGR_c14160			NGR_c14160
1386	NGR_c14180			NGR_c14180
1387	NGR_c14190			NGR_c14190
1388	NGR_c14200			NGR_c14200
1389	NGR_c14210			NGR_c14210
1390	NGR_c14220			NGR_c14220
1391	NGR_c14230			NGR_c14230
1392	NGR_c14240			NGR_c14240
1393	NGR_c14250			NGR_c14250
1394	NGR_c14260			NGR_c14260
1395	NGR_c14270			NGR_c14270
1396	NGR_c14280			NGR_c14280
1397	NGR_c14290			NGR_c14290
1398	NGR_c14300			NGR_c14300
1399	NGR_c14310			NGR_c14310
1400	NGR_c14320			NGR_c14320
1401	NGR_c14330			NGR_c14330
1402	NGR_c14340			NGR_c14340
1403	NGR_c14350			NGR_c14350
1404	NGR_c14360			NGR_c14360
1405	NGR_c14370			NGR_c14370
1406	NGR_c14380			NGR_c14380
1407	NGR_c14390			NGR_c14390
1408	NGR_c14400			NGR_c14400
1409	NGR_c14410			NGR_c14410
1410	NGR_c14420			NGR_c14420
1411	NGR_c14430			NGR_c14430
1412	NGR_c14450			NGR_c14450
1413	NGR_c14460			NGR_c14460
1414	NGR_c14470			NGR_c14470
1415	NGR_c14480			NGR_c14480
1416	NGR_c14490			NGR_c14490
1417	NGR_c14500			NGR_c14500
1418	NGR_c14510			NGR_c14510
1419	NGR_c14520			NGR_c14520
1420	NGR_c14530			NGR_c14530
1421	NGR_c14540			NGR_c14540
1422	NGR_c14550			NGR_c14550
1423	NGR_c14560			NGR_c14560
1424	NGR_c14570			NGR_c14570
1425	NGR_c14580			NGR_c14580
1426	NGR_c14590			NGR_c14590
1427	NGR_c14600			NGR_c14600
1428	NGR_c14610			NGR_c14610
1429	NGR_c14620			NGR_c14620
1430	NGR_c14630			NGR_c14630
1431	NGR_c14640			NGR_c14640
1432	NGR_c14650			NGR_c14650
1433	NGR_c14660			NGR_c14660
1434	NGR_c14670			NGR_c14670
1435	NGR_c14680			NGR_c14680
1436	NGR_c14690			NGR_c14690
1437	NGR_c14700			NGR_c14700
1438	NGR_c14710			NGR_c14710
1439	NGR_c14720			NGR_c14720
1440	NGR_c14730			NGR_c14730
1441	NGR_c14740			NGR_c14740
1442	NGR_c14750			NGR_c14750
1443	NGR_c14760			NGR_c14760
1444	NGR_c14770			NGR_c14770
1445	NGR_c14780			NGR_c14780
1446	NGR_c14790			NGR_c14790
1447	NGR_c14800			NGR_c14800
1448	NGR_c14810			NGR_c14810
1449	NGR_c14820			NGR_c14820
1450	NGR_c14830			NGR_c14830
1451	NGR_c14850			NGR_c14850
1452	NGR_c14860			NGR_c14860
1453	NGR_c14870			NGR_c14870
1454	NGR_c14880			NGR_c14880
1455	NGR_c14890			NGR_c14890
1456	NGR_c14900			NGR_c14900
1457	NGR_c14910			NGR_c14910
1458	NGR_c14920			NGR_c14920
1459	NGR_c14930			NGR_c14930
1460	NGR_c14940			NGR_c14940
1461	NGR_c14950			NGR_c14950
1462	NGR_c14960			NGR_c14960
1463	NGR_c14970			NGR_c14970
1464	NGR_c14980			NGR_c14980
1465	NGR_c14990			NGR_c14990
1466	NGR_c15000			NGR_c15000
1467	NGR_c15010			NGR_c15010
1468	NGR_c15020			NGR_c15020
1469	NGR_c15040			NGR_c15040
1470	NGR_c15060			NGR_c15060
1471	NGR_c15070			NGR_c15070
1472	NGR_c15090			NGR_c15090
1473	NGR_c15100			NGR_c15100
1474	NGR_c15110			NGR_c15110
1475	NGR_c15120			NGR_c15120
1476	NGR_c15130			NGR_c15130
1477	NGR_c15140			NGR_c15140
1478	NGR_c15150			NGR_c15150
1479	NGR_c15160			NGR_c15160
1480	NGR_c15170			NGR_c15170
1481	NGR_c15180			NGR_c15180
1482	NGR_c15190			NGR_c15190
1483	NGR_c15200			NGR_c15200
1484	NGR_c15210			NGR_c15210
1485	NGR_c15220			NGR_c15220
1486	NGR_c15230			NGR_c15230
1487	NGR_c15240			NGR_c15240
1488	NGR_c15250			NGR_c15250
1489	NGR_c15260			NGR_c15260
1490	NGR_c15270			NGR_c15270
1491	NGR_c15280			NGR_c15280
1492	NGR_c15290			NGR_c15290
1493	NGR_c15300			NGR_c15300
1494	NGR_c15310			NGR_c15310
1495	NGR_c15320			NGR_c15320
1496	NGR_c15330			NGR_c15330
1497	NGR_c15340			NGR_c15340
1498	NGR_c15350			NGR_c15350
1499	NGR_c15360			NGR_c15360
1500	NGR_c15370			NGR_c15370
1501	NGR_c15380			NGR_c15380
1502	NGR_c15390			NGR_c15390
1503	NGR_c15400			NGR_c15400
1504	NGR_c15410			NGR_c15410
1505	NGR_c15420			NGR_c15420
1506	NGR_c15430			NGR_c15430
1507	NGR_c15440			NGR_c15440
1508	NGR_c15450			NGR_c15450
1509	NGR_c15460			NGR_c15460
1510	NGR_c15470			NGR_c15470
1511	NGR_c15480			NGR_c15480
1512	NGR_c15490			NGR_c15490
1513	NGR_c15500			NGR_c15500
1514	NGR_c15510			NGR_c15510
1515	NGR_c15520			NGR_c15520
1516	NGR_c15530			NGR_c15530
1517	NGR_c15540			NGR_c15540
1518	NGR_c15550			NGR_c15550
1519	NGR_c15560			NGR_c15560
1520	NGR_c15570			NGR_c15570
1521	NGR_c15580			NGR_c15580
1522	NGR_c15590			NGR_c15590
1523	NGR_c15600			NGR_c15600
1524	NGR_c15610			NGR_c15610
1525	NGR_c15640			NGR_c15640
1526	NGR_c15650			NGR_c15650
1527	NGR_c15660			NGR_c15660
1528	NGR_c15670			NGR_c15670
1529	NGR_c15680			NGR_c15680
1530	NGR_c15690			NGR_c15690
1531	NGR_c15700			NGR_c15700
1532	NGR_c15710			NGR_c15710
1533	NGR_c15720			NGR_c15720
1534	NGR_c15730			NGR_c15730
1535	NGR_c15740			NGR_c15740
1536	NGR_c15750			NGR_c15750
1537	NGR_c15760			NGR_c15760
1538	NGR_c15770			NGR_c15770
1539	NGR_c15780			NGR_c15780
1540	NGR_c15790			NGR_c15790
1541	NGR_c15800			NGR_c15800
1542	NGR_c15810			NGR_c15810
1543	NGR_c15820			NGR_c15820
1544	NGR_c15830			NGR_c15830
1545	NGR_c15840			NGR_c15840
1546	NGR_c15850			NGR_c15850
1547	NGR_c15860			NGR_c15860
1548	NGR_c15870			NGR_c15870
1549	NGR_c15880			NGR_c15880
1550	NGR_c15890			NGR_c15890
1551	NGR_c15900			NGR_c15900
1552	NGR_c15910			NGR_c15910
1553	NGR_c15920			NGR_c15920
1554	NGR_c15930			NGR_c15930
1555	NGR_c15940			NGR_c15940
1556	NGR_c15950			NGR_c15950
1557	NGR_c15960			NGR_c15960
1558	NGR_c15970			NGR_c15970
1559	NGR_c15980			NGR_c15980
1560	NGR_c15990			NGR_c15990
1561	NGR_c16000			NGR_c16000
1562	NGR_c16010			NGR_c16010
1563	NGR_c16020			NGR_c16020
1564	NGR_c16030			NGR_c16030
1565	NGR_c16040			NGR_c16040
1566	NGR_c16050			NGR_c16050
1567	NGR_c16060			NGR_c16060
1568	NGR_c16070			NGR_c16070
1569	NGR_c16080			NGR_c16080
1570	NGR_c16090			NGR_c16090
1571	NGR_c16100			NGR_c16100
1572	NGR_c16120			NGR_c16120
1573	NGR_c16130			NGR_c16130
1574	NGR_c16140			NGR_c16140
1575	NGR_c16150			NGR_c16150
1576	NGR_c16160			NGR_c16160
1577	NGR_c16170			NGR_c16170
1578	NGR_c16180			NGR_c16180
1579	NGR_c16190			NGR_c16190
1580	NGR_c16200			NGR_c16200
1581	NGR_c16210			NGR_c16210
1582	NGR_c16220			NGR_c16220
1583	NGR_c16230			NGR_c16230
1584	NGR_c16240			NGR_c16240
1585	NGR_c16250			NGR_c16250
1586	NGR_c16260			NGR_c16260
1587	NGR_c16270			NGR_c16270
1588	NGR_c16280			NGR_c16280
1589	NGR_c16290			NGR_c16290
1590	NGR_c16300			NGR_c16300
1591	NGR_c16310			NGR_c16310
1592	NGR_c16320			NGR_c16320
1593	NGR_c16330			NGR_c16330
1594	NGR_c16340			NGR_c16340
1595	NGR_c16350			NGR_c16350
1596	NGR_c16360			NGR_c16360
1597	NGR_c16370			NGR_c16370
1598	NGR_c16380			NGR_c16380
1599	NGR_c16390			NGR_c16390
1600	NGR_c16400			NGR_c16400
1601	NGR_c16410			NGR_c16410
1602	NGR_c16420			NGR_c16420
1603	NGR_c16430			NGR_c16430
1604	NGR_c16440			NGR_c16440
1605	NGR_c16450			NGR_c16450
1606	NGR_c16460			NGR_c16460
1607	NGR_c16470			NGR_c16470
1608	NGR_c16480			NGR_c16480
1609	NGR_c16490			NGR_c16490
1610	NGR_c16500			NGR_c16500
1611	NGR_c16510			NGR_c16510
1612	NGR_c16520			NGR_c16520
1613	NGR_c16530			NGR_c16530
1614	NGR_c16540			NGR_c16540
1615	NGR_c16550			NGR_c16550
1616	NGR_c16560			NGR_c16560
1617	NGR_c16570			NGR_c16570
1618	NGR_c16580			NGR_c16580
1619	NGR_c16590			NGR_c16590
1620	NGR_c16600			NGR_c16600
1621	NGR_c16610			NGR_c16610
1622	NGR_c16620			NGR_c16620
1623	NGR_c16630			NGR_c16630
1624	NGR_c16640			NGR_c16640
1625	NGR_c16650			NGR_c16650
1626	NGR_c16660			NGR_c16660
1627	NGR_c16670			NGR_c16670
1628	NGR_c16680			NGR_c16680
1629	NGR_c16690			NGR_c16690
1630	NGR_c16700			NGR_c16700
1631	NGR_c16710			NGR_c16710
1632	NGR_c16720			NGR_c16720
1633	NGR_c16730			NGR_c16730
1634	NGR_c16740			NGR_c16740
1635	NGR_c16750			NGR_c16750
1636	NGR_c16760			NGR_c16760
1637	NGR_c16770			NGR_c16770
1638	NGR_c16780			NGR_c16780
1639	NGR_c16790			NGR_c16790
1640	NGR_c16800			NGR_c16800
1641	NGR_c16810			NGR_c16810
1642	NGR_c16820			NGR_c16820
1643	NGR_c16830			NGR_c16830
1644	NGR_c16840			NGR_c16840
1645	NGR_c16850			NGR_c16850
1646	NGR_c16860			NGR_c16860
1647	NGR_c16870			NGR_c16870
1648	NGR_c16880			NGR_c16880
1649	NGR_c16890			NGR_c16890
1650	NGR_c16900			NGR_c16900
1651	NGR_c16910			NGR_c16910
1652	NGR_c16920			NGR_c16920
1653	NGR_c16940			NGR_c16940
1654	NGR_c16950			NGR_c16950
1655	NGR_c16960			NGR_c16960
1656	NGR_c16970			NGR_c16970
1657	NGR_c16980			NGR_c16980
1658	NGR_c16990			NGR_c16990
1659	NGR_c17000			NGR_c17000
1660	NGR_c17010			NGR_c17010
1661	NGR_c17020			NGR_c17020
1662	NGR_c17030			NGR_c17030
1663	NGR_c17040			NGR_c17040
1664	NGR_c17050			NGR_c17050
1665	NGR_c17060			NGR_c17060
1666	NGR_c17070			NGR_c17070
1667	NGR_c17080			NGR_c17080
1668	NGR_c17090			NGR_c17090
1669	NGR_c17100			NGR_c17100
1670	NGR_c17110			NGR_c17110
1671	NGR_c17120			NGR_c17120
1672	NGR_c17130			NGR_c17130
1673	NGR_c17140			NGR_c17140
1674	NGR_c17150			NGR_c17150
1675	NGR_c17160			NGR_c17160
1676	NGR_c17170			NGR_c17170
1677	NGR_c17180			NGR_c17180
1678	NGR_c17190			NGR_c17190
1679	NGR_c17200			NGR_c17200
1680	NGR_c17210			NGR_c17210
1681	NGR_c17220			NGR_c17220
1682	NGR_c17230			NGR_c17230
1683	NGR_c17240			NGR_c17240
1684	NGR_c17250			NGR_c17250
1685	NGR_c17260			NGR_c17260
1686	NGR_c17270			NGR_c17270
1687	NGR_c17280			NGR_c17280
1688	NGR_c17290			NGR_c17290
1689	NGR_c17300			NGR_c17300
1690	NGR_c17310			NGR_c17310
1691	NGR_c17320			NGR_c17320
1692	NGR_c17330			NGR_c17330
1693	NGR_c17340			NGR_c17340
1694	NGR_c17350			NGR_c17350
1695	NGR_c17360			NGR_c17360
1696	NGR_c17370			NGR_c17370
1697	NGR_c17380			NGR_c17380
1698	NGR_c17390			NGR_c17390
1699	NGR_c17400			NGR_c17400
1700	NGR_c17410			NGR_c17410
1701	NGR_c17420			NGR_c17420
1702	NGR_c17430			NGR_c17430
1703	NGR_c17440			NGR_c17440
1704	NGR_c17450			NGR_c17450
1705	NGR_c17460			NGR_c17460
1706	NGR_c17470			NGR_c17470
1707	NGR_c17480			NGR_c17480
1708	NGR_c17490			NGR_c17490
1709	NGR_c17500			NGR_c17500
1710	NGR_c17510			NGR_c17510
1711	NGR_c17520			NGR_c17520
1712	NGR_c17530			NGR_c17530
1713	NGR_c17540			NGR_c17540
1714	NGR_c17550			NGR_c17550
1715	NGR_c17560			NGR_c17560
1716	NGR_c17570			NGR_c17570
1717	NGR_c17580			NGR_c17580
1718	NGR_c17590			NGR_c17590
1719	NGR_c17600			NGR_c17600
1720	NGR_c17610			NGR_c17610
1721	NGR_c17620			NGR_c17620
1722	NGR_c17630			NGR_c17630
1723	NGR_c17640			NGR_c17640
1724	NGR_c17650			NGR_c17650
1725	NGR_c17660			NGR_c17660
1726	NGR_c17670			NGR_c17670
1727	NGR_c17680			NGR_c17680
1728	NGR_c17690			NGR_c17690
1729	NGR_c17700			NGR_c17700
1730	NGR_c17710			NGR_c17710
1731	NGR_c17720			NGR_c17720
1732	NGR_c17730			NGR_c17730
1733	NGR_c17740			NGR_c17740
1734	NGR_c17750			NGR_c17750
[truncated: 4,628 more rows]

## Sheet: Phase 2 Y. pestis CO92
	ALL TAGs	Positive Set	Negative Set	Testing Set	Positives in Testing Set
[truncated: 3,979 more rows]
